# Supplementary material for: Comparative transcriptome analysis of Trichoderma reesei reveals different gene regulatory networks induced by synthetic mixtures of glucose and β-disaccharide
Source: Bioresour Bioprocess. 2021 Jul 3;8(1):57. doi: 10.1186/s40643-021-00411-4 (PMC10991369; doi:10.1186/s40643-021-00411-4)
Supplement: Supplementary file 6 — Additional file 6: Table S4. The differentially expressed genes induced in the presence of MGD/lactose. [file 40643_2021_411_MOESM6_ESM.xls]

## Sheet: TableS3
Table S4 The differentially expressed genes induced in presence of MGD/lactose.
GeneID	log2FoldChange(MGD/Lac)	Padj	Up/Down-Regulation	Cellular Component	Molecular Function	Biological Process	Kegg Orthology	Nr Description
140199	8.55294	1.13e-38	Up	GO:0032592//integral component of mitochondrial membrane	NA	GO:0070130//negative regulation of mitochondrial translation	K17669//pentatricopeptide repeat-containing protein PET309	gi|589099911|ref|XP_006961978.1|//predicted protein [Trichoderma reesei QM6a]
37721	7.51846	4.51e-27	Up	NA	NA	NA	K19849//signaling mucin MSB2;K19848//signaling mucin HKR1	gi|589111721|ref|XP_006967883.1|//predicted protein [Trichoderma reesei QM6a]
112481	6.77855	3.93e-24	Up	NA	NA	NA	K20308//trafficking protein particle complex subunit 11	gi|572277451|gb|ETS00709.1|//hypothetical protein M419DRAFT_112481 [Trichoderma reesei RUT C-30]
88601	6.21143	1.02e-26	Up	NA	NA	NA	K17644//norsolorinic acid ketoreductase [EC:1.1.1.349]	gi|572275002|gb|ETR98469.1|//NAD(P)-binding protein [Trichoderma reesei RUT C-30]
99737	6.07346	1.51e-22	Up	NA	NA	NA	K01183//chitinase [EC:3.2.1.14]	gi|589106641|ref|XP_006965343.1|//predicted protein [Trichoderma reesei QM6a]
111701	5.74591	1.24e-42	Up	NA	GO:0004553//hydrolase activity, hydrolyzing O-glycosyl compounds	GO:0005975//carbohydrate metabolic process	K00767//nicotinate-nucleotide pyrophosphorylase (carboxylating) [EC:2.4.2.19]	gi|589108581|ref|XP_006966313.1|//predicted protein [Trichoderma reesei QM6a]
80523	5.57454	4.56e-12	Up	GO:0016021//integral component of membrane	NA	NA	K00589//uroporphyrin-III C-methyltransferase [EC:2.1.1.107]	gi|572278166|gb|ETS01358.1|//hypothetical protein M419DRAFT_80523 [Trichoderma reesei RUT C-30]
97585	5.50245	5.08e-73	Up	NA	NA	NA	NA	gi|589104649|ref|XP_006964347.1|//cell wall protein [Trichoderma reesei QM6a]
45199	5.29123	3.69e-43	Up	NA	NA	NA	NA	gi|572279075|gb|ETS02226.1|//hypothetical protein M419DRAFT_45199, partial [Trichoderma reesei RUT C-30]
92192	5.18442	1.32e-25	Up	NA	NA	NA	K19849//signaling mucin MSB2;K17644//norsolorinic acid ketoreductase [EC:1.1.1.349];K19475//WAS/WASL-interacting protein;K00059//3-oxoacyl-[acyl-carrier protein] reductase [EC:1.1.1.100]	gi|572273597|gb|ETR97209.1|//NAD(P)-binding protein [Trichoderma reesei RUT C-30];gi|924881263|gb|KOS37576.1|//hypothetical protein ACN38_g11625 [Penicillium nordicum]
98964	5.09641	8.23e-10	Up	NA	NA	NA	NA	gi|589108245|ref|XP_006966145.1|//predicted protein [Trichoderma reesei QM6a]
128762	4.99492	1.86e-13	Up	GO:0005618//cell wall;GO:0005576//extracellular region	NA	NA	NA	gi|589104317|ref|XP_006964181.1|//hydrophobin [Trichoderma reesei QM6a]
26591	4.99355	5.9e-64	Up	GO:0005618//cell wall	GO:0005199//structural constituent of cell wall	NA	K19475//WAS/WASL-interacting protein;K19720//collagen, type III, alpha;K20521//myosin tail region-interacting protein MTI1	gi|589113345|ref|XP_006968695.1|//cell wall protein [Trichoderma reesei QM6a]
70278	4.98316	3.35e-09	Up	NA	GO:0003779//actin binding;GO:0005509//calcium ion binding	NA	K05765//cofilin;K17275//plastin-1	gi|589102843|ref|XP_006963444.1|//predicted protein [Trichoderma reesei QM6a]
71243	4.86334	1.24e-08	Up	GO:0005739//mitochondrion	GO:0005524//ATP binding;GO:0016887//ATPase activity	NA	K11541//carbamoyl-phosphate synthase / aspartate carbamoyltransferase [EC:6.3.5.5 2.1.3.2]	gi|572282479|gb|ETS05493.1|//P-loop containing nucleoside triphosphate hydrolase protein [Trichoderma reesei RUT C-30]
124993	4.81003	1.5e-50	Up	GO:0005618//cell wall	GO:0005199//structural constituent of cell wall	NA	K05747//Wiskott-Aldrich syndrome protein;K20521//myosin tail region-interacting protein MTI1;K19720//collagen, type III, alpha	gi|572274619|gb|ETR98137.1|//hypothetical protein M419DRAFT_124993 [Trichoderma reesei RUT C-30];gi|589113345|ref|XP_006968695.1|//cell wall protein [Trichoderma reesei QM6a]
86288	4.58179	1.28e-22	Up	NA	GO:0003743//translation initiation factor activity	GO:0006413//translational initiation	K03247//translation initiation factor 3 subunit H	gi|589111719|ref|XP_006967882.1|//predicted protein [Trichoderma reesei QM6a]
83016	4.48831	2.93e-07	Up	GO:0005739//mitochondrion	GO:0051536//iron-sulfur cluster binding;GO:0016491//oxidoreductase activity	GO:0055114//oxidation-reduction process	K00311//electron-transferring-flavoprotein dehydrogenase [EC:1.5.5.1]	gi|572277512|gb|ETS00770.1|//electron transfer flavo protein [Trichoderma reesei RUT C-30]
6724	4.25029	2.43e-27	Up	NA	NA	NA	NA	gi|572280547|gb|ETS03607.1|//S-adenosyl-L-methionine-dependent methyltransferase [Trichoderma reesei RUT C-30]
124811	4.20556	3.01e-28	Up	NA	NA	NA	NA	gi|572275045|gb|ETR98512.1|//QI74 protein [Trichoderma reesei RUT C-30]
26778	4.10372	3.17e-45	Up	NA	GO:0008236//serine-type peptidase activity	GO:0006508//proteolysis	K01285//lysosomal Pro-X carboxypeptidase [EC:3.4.16.2]	gi|572273952|gb|ETR97531.1|//endoprotease [Trichoderma reesei RUT C-30]
39148	4.08662	2.45e-21	Up	NA	GO:0004190//aspartic-type endopeptidase activity	GO:0006508//proteolysis	K10755//replication factor C subunit 2/4;K06005//candidapepsin [EC:3.4.23.24]	gi|572274119|gb|ETR97675.1|//aspartic endopeptidase [Trichoderma reesei RUT C-30]
72948	4.07324	4.58e-17	Up	NA	NA	NA	NA	gi|572281503|gb|ETS04527.1|//hypothetical protein M419DRAFT_72948 [Trichoderma reesei RUT C-30]
79357	3.96276	1.97e-05	Up	NA	GO:0004674//protein serine/threonine kinase activity;GO:0005524//ATP binding	GO:0006468//protein phosphorylation	K08333//phosphoinositide-3-kinase, regulatory subunit 4 [EC:2.7.11.1]	gi|572278850|gb|ETS02001.1|//ARM repeat-containing protein [Trichoderma reesei RUT C-30]
33013	3.94908	2.52e-05	Up	NA	NA	GO:0044710//single-organism metabolic process	NA	gi|589102901|ref|XP_006963473.1|//predicted protein [Trichoderma reesei QM6a]
134774	3.92421	6.64e-13	Up	GO:0016021//integral component of membrane	GO:0016757//transferase activity, transferring glycosyl groups	NA	NA	gi|589115187|ref|XP_006969616.1|//glycosyltransferase family 31 [Trichoderma reesei QM6a]
111833	3.92297	2.52e-05	Up	GO:0005665//DNA-directed RNA polymerase II, core complex;GO:0005829//cytosol;GO:0000932//P-body	GO:0003899//DNA-directed 5'-3' RNA polymerase activity;GO:0003697//single-stranded DNA binding;GO:0031369//translation initiation factor binding;GO:0003727//single-stranded RNA binding	GO:0097394//telomeric repeat-containing RNA transcription from RNA pol II promoter;GO:0000291//nuclear-transcribed mRNA catabolic process, exonucleolytic;GO:0010590//regulation of cell separation after cytokinesis;GO:0060213//positive regulation of nuclea	K03015//DNA-directed RNA polymerase II subunit RPB7	gi|572278031|gb|ETS01247.1|//RNA polymerase Rpb7-like domain-containing protein [Trichoderma reesei RUT C-30]
104534	3.9126	2.99e-14	Up	NA	NA	NA	K03260//translation initiation factor 4G;K11397//chromatin modification-related protein VID21;K11229//mitogen-activated protein kinase kinase kinase [EC:2.7.11.25];K09043//fungal AP-1-like factor;K14309//nuclear pore complex protein Nup93	gi|589115011|ref|XP_006969528.1|//predicted protein [Trichoderma reesei QM6a]
99681	3.91213	4.11e-38	Up	NA	NA	NA	NA	gi|572278275|gb|ETS01467.1|//hypothetical protein M419DRAFT_99681 [Trichoderma reesei RUT C-30]
39246	3.88187	3.13e-05	Up	NA	NA	NA	NA	gi|589114581|ref|XP_006969313.1|//predicted protein [Trichoderma reesei QM6a]
142026	3.8258	1.65e-31	Up	GO:0016021//integral component of membrane	GO:0016740//transferase activity	NA	K19849//signaling mucin MSB2;K19851//flocculation protein FLO11	gi|969886942|gb|KUF04111.1|//hypothetical protein TGAM01_01285 [Trichoderma gamsii];gi|589110603|ref|XP_006967324.1|//glycosyltransferase [Trichoderma reesei QM6a]
88020	3.71745	4.58e-17	Up	NA	NA	NA	NA	gi|589113001|ref|XP_006968523.1|//Hypothetical protein TRIREDRAFT_81174 [Trichoderma reesei QM6a]
142027	3.71248	1.31e-38	Up	GO:0016021//integral component of membrane	GO:0004553//hydrolase activity, hydrolyzing O-glycosyl compounds	GO:0005975//carbohydrate metabolic process	NA	gi|589110605|ref|XP_006967325.1|//glycoside hydrolase family 16 [Trichoderma reesei QM6a]
88640	3.70036	9.5e-06	Up	NA	NA	NA	NA	gi|572275077|gb|ETR98544.1|//hypothetical protein M419DRAFT_88640 [Trichoderma reesei RUT C-30]
80537	3.6971	1.13e-32	Up	NA	NA	NA	NA	gi|818164196|gb|KKP03884.1|//hypothetical protein THAR02_04033 [Trichoderma harzianum];gi|572278317|gb|ETS01509.1|//hypothetical protein M419DRAFT_80537 [Trichoderma reesei RUT C-30]
26578	3.62993	1.22e-27	Up	GO:0005634//nucleus;GO:0034515//proteasome storage granule;GO:0005839//proteasome core complex	GO:0016504//peptidase activator activity;GO:0070628//proteasome binding;GO:0070577//lysine-acetylated histone binding	GO:1990237//sequestration of proteasome core complex in proteasome storage granule;GO:0043248//proteasome assembly;GO:0006281//DNA repair;GO:0010499//proteasomal ubiquitin-independent protein catabolic process;GO:0043486//histone exchange;GO:0010952//posi	K06699//proteasome activator subunit 4	gi|589113373|ref|XP_006968709.1|//predicted protein [Trichoderma reesei QM6a]
90953	3.60524	1.56e-24	Up	NA	GO:0004190//aspartic-type endopeptidase activity	GO:0006508//proteolysis	NA	gi|572274097|gb|ETR97653.1|//scytalidopepsin B prepropeptide [Trichoderma reesei RUT C-30]
38774	3.58852	1.2e-08	Up	NA	NA	NA	NA	gi|589113965|ref|XP_006969005.1|//predicted protein [Trichoderma reesei QM6a]
32116	3.58821	9.43e-19	Up	NA	GO:0010181//FMN binding;GO:0016491//oxidoreductase activity	GO:0055114//oxidation-reduction process	K00354//NADPH2 dehydrogenase [EC:1.6.99.1];K09580//protein disulfide-isomerase A1 [EC:5.3.4.1]	gi|572283868|gb|ETS06842.1|//FMN-linked oxidoreductase [Trichoderma reesei RUT C-30]
121632	3.5817	1.57e-38	Up	NA	NA	NA	NA	gi|589098527|ref|XP_006961286.1|//predicted protein [Trichoderma reesei QM6a]
90404	3.55587	3.56e-06	Up	GO:0016021//integral component of membrane	GO:0005524//ATP binding;GO:0008559//xenobiotic-transporting ATPase activity	GO:0042908//xenobiotic transport;GO:0006855//drug transmembrane transport	K05658//ATP-binding cassette, subfamily B (MDR/TAP), member 1 [EC:3.6.3.44]	gi|572274351|gb|ETR97881.1|//ABC multidrug transporter SitT [Trichoderma reesei RUT C-30]
134184	3.54592	9.5e-09	Up	NA	GO:0051213//dioxygenase activity	GO:0055114//oxidation-reduction process	K19245//sulfonate dioxygenase [EC:1.14.11.-]	gi|572274099|gb|ETR97655.1|//TauD-domain-containing protein [Trichoderma reesei RUT C-30]
87483	3.53344	3.03e-12	Up	GO:0016021//integral component of membrane	NA	NA	NA	gi|572275444|gb|ETR98864.1|//DUF887-domain-containing protein [Trichoderma reesei RUT C-30]
13274	3.51206	0.000282922	Up	NA	NA	NA	NA	gi|589115741|ref|XP_006969893.1|//predicted protein [Trichoderma reesei QM6a]
87708	3.50229	0.000306526	Up	NA	NA	NA	K07359//calcium/calmodulin-dependent protein kinase kinase 2 [EC:2.7.11.17];K08798//MAP/microtubule affinity-regulating kinase [EC:2.7.11.1];K06683//cell division control protein CDC15 [EC:2.7.11.1];K08794//calcium/calmodulin-dependent protein kinase I [E	gi|572275566|gb|ETR98986.1|//kinase-like protein, partial [Trichoderma reesei RUT C-30]
77618	3.49525	2.29e-32	Up	GO:0016021//integral component of membrane	GO:0022891//substrate-specific transmembrane transporter activity	GO:0008643//carbohydrate transport;GO:0055085//transmembrane transport	K08150//MFS transporter, SP family, solute carrier family 2 (myo-inositol transporter), member 13	gi|589105853|ref|XP_006964949.1|//predicted protein [Trichoderma reesei QM6a]
6784	3.43308	1.32e-21	Up	NA	NA	NA	NA	gi|572280607|gb|ETS03667.1|//hypothetical protein M419DRAFT_6784 [Trichoderma reesei RUT C-30]
105293	3.41735	5.5e-19	Up	NA	NA	NA	K03626//nascent polypeptide-associated complex subunit alpha	gi|572272966|gb|ETR96691.1|//Epl1 protein [Trichoderma reesei RUT C-30]
81946	3.41385	1.63e-28	Up	GO:0016592//mediator complex	GO:0001104//RNA polymerase II transcription cofactor activity	GO:0006357//regulation of transcription from RNA polymerase II promoter	K19851//flocculation protein FLO11	gi|927429364|ref|XP_013960513.1|//hypothetical protein TRIVIDRAFT_35468 [Trichoderma virens Gv29-8];gi|589108349|ref|XP_006966197.1|//predicted protein [Trichoderma reesei QM6a]
40207	3.4114	9.64e-07	Up	NA	NA	NA	K03260//translation initiation factor 4G	gi|572275001|gb|ETR98468.1|//hypothetical protein M419DRAFT_40207, partial [Trichoderma reesei RUT C-30]
99422	3.35452	7.69e-12	Up	GO:0016021//integral component of membrane	GO:0016628//oxidoreductase activity, acting on the CH-CH group of donors, NAD or NADP as acceptor	GO:0055114//oxidation-reduction process	K00222//Delta14-sterol reductase [EC:1.3.1.70]	gi|589112677|ref|XP_006968361.1|//C-14 sterol reductase [Trichoderma reesei QM6a]
87730	3.33001	3.6e-21	Up	GO:0016021//integral component of membrane	NA	GO:0006950//response to stress	NA	gi|589112305|ref|XP_006968175.1|//predicted protein [Trichoderma reesei QM6a]
93737	3.28277	2.93e-33	Up	NA	GO:0020037//heme binding;GO:0004601//peroxidase activity	GO:0006979//response to oxidative stress;GO:0098869//cellular oxidant detoxification;GO:0055114//oxidation-reduction process	K20929//glyoxal/methylglyoxal oxidase [EC:1.2.3.15]	gi|589098197|ref|XP_006961121.1|//carboxy terminal WSC domain-containing protein [Trichoderma reesei QM6a]
116864	3.26184	5.65e-37	Up	NA	GO:0004252//serine-type endopeptidase activity;GO:0008238//exopeptidase activity	GO:0006508//proteolysis	K01279//tripeptidyl-peptidase I [EC:3.4.14.9]	gi|572273081|gb|ETR96770.1|//subtilisin-like protein [Trichoderma reesei RUT C-30]
124438	3.23142	2.59e-24	Up	NA	GO:0008810//cellulase activity	GO:0000272//polysaccharide catabolic process	K18576//xyloglucan-specific endo-beta-1,4-glucanase [EC:3.2.1.151]	gi|589111737|ref|XP_006967891.1|//glycoside hydrolase family 12 [Trichoderma reesei QM6a]
67752	3.2096	1.95e-13	Up	NA	GO:0043565//sequence-specific DNA binding;GO:0003700//transcription factor activity, sequence-specific DNA binding	GO:0006355//regulation of transcription, DNA-templated	K09413//forkhead transcription factor HCM1	gi|572283514|gb|ETS06488.1|//hypothetical protein M419DRAFT_67752 [Trichoderma reesei RUT C-30]
88316	3.14437	7.7e-06	Up	NA	NA	NA	K08869//aarF domain-containing kinase	gi|572275209|gb|ETR98659.1|//ABC1-domain-containing protein [Trichoderma reesei RUT C-30]
101894	3.13312	1.02e-05	Up	GO:0016021//integral component of membrane	NA	NA	K00108//choline dehydrogenase [EC:1.1.99.1];K01613//phosphatidylserine decarboxylase [EC:4.1.1.65];K19619//tyrosyl-DNA phosphodiesterase 2 [EC:3.1.4.-];K06110//exocyst complex component 3	gi|572276306|gb|ETR99652.1|//hypothetical protein M419DRAFT_101894 [Trichoderma reesei RUT C-30]
78645	3.12402	5.24e-25	Up	GO:0016021//integral component of membrane	GO:0005524//ATP binding;GO:0042626//ATPase activity, coupled to transmembrane movement of substances	GO:0055085//transmembrane transport	K08712//ATP-binding cassette, subfamily G (WHITE), member 2, SNQ2	gi|572279220|gb|ETS02342.1|//hypothetical protein M419DRAFT_78645 [Trichoderma reesei RUT C-30]
66994	3.06452	1.17e-36	Up	GO:0016021//integral component of membrane	NA	NA	K19475//WAS/WASL-interacting protein;K01183//chitinase [EC:3.2.1.14]	gi|572278227|gb|ETS01419.1|//hypothetical protein M419DRAFT_66994, partial [Trichoderma reesei RUT C-30];gi|818166550|gb|KKP05987.1|//hypothetical protein THAR02_01943 [Trichoderma harzianum]
82159	3.01993	2.24e-09	Up	NA	GO:0005524//ATP binding;GO:0019205//nucleobase-containing compound kinase activity	GO:0016310//phosphorylation;GO:0006139//nucleobase-containing compound metabolic process	K13800//UMP-CMP kinase [EC:2.7.4.- 2.7.4.14]	gi|572277788|gb|ETS01023.1|//P-loop containing nucleoside triphosphate hydrolase protein, partial [Trichoderma reesei RUT C-30]
91966	2.99886	1.12e-08	Up	NA	NA	NA	K15176//RNA polymerase-associated protein CTR9	gi|572273668|gb|ETR97275.1|//hypothetical protein M419DRAFT_91966 [Trichoderma reesei RUT C-30]
75778	2.97504	1.61e-21	Up	GO:0016020//membrane	NA	NA	K01952//phosphoribosylformylglycinamidine synthase [EC:6.3.5.3];K16066//3-hydroxy acid dehydrogenase / malonic semialdehyde reductase [EC:1.1.1.381 1.1.1.-];K13095//splicing factor 1;K10866//DNA repair protein RAD50 [EC:3.6.-.-];K14708//solute carrier fam	gi|572280107|gb|ETS03204.1|//major facilitator superfamily protein [Trichoderma reesei RUT C-30]
133940	2.97463	7.02e-05	Up	NA	NA	NA	NA	gi|572274350|gb|ETR97880.1|//DUF1749-domain-containing protein [Trichoderma reesei RUT C-30]
113520	2.94777	0.00223359	Up	NA	NA	NA	K19475//WAS/WASL-interacting protein	gi|818161441|gb|KKP01521.1|//oxidoreductase [Trichoderma harzianum];gi|572276303|gb|ETR99649.1|//oxidoreductase family protein [Trichoderma reesei RUT C-30]
33858	2.93396	6.85e-06	Up	NA	GO:0046872//metal ion binding;GO:0016491//oxidoreductase activity	GO:0055114//oxidation-reduction process	K04126//isopenicillin-N synthase [EC:1.21.3.1];K03305//proton-dependent oligopeptide transporter, POT family	gi|572280768|gb|ETS03828.1|//gibberellin 2-oxidase [Trichoderma reesei RUT C-30]
139530	2.91652	0.00476886	Up	NA	NA	NA	K05285//phosphatidylinositol glycan, class N [EC:2.7.-.-]	gi|572273229|gb|ETR96897.1|//hypothetical protein M419DRAFT_139530 [Trichoderma reesei RUT C-30]
77932	2.89686	1.37e-13	Up	NA	GO:0016614//oxidoreductase activity, acting on CH-OH group of donors;GO:0050660//flavin adenine dinucleotide binding	GO:0055114//oxidation-reduction process	K01501//nitrilase [EC:3.5.5.1];K01166//ribonuclease T2 [EC:3.1.27.1]	gi|572279398|gb|ETS02520.1|//FAD-binding domain-containing protein [Trichoderma reesei RUT C-30]
123608	2.86112	1.74e-21	Up	NA	NA	NA	NA	gi|572277833|gb|ETS01049.1|//DNase1 protein [Trichoderma reesei RUT C-30]
57582	2.84379	3.76e-09	Up	NA	GO:0016740//transferase activity	NA	K00641//homoserine O-acetyltransferase [EC:2.3.1.31]	gi|572275940|gb|ETR99308.1|//homoserine O-acetyltransferase, partial [Trichoderma reesei RUT C-30]
25097	2.84129	7.76e-12	Up	NA	GO:0008270//zinc ion binding;GO:0016491//oxidoreductase activity	GO:0055114//oxidation-reduction process	K00344//NADPH2:quinone reductase [EC:1.6.5.5]	gi|572278160|gb|ETS01352.1|//NAD(P)-binding protein [Trichoderma reesei RUT C-30]
120407	2.82973	1.68e-15	Up	NA	NA	NA	NA	gi|572275379|gb|ETR98814.1|//hypothetical protein M419DRAFT_120407, partial [Trichoderma reesei RUT C-30]
142356	2.81101	7.81e-16	Up	NA	GO:0016491//oxidoreductase activity	GO:0055114//oxidation-reduction process	K15158//mediator of RNA polymerase II transcription subunit 15, fungi type;K07078//uncharacterized protein	gi|949378588|emb|CUS21531.1|//LAQU0S03e04698g1_1 [Lachancea quebecensis];gi|572276121|gb|ETR99470.1|//nitroreductase family protein [Trichoderma reesei RUT C-30]
141494	2.78584	7.81e-28	Up	GO:0016020//membrane;GO:0005618//cell wall	GO:0004252//serine-type endopeptidase activity	GO:0006508//proteolysis	K14644//subtilase-type proteinase RRT12 [EC:3.4.21.-];K01336//cerevisin [EC:3.4.21.48]	gi|572278757|gb|ETS01927.1|//serin endopeptidase [Trichoderma reesei RUT C-30]
12465	2.78376	4.44e-05	Up	NA	GO:0016491//oxidoreductase activity;GO:0071949//FAD binding	GO:0055114//oxidation-reduction process	K00480//salicylate hydroxylase [EC:1.14.13.1]	gi|572274108|gb|ETR97664.1|//FAD/NAD(P)-binding domain-containing protein [Trichoderma reesei RUT C-30]
134731	2.74889	0.00847316	Up	GO:0016021//integral component of membrane	NA	GO:0055085//transmembrane transport	K14640//solute carrier family 20 (sodium-dependent phosphate transporter);K15449//tRNA wybutosine-synthesizing protein 1 [EC:4.1.3.44]	gi|572273544|gb|ETR97165.1|//malic acid transport protein [Trichoderma reesei RUT C-30]
26551	2.73132	1.23e-21	Up	NA	NA	NA	K06001//tryptophan synthase beta chain [EC:4.2.1.20];K00831//phosphoserine aminotransferase [EC:2.6.1.52]	gi|589113545|ref|XP_006968795.1|//predicted protein [Trichoderma reesei QM6a]
100583	2.69951	1.97e-10	Up	NA	GO:0004553//hydrolase activity, hydrolyzing O-glycosyl compounds;GO:0030246//carbohydrate binding	GO:0005975//carbohydrate metabolic process	NA	gi|589109171|ref|XP_006966608.1|//glycoside hydrolase family 16 [Trichoderma reesei QM6a]
26844	2.67882	2.01e-21	Up	NA	NA	NA	K20929//glyoxal/methylglyoxal oxidase [EC:1.2.3.15]	gi|589115849|ref|XP_006969947.1|//predicted protein [Trichoderma reesei QM6a]
57789	2.64893	0.00650851	Up	NA	NA	NA	NA	gi|572280756|gb|ETS03816.1|//hypothetical protein M419DRAFT_57789, partial [Trichoderma reesei RUT C-30]
82217	2.63955	9.85e-08	Up	GO:0016021//integral component of membrane	GO:0003824//catalytic activity;GO:0051536//iron-sulfur cluster binding	NA	K15045//radical S-adenosyl methionine domain-containing protein 2	gi|572277787|gb|ETS01022.1|//radical s-adenosyl methionine domain-containing protein 2 [Trichoderma reesei RUT C-30]
124460	2.63186	1.52e-25	Up	NA	GO:0016787//hydrolase activity	GO:0005975//carbohydrate metabolic process	K01199//glucan endo-1,3-beta-D-glucosidase [EC:3.2.1.39]	gi|572275960|gb|ETR99328.1|//glycoside hydrolase, partial [Trichoderma reesei RUT C-30]
76722	2.62789	2.22e-15	Up	NA	NA	NA	NA	gi|572279896|gb|ETS03015.1|//hypothetical protein M419DRAFT_76722 [Trichoderma reesei RUT C-30]
103931	2.62402	0.00431934	Up	NA	NA	NA	NA	gi|589114177|ref|XP_006969111.1|//predicted protein [Trichoderma reesei QM6a]
141702	2.61198	1.55e-20	Up	GO:0009277//fungal-type cell wall	GO:0016787//hydrolase activity	GO:0005975//carbohydrate metabolic process	K19475//WAS/WASL-interacting protein;K01210//glucan 1,3-beta-glucosidase [EC:3.2.1.58]	gi|572277998|gb|ETS01214.1|//glycoside hydrolase [Trichoderma reesei RUT C-30]
41450	2.60534	0.00382634	Up	NA	NA	NA	K00706//1,3-beta-glucan synthase [EC:2.4.1.34];K00688//glycogen phosphorylase [EC:2.4.1.1];K01183//chitinase [EC:3.2.1.14];K01930//folylpolyglutamate synthase [EC:6.3.2.17]	gi|572281693|gb|ETS04717.1|//HET-domain-containing protein, partial [Trichoderma reesei RUT C-30]
91635	2.58674	2.39e-14	Up	NA	GO:0008270//zinc ion binding;GO:0016491//oxidoreductase activity	GO:0055114//oxidation-reduction process	K00002//alcohol dehydrogenase (NADP+) [EC:1.1.1.2]	gi|589114721|ref|XP_006969383.1|//alcohol dehydrogenase [Trichoderma reesei QM6a]
25190	2.58301	8.64e-15	Up	NA	GO:0016491//oxidoreductase activity	GO:0055114//oxidation-reduction process	NA	gi|572278371|gb|ETS01563.1|//FAD/NAD(P)-binding domain-containing protein [Trichoderma reesei RUT C-30]
85201	2.55947	0.00393771	Up	NA	NA	GO:0006355//regulation of transcription, DNA-templated	NA	gi|572276302|gb|ETR99648.1|//hypothetical protein M419DRAFT_85201 [Trichoderma reesei RUT C-30]
95040	2.5528	1.5e-09	Up	NA	GO:0016740//transferase activity	NA	NA	gi|589107105|ref|XP_006965575.1|//predicted protein [Trichoderma reesei QM6a]
86104	2.55013	2.76e-13	Up	GO:0016021//integral component of membrane	GO:0016740//transferase activity	NA	K00799//glutathione S-transferase [EC:2.5.1.18]	gi|589111437|ref|XP_006967741.1|//ER glutathione S transferase [Trichoderma reesei QM6a]
78749	2.54013	0.00363794	Up	NA	GO:0003824//catalytic activity	NA	K03256//tRNA (adenine-N(1)-)-methyltransferase non-catalytic subunit	gi|572278884|gb|ETS02035.1|//hypothetical protein M419DRAFT_78749 [Trichoderma reesei RUT C-30]
127187	2.51183	5.38e-11	Up	NA	GO:0004553//hydrolase activity, hydrolyzing O-glycosyl compounds	GO:0005975//carbohydrate metabolic process	K01192//beta-mannosidase [EC:3.2.1.25]	gi|572282609|gb|ETS05623.1|//beta-mannosidase [Trichoderma reesei RUT C-30]
37746	2.51009	3.73e-18	Up	NA	GO:0033961//cis-stilbene-oxide hydrolase activity	NA	K01253//microsomal epoxide hydrolase [EC:3.3.2.9]	gi|572275923|gb|ETR99291.1|//alpha/beta-hydrolase [Trichoderma reesei RUT C-30]
132274	2.48923	0.000234314	Up	NA	NA	NA	NA	gi|589109925|ref|XP_006966985.1|//predicted protein [Trichoderma reesei QM6a]
123266	2.48581	9.29e-11	Up	NA	NA	NA	NA	gi|572278991|gb|ETS02142.1|//hypothetical protein M419DRAFT_123266 [Trichoderma reesei RUT C-30]
143101	2.47876	0.00395775	Up	NA	GO:0016491//oxidoreductase activity	GO:0055114//oxidation-reduction process	K15303//aflatoxin B1 aldehyde reductase	gi|589114831|ref|XP_006969438.1|//predicted protein [Trichoderma reesei QM6a]
13328	2.47208	1.97e-12	Up	GO:0016021//integral component of membrane	GO:0005215//transporter activity	GO:0055085//transmembrane transport	K08158//MFS transporter, DHA1 family, multidrug resistance protein;K08157//MFS transporter, DHA1 family, multidrug resistance protein;K12604//CCR4-NOT transcription complex subunit 1	gi|572273035|gb|ETR96733.1|//putative MFS multidrug transporter [Trichoderma reesei RUT C-30]
116139	2.46498	0.00583758	Up	GO:0016021//integral component of membrane	NA	GO:0006950//response to stress	NA	gi|572273772|gb|ETR97365.1|//RTA1-domain-containing protein [Trichoderma reesei RUT C-30]
121937	2.45601	0.000712307	Up	NA	NA	NA	NA	gi|572282260|gb|ETS05274.1|//hypothetical protein M419DRAFT_121937 [Trichoderma reesei RUT C-30]
71653	2.45358	1.55e-07	Up	NA	GO:0016798//hydrolase activity, acting on glycosyl bonds	NA	K01205//alpha-N-acetylglucosaminidase [EC:3.2.1.50]	gi|589102427|ref|XP_006963236.1|//glycoside hydrolase family 89 [Trichoderma reesei QM6a]
88479	2.44963	6.35e-09	Up	GO:0016021//integral component of membrane	NA	GO:0055085//transmembrane transport	K01939//adenylosuccinate synthase [EC:6.3.4.4];K13336//peroxin-3;K11369//retrograde regulation protein 2	gi|572275157|gb|ETR98607.1|//MFS transporter [Trichoderma reesei RUT C-30]
94189	2.44758	1.13e-08	Up	GO:0005737//cytoplasm	GO:0004252//serine-type endopeptidase activity	GO:0006508//proteolysis	K01312//trypsin [EC:3.4.21.4]	gi|589099267|ref|XP_006961656.1|//trypsin-like serine protease [Trichoderma reesei QM6a]
136988	2.44079	1.96e-16	Up	GO:0016021//integral component of membrane	GO:0022891//substrate-specific transmembrane transporter activity	GO:0008643//carbohydrate transport;GO:0055085//transmembrane transport	K08139//MFS transporter, SP family, sugar:H+ symporter	gi|572279396|gb|ETS02518.1|//general substrate transporter [Trichoderma reesei RUT C-30]
95954	2.44029	1.55e-16	Up	NA	NA	NA	NA	gi|572282735|gb|ETS05749.1|//hypothetical protein M419DRAFT_95954 [Trichoderma reesei RUT C-30]
92641	2.43486	1.12e-11	Up	GO:0016020//membrane	GO:0016491//oxidoreductase activity	GO:0055114//oxidation-reduction process	K00059//3-oxoacyl-[acyl-carrier protein] reductase [EC:1.1.1.100];K03448//MFS transporter, ACS family, pantothenate transporter	gi|589115375|ref|XP_006969710.1|//predicted protein [Trichoderma reesei QM6a]
90351	2.41557	4.48e-16	Up	GO:0016021//integral component of membrane	GO:0016705//oxidoreductase activity, acting on paired donors, with incorporation or reduction of molecular oxygen;GO:0020037//heme binding;GO:0005506//iron ion binding;GO:0004497//monooxygenase activity	GO:0055114//oxidation-reduction process	K00480//salicylate hydroxylase [EC:1.14.13.1];K07824//benzoate 4-monooxygenase [EC:1.14.13.12]	gi|589115801|ref|XP_006969923.1|//predicted protein [Trichoderma reesei QM6a]
92639	2.4036	4.8e-11	Up	NA	NA	NA	K19851//flocculation protein FLO11	gi|572273364|gb|ETR97008.1|//hypothetical protein M419DRAFT_92639 [Trichoderma reesei RUT C-30]
72373	2.39594	2.6e-13	Up	NA	NA	NA	NA	gi|589101275|ref|XP_006962660.1|//predicted protein [Trichoderma reesei QM6a]
90069	2.36972	2.17e-10	Up	GO:0016021//integral component of membrane	GO:0015171//amino acid transmembrane transporter activity	GO:0003333//amino acid transmembrane transport	K19564//choline transport protein	gi|572274341|gb|ETR97871.1|//amino acid transporter [Trichoderma reesei RUT C-30]
92940	2.3681	0.00108811	Up	NA	GO:0005507//copper ion binding;GO:0016491//oxidoreductase activity	GO:0055114//oxidation-reduction process	K00423//L-ascorbate oxidase [EC:1.10.3.3]	gi|589100061|ref|XP_006962053.1|//multicopper oxidase [Trichoderma reesei QM6a]
77979	2.35914	4.93e-05	Up	GO:0016021//integral component of membrane	NA	GO:0055085//transmembrane transport	K01939//adenylosuccinate synthase [EC:6.3.4.4];K13336//peroxin-3	gi|572279429|gb|ETS02551.1|//MFS transporter [Trichoderma reesei RUT C-30]
142028	2.35337	3.05e-15	Up	NA	NA	NA	K19519//transforming growth factor-beta-induced protein;K19851//flocculation protein FLO11;K15109//solute carrier family 25 (mitochondrial carnitine/acylcarnitine transporter), member 20/29;K15450//tRNA wybutosine-synthesizing protein 3 [EC:2.1.1.282]	gi|572277154|gb|ETS00436.1|//FAS1 domain-containing protein [Trichoderma reesei RUT C-30]
5613	2.34574	8.27e-11	Up	NA	NA	NA	NA	gi|589100337|ref|XP_006962191.1|//predicted protein [Trichoderma reesei QM6a]
92694	2.3256	1.57e-07	Up	GO:0016020//membrane	GO:0004622//lysophospholipase activity	GO:0009395//phospholipid catabolic process	K13333//lysophospholipase [EC:3.1.1.5]	gi|589115373|ref|XP_006969709.1|//lysophospholipase [Trichoderma reesei QM6a]
99728	2.31044	9.34e-14	Up	GO:0005634//nucleus	GO:0000981//RNA polymerase II transcription factor activity, sequence-specific DNA binding;GO:0008270//zinc ion binding	GO:0006357//regulation of transcription from RNA polymerase II promoter	K00681//gamma-glutamyltranspeptidase / glutathione hydrolase [EC:2.3.2.2 3.4.19.13]	gi|572278312|gb|ETS01504.1|//hypothetical protein M419DRAFT_99728 [Trichoderma reesei RUT C-30]
6312	2.30932	9.77e-14	Up	NA	GO:0016787//hydrolase activity	NA	K03124//transcription initiation factor TFIIB;K08726//soluble epoxide hydrolase / lipid-phosphate phosphatase [EC:3.3.2.10 3.1.3.76];K13333//lysophospholipase [EC:3.1.1.5]	gi|572281433|gb|ETS04457.1|//alpha/beta hydrolase fold domain-containing protein [Trichoderma reesei RUT C-30]
100832	2.3002	2.35e-12	Up	NA	NA	NA	NA	gi|572277434|gb|ETS00692.1|//hypothetical protein M419DRAFT_100832 [Trichoderma reesei RUT C-30]
50697	2.29041	0.0163056	Up	NA	GO:0005524//ATP binding;GO:0004672//protein kinase activity	GO:0006468//protein phosphorylation	K06641//serine/threonine-protein kinase Chk2 [EC:2.7.11.1];K06276//3-phosphoinositide dependent protein kinase-1 [EC:2.7.11.1];K08794//calcium/calmodulin-dependent protein kinase I [EC:2.7.11.17];K08294//mitogen-activated protein kinase kinase [EC:2.7.12.	gi|572279255|gb|ETS02377.1|//kinase-like protein, partial [Trichoderma reesei RUT C-30]
101389	2.29036	3.08e-18	Up	GO:0005829//cytosol;GO:0016442//RISC complex	GO:0003712//transcription cofactor activity	GO:0035194//posttranscriptional gene silencing by RNA;GO:1903506//regulation of nucleic acid-templated transcription	K15979//staphylococcal nuclease domain-containing protein 1	gi|589111035|ref|XP_006967540.1|//predicted protein [Trichoderma reesei QM6a];gi|927410728|ref|XP_013951204.1|//hypothetical protein TRIVIDRAFT_195019 [Trichoderma virens Gv29-8]
104546	2.28295	5.11e-17	Up	NA	GO:0004553//hydrolase activity, hydrolyzing O-glycosyl compounds;GO:0030246//carbohydrate binding	GO:0005975//carbohydrate metabolic process	K01187//alpha-glucosidase [EC:3.2.1.20]	gi|589115059|ref|XP_006969552.1|//glycoside hydrolase family 31 [Trichoderma reesei QM6a];gi|572273805|gb|ETR97398.1|//family 31 glycosyl hydrolase [Trichoderma reesei RUT C-30]
125610	2.28224	1.23e-16	Up	NA	GO:0003677//DNA binding;GO:0003700//transcription factor activity, sequence-specific DNA binding	GO:0006355//regulation of transcription, DNA-templated	K12769//meiosis-specific transcription factor NDT80	gi|572283202|gb|ETS06176.1|//NDT80/PhoG like DNA-binding family protein [Trichoderma reesei RUT C-30]
82566	2.2638	5.34e-05	Up	GO:0016021//integral component of membrane	GO:0016747//transferase activity, transferring acyl groups other than amino-acyl groups	NA	K03135//transcription initiation factor TFIID subunit 11;K00752//hyaluronan synthase [EC:2.4.1.212]	gi|589109299|ref|XP_006966672.1|//predicted protein [Trichoderma reesei QM6a]
7217	2.25607	0.000225587	Up	NA	GO:0016491//oxidoreductase activity	GO:0055114//oxidation-reduction process	K17644//norsolorinic acid ketoreductase [EC:1.1.1.349];K17742//sorbose reductase [EC:1.1.1.289]	gi|572280173|gb|ETS03270.1|//putative short-chain dehydrogenases/reductase [Trichoderma reesei RUT C-30]
90855	2.25184	0.0321251	Up	NA	GO:0016614//oxidoreductase activity, acting on CH-OH group of donors;GO:0050660//flavin adenine dinucleotide binding	GO:0055114//oxidation-reduction process	K04487//cysteine desulfurase [EC:2.8.1.7]	gi|572274196|gb|ETR97752.1|//FAD-binding domain-containing protein [Trichoderma reesei RUT C-30]
130265	2.23137	0.0349993	Up	NA	GO:0045482//trichodiene synthase activity	GO:0016106//sesquiterpenoid biosynthetic process	K12249//trichodiene synthase [EC:4.2.3.6]	gi|572278675|gb|ETS01845.1|//terpenoid synthase [Trichoderma reesei RUT C-30]
133991	2.22339	1.29e-18	Up	NA	NA	NA	NA	gi|589114247|ref|XP_006969146.1|//predicted protein [Trichoderma reesei QM6a];gi|589114249|ref|XP_006969147.1|//predicted protein [Trichoderma reesei QM6a]
140345	2.21432	5.05e-15	Up	GO:0030134//ER to Golgi transport vesicle;GO:0030173//integral component of Golgi membrane;GO:0030176//integral component of endoplasmic reticulum membrane	NA	GO:0006888//ER to Golgi vesicle-mediated transport	K20367//endoplasmic reticulum-Golgi intermediate compartment protein 3	gi|572282805|gb|ETS05819.1|//DUF1692-domain-containing protein [Trichoderma reesei RUT C-30]
9776	2.19946	2.9e-07	Up	GO:0033597//mitotic checkpoint complex	GO:0010997//anaphase-promoting complex binding;GO:0097027//ubiquitin-protein transferase activator activity	GO:0045842//positive regulation of mitotic metaphase/anaphase transition;GO:0045732//positive regulation of protein catabolic process;GO:0051301//cell division;GO:0040020//regulation of meiotic nuclear division	K03363//cell division cycle 20, cofactor of APC complex	gi|572277376|gb|ETS00634.1|//WD40 repeat-like protein [Trichoderma reesei RUT C-30]
124902	2.1917	0.00543387	Up	NA	NA	NA	K09983//uncharacterized protein	gi|589113617|ref|XP_006968831.1|//predicted protein [Trichoderma reesei QM6a]
95046	2.18295	1.28e-06	Up	GO:0016021//integral component of membrane	NA	NA	K00108//choline dehydrogenase [EC:1.1.99.1];K19619//tyrosyl-DNA phosphodiesterase 2 [EC:3.1.4.-];K06123//1-acylglycerone phosphate reductase [EC:1.1.1.101];K06110//exocyst complex component 3	gi|572284248|gb|ETS07222.1|//hypothetical protein M419DRAFT_95046 [Trichoderma reesei RUT C-30]
129117	2.16864	3.5e-08	Up	GO:0005634//nucleus;GO:0005829//cytosol	GO:0000978//RNA polymerase II core promoter proximal region sequence-specific DNA binding;GO:0001077//transcriptional activator activity, RNA polymerase II core promoter proximal region sequence-specific binding	GO:0006338//chromatin remodeling;GO:0045944//positive regulation of transcription from RNA polymerase II promoter;GO:0000105//histidine biosynthetic process;GO:0045937//positive regulation of phosphate metabolic process;GO:0009113//purine nucleobase biosy	K02646//regulatory protein PHO2	gi|589105001|ref|XP_006964523.1|//transcription factor-like protein [Trichoderma reesei QM6a]
135589	2.16841	3.14e-08	Up	GO:0016021//integral component of membrane	GO:0022891//substrate-specific transmembrane transporter activity	GO:0055085//transmembrane transport	K08141//MFS transporter, SP family, general alpha glucoside:H+ symporter	gi|572283981|gb|ETS06955.1|//maltose permease [Trichoderma reesei RUT C-30]
129369	2.15926	9.75e-06	Up	NA	NA	NA	NA	gi|572279185|gb|ETS02307.1|//hypothetical protein M419DRAFT_129369 [Trichoderma reesei RUT C-30]
132413	2.15265	0.000829939	Up	GO:0016021//integral component of membrane	GO:0005215//transporter activity	GO:0055085//transmembrane transport	K06901//putative MFS transporter, AGZA family, xanthine/uracil permease	gi|818157537|gb|KKO98418.1|//MFS transporter, AGZA family, xanthine/uracil permease [Trichoderma harzianum];gi|572276139|gb|ETR99488.1|//putative nucleoside transporter [Trichoderma reesei RUT C-30]
96941	2.14912	7.29e-08	Up	NA	GO:0016747//transferase activity, transferring acyl groups other than amino-acyl groups	NA	NA	gi|572280775|gb|ETS03835.1|//hypothetical protein M419DRAFT_96941 [Trichoderma reesei RUT C-30]
92206	2.14768	3.11e-09	Up	GO:0005634//nucleus	GO:0000981//RNA polymerase II transcription factor activity, sequence-specific DNA binding;GO:0008270//zinc ion binding	GO:0006357//regulation of transcription from RNA polymerase II promoter	K08773//RalA-binding protein 1;K05349//beta-glucosidase [EC:3.2.1.21]	gi|572273596|gb|ETR97208.1|//hypothetical protein M419DRAFT_92206 [Trichoderma reesei RUT C-30]
142123	2.14607	3.92e-10	Up	GO:0043231//intracellular membrane-bounded organelle	GO:0004553//hydrolase activity, hydrolyzing O-glycosyl compounds	GO:0005975//carbohydrate metabolic process	K01183//chitinase [EC:3.2.1.14]	gi|572276883|gb|ETS00190.1|//glycoside hydrolase [Trichoderma reesei RUT C-30]
105655	2.14202	4.66e-13	Up	NA	NA	GO:0005975//carbohydrate metabolic process	NA	gi|572283459|gb|ETS06433.1|//hypothetical protein M419DRAFT_105655 [Trichoderma reesei RUT C-30]
39240	2.13892	1.15e-13	Up	NA	GO:0016620//oxidoreductase activity, acting on the aldehyde or oxo group of donors, NAD or NADP as acceptor	GO:0055114//oxidation-reduction process	K00129//aldehyde dehydrogenase (NAD(P)+) [EC:1.2.1.5];K00128//aldehyde dehydrogenase (NAD+) [EC:1.2.1.3]	gi|572274006|gb|ETR97574.1|//aldehyde dehydrogenase-like protein [Trichoderma reesei RUT C-30]
117311	2.13271	9.08e-06	Up	NA	NA	NA	NA	NA
54929	2.11691	1.23e-08	Up	NA	NA	NA	K19849//signaling mucin MSB2;K19851//flocculation protein FLO11	gi|572280403|gb|ETS03500.1|//hypothetical protein M419DRAFT_54929, partial [Trichoderma reesei RUT C-30];gi|930414903|ref|XP_014181724.1|//beta strand repeat-containing protein [Trichosporon asahii var. asahii CBS 2479]
132286	2.11569	0.00118234	Up	GO:0016020//membrane;GO:0005618//cell wall	GO:0004252//serine-type endopeptidase activity	GO:0006508//proteolysis	K14644//subtilase-type proteinase RRT12 [EC:3.4.21.-];K01341//kexin [EC:3.4.21.61]	gi|572276433|gb|ETR99779.1|//subtilisin-like protein [Trichoderma reesei RUT C-30]
7051	2.10647	3.88e-08	Up	NA	NA	NA	K15267//mitochondrial transcription factor 1;K14855//ribosome assembly protein 4	gi|572280921|gb|ETS03981.1|//hypothetical protein M419DRAFT_7051 [Trichoderma reesei RUT C-30]
136982	2.10525	3.89e-08	Up	NA	GO:0008270//zinc ion binding;GO:0004181//metallocarboxypeptidase activity;GO:0004064//arylesterase activity	GO:0006508//proteolysis	K08783//extracellular matrix protein 14 [EC:3.4.17.-]	gi|589105635|ref|XP_006964840.1|//predicted protein [Trichoderma reesei QM6a];gi|589105883|ref|XP_006964964.1|//predicted protein [Trichoderma reesei QM6a]
69779	2.07008	1e-09	Up	NA	NA	NA	K17878//nicotinamide N-methyltransferase [EC:2.1.1.1]	gi|589097813|ref|XP_006960929.1|//predicted protein [Trichoderma reesei QM6a]
25279	2.06254	2.2e-09	Up	GO:0005737//cytoplasm	GO:0004512//inositol-3-phosphate synthase activity	GO:0006021//inositol biosynthetic process;GO:0008654//phospholipid biosynthetic process	K01858//myo-inositol-1-phosphate synthase [EC:5.5.1.4]	gi|589108783|ref|XP_006966414.1|//Myo-inositol-1-phosphate synthase [Trichoderma reesei QM6a]
139236	2.06085	6.21e-08	Up	GO:0005737//cytoplasm	NA	NA	K11650//SWI/SNF-related matrix-associated actin-dependent regulator of chromatin subfamily D	gi|572274024|gb|ETR97592.1|//BAR domain-containing protein [Trichoderma reesei RUT C-30]
137520	2.05913	4.94e-07	Up	NA	GO:0033961//cis-stilbene-oxide hydrolase activity	NA	K01253//microsomal epoxide hydrolase [EC:3.3.2.9]	gi|572278389|gb|ETS01581.1|//alpha/beta-hydrolase [Trichoderma reesei RUT C-30]
97020	2.05827	2.39e-06	Up	GO:0016021//integral component of membrane	GO:0016740//transferase activity	GO:0006633//fatty acid biosynthetic process	K10245//fatty acid elongase 2 [EC:2.3.1.199];K10246//fatty acid elongase 3 [EC:2.3.1.199]	gi|572280848|gb|ETS03908.1|//hypothetical protein M419DRAFT_97020 [Trichoderma reesei RUT C-30]
127668	2.05412	4.94e-15	Up	GO:0016021//integral component of membrane	GO:0005524//ATP binding;GO:0042626//ATPase activity, coupled to transmembrane movement of substances	GO:0055085//transmembrane transport	K05665//ATP-binding cassette, subfamily C (CFTR/MRP), member 1;K05658//ATP-binding cassette, subfamily B (MDR/TAP), member 1 [EC:3.6.3.44]	gi|572281523|gb|ETS04547.1|//P-loop containing nucleoside triphosphate hydrolase protein [Trichoderma reesei RUT C-30]
102296	2.04701	1.42e-14	Up	GO:0016021//integral component of membrane	NA	NA	K20238//sphingolipid C9-methyltransferase [EC:2.1.1.317]	gi|572275840|gb|ETR99208.1|//cyclopropane-fatty-acyl-phospholipid synthase [Trichoderma reesei RUT C-30]
85303	2.04686	5.29e-08	Up	NA	GO:0016407//acetyltransferase activity	GO:0008152//metabolic process	NA	gi|300431564|tpe|CBL43318.1|//TPA: arylamine N-acetyltransferase 1 [Trichoderma reesei]
93755	2.035	1.24e-05	Up	GO:0005829//cytosol	GO:0016639//oxidoreductase activity, acting on the CH-NH2 group of donors, NAD or NADP as acceptor	GO:0006520//cellular amino acid metabolic process;GO:0055114//oxidation-reduction process	K00262//glutamate dehydrogenase (NADP+) [EC:1.4.1.4]	gi|589099005|ref|XP_006961525.1|//NADP-dependent glutamate dehydrogenase [Trichoderma reesei QM6a]
79287	2.0339	5.84e-11	Up	GO:0016021//integral component of membrane;GO:0005789//endoplasmic reticulum membrane	GO:0004169//dolichyl-phosphate-mannose-protein mannosyltransferase activity	GO:0035269//protein O-linked mannosylation	K00728//dolichyl-phosphate-mannose-protein mannosyltransferase [EC:2.4.1.109]	gi|589107799|ref|XP_006965922.1|//glycosyltransferase family 39 [Trichoderma reesei QM6a]
87214	2.02211	0.0130598	Up	GO:0016021//integral component of membrane	GO:0016874//ligase activity	GO:0008152//metabolic process	K19951//TBC1 domain family member 8/9;K01897//long-chain acyl-CoA synthetase [EC:6.2.1.3]	gi|589112153|ref|XP_006968099.1|//predicted protein [Trichoderma reesei QM6a]
82112	2.02015	7.79e-07	Up	GO:0016021//integral component of membrane;GO:0005789//endoplasmic reticulum membrane	GO:0032216//glucosaminyl-phosphotidylinositol O-acyltransferase activity	GO:0006506//GPI anchor biosynthetic process	K05283//phosphatidylinositol glycan, class W [EC:2.3.-.-]	gi|572277579|gb|ETS00814.1|//GPI-anchored wall transfer protein 1 [Trichoderma reesei RUT C-30]
8116	1.99573	3.47e-09	Up	GO:0016021//integral component of membrane;GO:0005886//plasma membrane	NA	NA	K11244//cell wall integrity and stress response component	gi|572279354|gb|ETS02476.1|//hypothetical protein M419DRAFT_8116 [Trichoderma reesei RUT C-30]
94937	1.99382	3.15e-14	Up	GO:0005634//nucleus;GO:0034515//proteasome storage granule;GO:0008540//proteasome regulatory particle, base subcomplex	GO:0030674//protein binding, bridging;GO:0030234//enzyme regulator activity	GO:0043248//proteasome assembly;GO:0006511//ubiquitin-dependent protein catabolic process;GO:0042176//regulation of protein catabolic process;GO:0050790//regulation of catalytic activity	K03032//26S proteasome regulatory subunit N2	gi|589107361|ref|XP_006965703.1|//predicted protein [Trichoderma reesei QM6a]
73043	1.98961	0.0203692	Up	NA	NA	NA	K07824//benzoate 4-monooxygenase [EC:1.14.13.12]	gi|572281505|gb|ETS04529.1|//cytochrome P450 [Trichoderma reesei RUT C-30]
99214	1.98224	4.91e-06	Up	GO:0016021//integral component of membrane	GO:0005524//ATP binding;GO:0004020//adenylylsulfate kinase activity	GO:0016310//phosphorylation;GO:0070814//hydrogen sulfide biosynthetic process;GO:0019379//sulfate assimilation, phosphoadenylyl sulfate reduction by phosphoadenylyl-sulfate reductase (thioredoxin);GO:0000096//sulfur amino acid metabolic process	K00860//adenylylsulfate kinase [EC:2.7.1.25]	gi|589102265|ref|XP_006963155.1|//adenylyl sulfate kinase [Trichoderma reesei QM6a]
76937	1.9802	2.82e-08	Up	GO:0016021//integral component of membrane	NA	NA	NA	gi|572279919|gb|ETS03038.1|//integral membrane protein [Trichoderma reesei RUT C-30]
93861	1.97997	2.45e-05	Up	GO:0005634//nucleus	GO:0003677//DNA binding;GO:0000981//RNA polymerase II transcription factor activity, sequence-specific DNA binding;GO:0008270//zinc ion binding	GO:0006357//regulation of transcription from RNA polymerase II promoter	NA	gi|572283322|gb|ETS06296.1|//hypothetical protein M419DRAFT_93861 [Trichoderma reesei RUT C-30]
24600	1.97956	5.09e-08	Up	NA	GO:0004190//aspartic-type endopeptidase activity	GO:0006508//proteolysis	K10755//replication factor C subunit 2/4;K06009//yapsin 1/2 [EC:3.4.23.41]	gi|572279996|gb|ETS03115.1|//acid protease [Trichoderma reesei RUT C-30]
136825	1.96756	9.16e-10	Up	GO:0005788//endoplasmic reticulum lumen	GO:0030246//carbohydrate binding;GO:0033919//glucan 1,3-alpha-glucosidase activity	GO:0005975//carbohydrate metabolic process;GO:0009272//fungal-type cell wall biogenesis	K05546//alpha 1,3-glucosidase [EC:3.2.1.84]	gi|572279910|gb|ETS03029.1|//glucosidase II alpha subunit [Trichoderma reesei RUT C-30]
135438	1.96078	4.6e-06	Up	NA	NA	NA	K20361//intracellular protein transport protein USO1	gi|572283641|gb|ETS06615.1|//hypothetical protein M419DRAFT_135438 [Trichoderma reesei RUT C-30]
108286	1.95926	1.31e-11	Up	GO:0005829//cytosol	GO:0004177//aminopeptidase activity;GO:0008237//metallopeptidase activity;GO:0008270//zinc ion binding	GO:0006508//proteolysis	K13721//aminopeptidase 2 [EC:3.4.11.-]	gi|589101183|ref|XP_006962614.1|//aminopeptidase [Trichoderma reesei QM6a]
108425	1.95164	0.00542395	Up	NA	NA	NA	NA	gi|572280632|gb|ETS03692.1|//hypothetical protein M419DRAFT_108425, partial [Trichoderma reesei RUT C-30]
86501	1.94743	0.00977476	Up	GO:0016021//integral component of membrane	GO:0015171//amino acid transmembrane transporter activity	GO:0003333//amino acid transmembrane transport	K19801//phosphatidylinositol 4-kinase B [EC:2.7.1.67]	gi|572276023|gb|ETR99391.1|//high affinity methionine permease [Trichoderma reesei RUT C-30]
128554	1.94623	0.00245738	Up	NA	GO:0016491//oxidoreductase activity	GO:0055114//oxidation-reduction process	K16066//3-hydroxy acid dehydrogenase / malonic semialdehyde reductase [EC:1.1.1.381 1.1.1.-];K00065//2-deoxy-D-gluconate 3-dehydrogenase [EC:1.1.1.125];K00059//3-oxoacyl-[acyl-carrier protein] reductase [EC:1.1.1.100]	gi|572280162|gb|ETS03259.1|//short chain dehydrogenase [Trichoderma reesei RUT C-30]
126263	1.9443	0.0348083	Up	GO:0016021//integral component of membrane	NA	NA	NA	gi|589099535|ref|XP_006961790.1|//predicted protein [Trichoderma reesei QM6a]
75344	1.94425	8.21e-08	Up	NA	NA	NA	K18726//FAS-associated factor 2	gi|572280390|gb|ETS03487.1|//UBX domain protein [Trichoderma reesei RUT C-30]
126658	1.94408	3.29e-06	Up	GO:0016021//integral component of membrane	GO:0016705//oxidoreductase activity, acting on paired donors, with incorporation or reduction of molecular oxygen;GO:0020037//heme binding;GO:0005506//iron ion binding;GO:0004497//monooxygenase activity	GO:0055114//oxidation-reduction process	K10438//3-hydroxyphenylacetate 6-hydroxylase [EC:1.14.13.63];K05917//sterol 14-demethylase [EC:1.14.13.70];K16261//yeast amino acid transporter;K07824//benzoate 4-monooxygenase [EC:1.14.13.12]	gi|572284257|gb|ETS07231.1|//cytochrome P450 [Trichoderma reesei RUT C-30]
59438	1.94309	0.0374761	Up	GO:0016020//membrane	NA	NA	NA	gi|589109297|ref|XP_006966671.1|//predicted protein [Trichoderma reesei QM6a]
139626	1.94025	1.62e-08	Up	NA	GO:0016491//oxidoreductase activity;GO:0071949//FAD binding	GO:0055114//oxidation-reduction process	K00480//salicylate hydroxylase [EC:1.14.13.1]	gi|572283318|gb|ETS06292.1|//FAD/NAD(P)-binding domain-containing protein [Trichoderma reesei RUT C-30]
139320	1.93422	7.34e-14	Up	NA	GO:0030246//carbohydrate binding;GO:0016787//hydrolase activity	GO:0005975//carbohydrate metabolic process	K01194//alpha,alpha-trehalase [EC:3.2.1.28]	gi|589112545|ref|XP_006968295.1|//glycoside hydrolase family 65 [Trichoderma reesei QM6a]
9785	1.9182	0.000287478	Up	NA	GO:0016620//oxidoreductase activity, acting on the aldehyde or oxo group of donors, NAD or NADP as acceptor	GO:0044238//primary metabolic process;GO:0044237//cellular metabolic process;GO:0044710//single-organism metabolic process;GO:1901564//organonitrogen compound metabolic process	K02838//ribosome recycling factor;K00135//succinate-semialdehyde dehydrogenase / glutarate-semialdehyde dehydrogenase [EC:1.2.1.16 1.2.1.79 1.2.1.20]	gi|572277390|gb|ETS00648.1|//ribosome recycling factor [Trichoderma reesei RUT C-30]
68830	1.90791	7.56e-10	Up	NA	GO:0003980//UDP-glucose:glycoprotein glucosyltransferase activity	GO:0097359//UDP-glucosylation;GO:0006486//protein glycosylation	K11718//UDP-glucose:glycoprotein glucosyltransferase [EC:2.4.1.-]	gi|589107463|ref|XP_006965754.1|//glycosyltransferase family 24 [Trichoderma reesei QM6a]
74442	1.90698	5.56e-07	Up	NA	NA	NA	NA	gi|589103689|ref|XP_006963867.1|//predicted protein [Trichoderma reesei QM6a]
105903	1.90339	4.88e-12	Up	NA	NA	NA	K14005//protein transport protein SEC31	gi|572283629|gb|ETS06603.1|//transport protein [Trichoderma reesei RUT C-30];gi|589099339|ref|XP_006961692.1|//Hypothetical protein TRIREDRAFT_119742 [Trichoderma reesei QM6a]
126869	1.90316	5.8e-09	Up	NA	GO:0008496//mannan endo-1,6-alpha-mannosidase activity	GO:0016052//carbohydrate catabolic process	K08257//mannan endo-1,6-alpha-mannosidase [EC:3.2.1.101]	gi|589100305|ref|XP_006962175.1|//glycoside hydrolase family 76 [Trichoderma reesei QM6a]
96396	1.89846	0.0202406	Up	NA	GO:0016491//oxidoreductase activity	GO:0055114//oxidation-reduction process	K17742//sorbose reductase [EC:1.1.1.289]	gi|572281536|gb|ETS04560.1|//NAD(P)-binding protein [Trichoderma reesei RUT C-30]
99698	1.87378	3.48e-10	Up	NA	GO:0005524//ATP binding	NA	K09486//hypoxia up-regulated 1	gi|572278288|gb|ETS01480.1|//heat shock protein 70-like protein [Trichoderma reesei RUT C-30]
25505	1.86597	8.72e-11	Up	GO:0016021//integral component of membrane	GO:0005524//ATP binding;GO:0042626//ATPase activity, coupled to transmembrane movement of substances	GO:0055085//transmembrane transport	K05663//mitochondrial ABC transporter ATM;K05665//ATP-binding cassette, subfamily C (CFTR/MRP), member 1	gi|572277367|gb|ETS00625.1|//putative ABC bile acid transporter [Trichoderma reesei RUT C-30]
4549	1.86079	1.98e-08	Up	NA	NA	NA	NA	gi|572283289|gb|ETS06263.1|//hypothetical protein M419DRAFT_4549 [Trichoderma reesei RUT C-30]
94633	1.86047	7.4e-13	Up	GO:0005794//Golgi apparatus;GO:0016021//integral component of membrane	NA	NA	NA	gi|589107157|ref|XP_006965601.1|//predicted protein [Trichoderma reesei QM6a]
137093	1.85011	6.19e-11	Up	GO:0016459//myosin complex;GO:0016021//integral component of membrane	GO:0003677//DNA binding;GO:0005524//ATP binding;GO:0003774//motor activity;GO:0016758//transferase activity, transferring hexosyl groups	NA	K00698//chitin synthase [EC:2.4.1.16]	gi|589107863|ref|XP_006965954.1|//glycosyltransferase family 2, chitin synthase [Trichoderma reesei QM6a]
10070	1.84994	2.46e-07	Up	NA	NA	NA	NA	gi|572277188|gb|ETS00470.1|//ankyrin repeat-containing protein [Trichoderma reesei RUT C-30]
69625	1.84645	0.023816	Up	GO:0016021//integral component of membrane	NA	GO:0055085//transmembrane transport	K08165//MFS transporter, DHA2 family, multidrug resistance protein	gi|572283768|gb|ETS06742.1|//drug resistance protein [Trichoderma reesei RUT C-30]
80759	1.84478	1.48e-11	Up	NA	NA	NA	NA	gi|589106609|ref|XP_006965327.1|//predicted protein [Trichoderma reesei QM6a];gi|572278275|gb|ETS01467.1|//hypothetical protein M419DRAFT_99681 [Trichoderma reesei RUT C-30]
120374	1.84475	0.0138005	Up	NA	NA	NA	NA	gi|589113011|ref|XP_006968528.1|//predicted protein [Trichoderma reesei QM6a]
104814	1.84145	6.45e-07	Up	GO:0016021//integral component of membrane	NA	GO:0055085//transmembrane transport	K08158//MFS transporter, DHA1 family, multidrug resistance protein;K17617//CTD nuclear envelope phosphatase 1 [EC:3.1.3.16];K01647//citrate synthase [EC:2.3.3.1]	gi|572273539|gb|ETR97160.1|//MFS general substrate transporter [Trichoderma reesei RUT C-30]
31634	1.83648	2.4e-10	Up	GO:0005634//nucleus	GO:0003677//DNA binding;GO:0000981//RNA polymerase II transcription factor activity, sequence-specific DNA binding;GO:0008270//zinc ion binding	GO:0006357//regulation of transcription from RNA polymerase II promoter	K02365//separase [EC:3.4.22.49];K00480//salicylate hydroxylase [EC:1.14.13.1];K09241//transcriptional regulatory protein GAL4	gi|589098271|ref|XP_006961158.1|//predicted protein [Trichoderma reesei QM6a];gi|572283320|gb|ETS06294.1|//hypothetical protein M419DRAFT_31634 [Trichoderma reesei RUT C-30]
86938	1.83371	3.48e-05	Up	GO:0016021//integral component of membrane	GO:0005524//ATP binding;GO:0042626//ATPase activity, coupled to transmembrane movement of substances	GO:0055085//transmembrane transport;GO:0006814//sodium ion transport	K05658//ATP-binding cassette, subfamily B (MDR/TAP), member 1 [EC:3.6.3.44]	gi|572275651|gb|ETR99056.1|//ABC multidrug transporter [Trichoderma reesei RUT C-30]
82343	1.83344	2.94e-12	Up	GO:0016021//integral component of membrane	GO:0000287//magnesium ion binding;GO:0005524//ATP binding;GO:0004012//phospholipid-translocating ATPase activity	GO:0045332//phospholipid translocation	K01530//phospholipid-translocating ATPase [EC:3.6.3.1]	gi|572277714|gb|ETS00949.1|//phospholipid-translocating P-type ATPase domain-containing protein [Trichoderma reesei RUT C-30]
86103	1.83281	1.25e-10	Up	NA	GO:0004160//dihydroxy-acid dehydratase activity	GO:0009082//branched-chain amino acid biosynthetic process	K01687//dihydroxy-acid dehydratase [EC:4.2.1.9]	gi|589111101|ref|XP_006967573.1|//dehydratase family [Trichoderma reesei QM6a]
81949	1.82729	0.0257537	Up	NA	GO:0008270//zinc ion binding;GO:0003676//nucleic acid binding	NA	K12597//protein AIR1/2	gi|589108589|ref|XP_006966317.1|//predicted protein [Trichoderma reesei QM6a]
89404	1.82528	9.85e-08	Up	NA	GO:0000287//magnesium ion binding;GO:0004450//isocitrate dehydrogenase (NADP+) activity;GO:0051287//NAD binding	GO:0006099//tricarboxylic acid cycle;GO:0006102//isocitrate metabolic process	K00031//isocitrate dehydrogenase [EC:1.1.1.42]	gi|589113937|ref|XP_006968991.1|//isocitrate dehydrogenase [Trichoderma reesei QM6a]
118732	1.82517	2.86e-11	Up	NA	NA	NA	NA	gi|927423552|ref|XP_013957607.1|//hypothetical protein TRIVIDRAFT_215793, partial [Trichoderma virens Gv29-8]
74156	1.82211	0.000144711	Up	NA	NA	NA	K12366//engulfment and cell motility protein 1	gi|589103815|ref|XP_006963930.1|//predicted protein [Trichoderma reesei QM6a]
4620	1.81309	8.23e-05	Up	NA	GO:0010181//FMN binding;GO:0016491//oxidoreductase activity	GO:0055114//oxidation-reduction process	K11517//(S)-2-hydroxy-acid oxidase [EC:1.1.3.15];K00467//lactate 2-monooxygenase [EC:1.13.12.4]	gi|572283364|gb|ETS06338.1|//oxidoreductase [Trichoderma reesei RUT C-30]
39142	1.80582	0.000230936	Up	NA	GO:0016810//hydrolase activity, acting on carbon-nitrogen (but not peptide) bonds	NA	NA	gi|572274113|gb|ETR97669.1|//D-aminoacylase [Trichoderma reesei RUT C-30]
11014	1.80359	3.54e-10	Up	GO:0016021//integral component of membrane	GO:0004177//aminopeptidase activity;GO:0008236//serine-type peptidase activity	GO:0006508//proteolysis	K01282//dipeptidyl aminopeptidase [EC:3.4.14.-]	gi|589111569|ref|XP_006967807.1|//predicted protein [Trichoderma reesei QM6a]
142542	1.80358	6.64e-13	Up	GO:1990112//RQC complex;GO:0043332//mating projection tip;GO:1990023//mitotic spindle midzone;GO:0000839//Hrd1p ubiquitin ligase ERAD-L complex;GO:0000790//nuclear chromatin;GO:0034098//VCP-NPL4-UFD1 AAA ATPase complex;GO:0036266//Cdc48p-Npl4p-Vms1p AAA A	GO:0043130//ubiquitin binding;GO:0005524//ATP binding;GO:0016887//ATPase activity	GO:0030970//retrograde protein transport, ER to cytosol;GO:1990116//ribosome-associated ubiquitin-dependent protein catabolic process;GO:2001168//positive regulation of histone H2B ubiquitination;GO:0033047//regulation of mitotic sister chromatid segregat	K13525//transitional endoplasmic reticulum ATPase	gi|572275765|gb|ETR99170.1|//AAA ATPase [Trichoderma reesei RUT C-30]
84065	1.79098	0.000243456	Up	NA	GO:0003855//3-dehydroquinate dehydratase activity;GO:0004764//shikimate 3-dehydrogenase (NADP+) activity	GO:0055114//oxidation-reduction process	K13830//pentafunctional AROM polypeptide [EC:4.2.3.4 4.2.1.10 1.1.1.25 2.7.1.71 2.5.1.19]	gi|589110735|ref|XP_006967390.1|//quinate 5-dehydrogenase [Trichoderma reesei QM6a]
130772	1.78783	3.29e-06	Up	NA	NA	NA	NA	gi|589108597|ref|XP_006966321.1|//predicted protein [Trichoderma reesei QM6a]
93557	1.78721	0.0059976	Up	NA	GO:0008080//N-acetyltransferase activity	NA	NA	gi|572272965|gb|ETR96690.1|//hypothetical protein M419DRAFT_93557 [Trichoderma reesei RUT C-30]
25919	1.78693	0.00282881	Up	NA	NA	NA	K20367//endoplasmic reticulum-Golgi intermediate compartment protein 3;K03686//molecular chaperone DnaJ;K11153//retinol dehydrogenase 12 [EC:1.1.1.300];K17732//mitochondrial-processing peptidase subunit beta [EC:3.4.24.64];K00218//protochlorophyllide redu	gi|572276348|gb|ETR99694.1|//putative short-chain dehydrogenase [Trichoderma reesei RUT C-30]
79863	1.78681	3.53e-06	Up	GO:0031097//medial cortex;GO:0005826//actomyosin contractile ring	GO:0008270//zinc ion binding	GO:1903471//regulation of mitotic actomyosin contractile ring contraction;GO:0034260//negative regulation of GTPase activity;GO:0035024//negative regulation of Rho protein signal transduction;GO:1903499//regulation of mitotic actomyosin contractile ring a	K05760//paxillin	gi|572278571|gb|ETS01741.1|//hypothetical protein M419DRAFT_79863 [Trichoderma reesei RUT C-30]
95431	1.77568	1.37e-11	Up	GO:0000502//proteasome complex	GO:0030234//enzyme regulator activity	GO:0042176//regulation of protein catabolic process;GO:0050790//regulation of catalytic activity	K03028//26S proteasome regulatory subunit N1	gi|572282375|gb|ETS05389.1|//26S proteasome regulatory subunit rpn1 [Trichoderma reesei RUT C-30]
114328	1.77207	5.32e-12	Up	GO:0016021//integral component of membrane;GO:0005886//plasma membrane;GO:0005773//vacuole	GO:0005524//ATP binding;GO:0042626//ATPase activity, coupled to transmembrane movement of substances	GO:0006855//drug transmembrane transport	K05658//ATP-binding cassette, subfamily B (MDR/TAP), member 1 [EC:3.6.3.44]	gi|589111915|ref|XP_006967980.1|//abc transporter [Trichoderma reesei QM6a]
39454	1.77195	6.31e-06	Up	NA	NA	NA	NA	gi|589115021|ref|XP_006969533.1|//predicted protein [Trichoderma reesei QM6a]
113813	1.77013	0.000275674	Up	GO:0005739//mitochondrion	GO:0008260//3-oxoacid CoA-transferase activity	GO:0046952//ketone body catabolic process	K01027//3-oxoacid CoA-transferase [EC:2.8.3.5]	gi|572276177|gb|ETR99526.1|//3-oxoacid CoA-transferase [Trichoderma reesei RUT C-30]
46288	1.76121	0.000271365	Up	NA	NA	NA	K20361//intracellular protein transport protein USO1;K20478//golgin subfamily B member 1	gi|572281456|gb|ETS04480.1|//hypothetical protein M419DRAFT_46288, partial [Trichoderma reesei RUT C-30]
93847	1.75833	2.41e-07	Up	NA	GO:0016740//transferase activity	GO:0008152//metabolic process	K15317//asperthecin polyketide synthase;K19791//iron transport multicopper oxidase;K15321//naphtho-gamma-pyrone polyketide synthase	gi|589098267|ref|XP_006961156.1|//polyketide synthase [Trichoderma reesei QM6a]
111772	1.75809	7.52e-07	Up	GO:0016021//integral component of membrane	GO:0046872//metal ion binding;GO:0020037//heme binding;GO:0004601//peroxidase activity	GO:0006979//response to oxidative stress;GO:0098869//cellular oxidant detoxification;GO:0055114//oxidation-reduction process	K00428//cytochrome c peroxidase [EC:1.11.1.5]	gi|572277989|gb|ETS01205.1|//heme peroxidase [Trichoderma reesei RUT C-30]
100677	1.75772	3.27e-05	Up	NA	GO:0004252//serine-type endopeptidase activity	GO:0006508//proteolysis	K18549//oryzin [EC:3.4.21.63]	gi|572277327|gb|ETS00585.1|//subtilisin-like serine protease [Trichoderma reesei RUT C-30]
101673	1.74592	0.00165356	Up	GO:0016020//membrane	NA	NA	NA	gi|572276625|gb|ETR99957.1|//hypothetical protein M419DRAFT_101673 [Trichoderma reesei RUT C-30]
96918	1.74322	1.19e-08	Up	NA	GO:0016787//hydrolase activity;GO:0016798//hydrolase activity, acting on glycosyl bonds	GO:0008152//metabolic process	K19851//flocculation protein FLO11;K01183//chitinase [EC:3.2.1.14]	gi|589103687|ref|XP_006963866.1|//predicted protein [Trichoderma reesei QM6a]
78333	1.74029	0.00118087	Up	NA	GO:0050660//flavin adenine dinucleotide binding;GO:0003995//acyl-CoA dehydrogenase activity	GO:0055114//oxidation-reduction process	K00249//acyl-CoA dehydrogenase [EC:1.3.8.7]	gi|572279431|gb|ETS02553.1|//acyl-CoA dehydrogenase NM domain-like protein [Trichoderma reesei RUT C-30]
135283	1.73752	1.87e-11	Up	GO:0005783//endoplasmic reticulum;GO:0030176//integral component of endoplasmic reticulum membrane;GO:0016021//integral component of membrane	GO:0005509//calcium ion binding;GO:0051082//unfolded protein binding	GO:0006457//protein folding;GO:0030433//ER-associated ubiquitin-dependent protein catabolic process	K08054//calnexin	gi|589098297|ref|XP_006961171.1|//calnexin [Trichoderma reesei QM6a];gi|818166871|gb|KKP06274.1|//hypothetical protein THAR02_01612 [Trichoderma harzianum]
113012	1.7374	3.45e-06	Up	GO:0005634//nucleus;GO:0005829//cytosol;GO:0005758//mitochondrial intermembrane space	GO:0004784//superoxide dismutase activity;GO:0046872//metal ion binding	GO:0019430//removal of superoxide radicals;GO:1901856//negative regulation of cellular respiration;GO:0006878//cellular copper ion homeostasis;GO:0051091//positive regulation of sequence-specific DNA binding transcription factor activity;GO:0001320//age-d	K04565//superoxide dismutase, Cu-Zn family [EC:1.15.1.1]	gi|589111037|ref|XP_006967541.1|//Copper/Zinc superoxide dismutase [Trichoderma reesei QM6a]
90707	1.73665	0.0146609	Up	GO:0005634//nucleus	GO:0000981//RNA polymerase II transcription factor activity, sequence-specific DNA binding;GO:0008270//zinc ion binding	GO:0006357//regulation of transcription from RNA polymerase II promoter	K09241//transcriptional regulatory protein GAL4	gi|589114433|ref|XP_006969239.1|//predicted protein [Trichoderma reesei QM6a]
109361	1.7292	1.41e-10	Up	GO:0016021//integral component of membrane	GO:0050661//NADP binding;GO:0008750//NAD(P)+ transhydrogenase (AB-specific) activity	GO:0055114//oxidation-reduction process;GO:0015992//proton transport	K00323//NAD(P) transhydrogenase [EC:1.6.1.2]	gi|927416930|ref|XP_013954296.1|//hypothetical protein TRIVIDRAFT_89941 [Trichoderma virens Gv29-8];gi|572279677|gb|ETS02796.1|//NAD(P) transhydrogenase precursor [Trichoderma reesei RUT C-30]
130378	1.72604	1.98e-08	Up	GO:0016021//integral component of membrane	NA	NA	K11826//AP-2 complex subunit mu-1;K08994//putative membrane protein	gi|589106797|ref|XP_006965421.1|//predicted protein [Trichoderma reesei QM6a]
66752	1.72367	1.95e-08	Up	GO:0005618//cell wall	GO:0004553//hydrolase activity, hydrolyzing O-glycosyl compounds	GO:0005975//carbohydrate metabolic process;GO:0071555//cell wall organization	K01216//licheninase [EC:3.2.1.73]	gi|589110563|ref|XP_006967304.1|//predicted protein [Trichoderma reesei QM6a]
69988	1.72238	0.000953531	Up	NA	NA	GO:0006351//transcription, DNA-templated	K00681//gamma-glutamyltranspeptidase / glutathione hydrolase [EC:2.3.2.2 3.4.19.13];K11230//mitogen-activated protein kinase kinase kinase [EC:2.7.11.25];K01684//galactonate dehydratase [EC:4.2.1.6];K09241//transcriptional regulatory protein GAL4	gi|572284267|gb|ETS07241.1|//hypothetical protein M419DRAFT_69988 [Trichoderma reesei RUT C-30]
34652	1.7146	9.64e-10	Up	GO:0005622//intracellular	NA	GO:0006886//intracellular protein transport	K17263//cullin-associated NEDD8-dissociated protein 1	gi|572279842|gb|ETS02961.1|//cullin binding protein CanA [Trichoderma reesei RUT C-30]
4579	1.71094	6.28e-10	Up	NA	GO:0016614//oxidoreductase activity, acting on CH-OH group of donors;GO:0050660//flavin adenine dinucleotide binding	GO:0055114//oxidation-reduction process	K01501//nitrilase [EC:3.5.5.1]	gi|589099079|ref|XP_006961562.1|//predicted protein [Trichoderma reesei QM6a]
134197	1.70965	0.0203692	Up	NA	GO:0016491//oxidoreductase activity	GO:0055114//oxidation-reduction process	NA	gi|589114499|ref|XP_006969272.1|//predicted protein [Trichoderma reesei QM6a]
71660	1.70927	5.05e-07	Up	GO:0016021//integral component of membrane	GO:0004100//chitin synthase activity	GO:0006031//chitin biosynthetic process	K00698//chitin synthase [EC:2.4.1.16]	gi|589100427|ref|XP_006962236.1|//glycosyltransferase family 2 [Trichoderma reesei QM6a]
23525	1.7091	2.39e-08	Up	GO:0016021//integral component of membrane	NA	GO:0055085//transmembrane transport	K08197//MFS transporter, SIT family, siderophore-iron:H+ symporter	gi|572284206|gb|ETS07180.1|//MFS general substrate transporter [Trichoderma reesei RUT C-30];gi|589107703|ref|XP_006965874.1|//predicted protein [Trichoderma reesei QM6a]
113200	1.70186	3.11e-09	Up	NA	NA	NA	K05747//Wiskott-Aldrich syndrome protein	gi|589098935|ref|XP_006961490.1|//predicted protein [Trichoderma reesei QM6a]
99943	1.69998	4.81e-08	Up	GO:0016021//integral component of membrane;GO:0005737//cytoplasm	GO:0004337//geranyltranstransferase activity;GO:0046872//metal ion binding;GO:0004161//dimethylallyltranstransferase activity	GO:0045337//farnesyl diphosphate biosynthetic process;GO:0033384//geranyl diphosphate biosynthetic process	K00787//farnesyl diphosphate synthase [EC:2.5.1.1 2.5.1.10]	gi|589108667|ref|XP_006966356.1|//adenosine deaminase-related growth factor [Trichoderma reesei QM6a]
99715	1.69864	8.03e-09	Up	GO:0022627//cytosolic small ribosomal subunit	GO:0003735//structural constituent of ribosome	GO:0000028//ribosomal small subunit assembly;GO:0006412//translation	K02998//small subunit ribosomal protein SAe	gi|572278303|gb|ETS01495.1|//ribosomal protein S2 [Trichoderma reesei RUT C-30]
25166	1.69519	5.12e-09	Up	GO:0005634//nucleus;GO:0015934//large ribosomal subunit;GO:0005829//cytosol	GO:0016829//lyase activity;GO:0003735//structural constituent of ribosome;GO:0048037//cofactor binding;GO:0046912//transferase activity, transferring acyl groups, acyl groups converted into alkyl on transfer	GO:0008152//metabolic process;GO:0006412//translation	K01648//ATP citrate (pro-S)-lyase [EC:2.3.3.8]	gi|632914267|gb|KDB13929.1|//ATP-citrate synthase subunit 1 [Ustilaginoidea virens] ;gi|589106921|ref|XP_006965483.1|//alpha subunit of ATP citrate lyase [Trichoderma reesei QM6a]
141353	1.69352	0.00530773	Up	NA	NA	NA	K15502//serine/threonine-protein phosphatase 6 regulatory ankyrin repeat subunit A	gi|572279076|gb|ETS02227.1|//ankyrin [Trichoderma reesei RUT C-30]
128619	1.68502	5.6e-08	Up	GO:0005634//nucleus	GO:0043565//sequence-specific DNA binding;GO:0003700//transcription factor activity, sequence-specific DNA binding	GO:0045944//positive regulation of transcription from RNA polymerase II promoter;GO:0030968//endoplasmic reticulum unfolded protein response	K16230//transcriptional activator HAC1	gi|572280229|gb|ETS03326.1|//transcriptional activator hac1 [Trichoderma reesei RUT C-30]
24504	1.68363	0.000492857	Up	NA	GO:0003950//NAD+ ADP-ribosyltransferase activity	GO:0006471//protein ADP-ribosylation	K10798//poly [ADP-ribose] polymerase [EC:2.4.2.30]	gi|572279763|gb|ETS02882.1|//PARP-domain-containing protein [Trichoderma reesei RUT C-30]
141428	1.6782	1.01e-07	Up	GO:0016021//integral component of membrane;GO:0033017//sarcoplasmic reticulum membrane	GO:0046872//metal ion binding;GO:0005524//ATP binding;GO:0005388//calcium-transporting ATPase activity	GO:0070588//calcium ion transmembrane transport	K05853//Ca2+ transporting ATPase, sarcoplasmic/endoplasmic reticulum [EC:3.6.3.8]	gi|589102327|ref|XP_006963186.1|//calcium P-type ATPase-like protein [Trichoderma reesei QM6a]
135190	1.67764	5.39e-08	Up	NA	GO:0016301//kinase activity	NA	K12761//carbon catabolite-derepressing protein kinase [EC:2.7.11.1];K08838//serine/threonine-protein kinase 24/25/MST4 [EC:2.7.11.1];K01183//chitinase [EC:3.2.1.14]	gi|572272962|gb|ETR96687.1|//kinase-like protein [Trichoderma reesei RUT C-30]
86379	1.67671	3.65e-07	Up	GO:0016021//integral component of membrane	GO:0051377//mannose-ethanolamine phosphotransferase activity	GO:0006506//GPI anchor biosynthetic process	K05288//phosphatidylinositol glycan, class O	gi|589111687|ref|XP_006967866.1|//predicted protein [Trichoderma reesei QM6a]
140023	1.67412	3.89e-08	Up	NA	GO:0050661//NADP binding;GO:0000166//nucleotide binding;GO:0004499//N,N-dimethylaniline monooxygenase activity;GO:0050660//flavin adenine dinucleotide binding;GO:0004497//monooxygenase activity;GO:0050662//coenzyme binding	GO:0055114//oxidation-reduction process	K00485//dimethylaniline monooxygenase (N-oxide forming) [EC:1.14.13.8];K19851//flocculation protein FLO11	gi|572284249|gb|ETS07223.1|//FAD/NAD(P)-binding domain-containing protein [Trichoderma reesei RUT C-30];gi|596648077|ref|XP_007272691.1|//flavin-binding monooxygenase-like family protein [Colletotrichum gloeosporioides Nara gc5]
99630	1.66744	1.12e-05	Up	NA	NA	NA	NA	gi|589106577|ref|XP_006965311.1|//predicted protein [Trichoderma reesei QM6a]
101370	1.66498	1.12e-05	Up	NA	NA	NA	NA	gi|589111047|ref|XP_006967546.1|//predicted protein [Trichoderma reesei QM6a]
73564	1.65881	2.55e-10	Up	GO:0005737//cytoplasm	GO:0004135//amylo-alpha-1,6-glucosidase activity;GO:0004134//4-alpha-glucanotransferase activity	GO:0005978//glycogen biosynthetic process;GO:0005980//glycogen catabolic process	K01196//glycogen debranching enzyme [EC:2.4.1.25 3.2.1.33]	gi|589101715|ref|XP_006962880.1|//glycoside hydrolase family 13 [Trichoderma reesei QM6a]
78189	1.65471	1.32e-05	Up	NA	GO:0005086//ARF guanyl-nucleotide exchange factor activity	GO:0032012//regulation of ARF protein signal transduction;GO:0043547//positive regulation of GTPase activity	K19475//WAS/WASL-interacting protein;K12494//PH and SEC7 domain-containing protein;K18442//brefeldin A-inhibited guanine nucleotide-exchange protein	gi|572279317|gb|ETS02439.1|//hypothetical protein M419DRAFT_78189 [Trichoderma reesei RUT C-30];gi|589105927|ref|XP_006964986.1|//guanine nucleotide exchange factor [Trichoderma reesei QM6a]
88409	1.6528	2.39e-05	Up	NA	GO:0016787//hydrolase activity	NA	K01469//5-oxoprolinase (ATP-hydrolysing) [EC:3.5.2.9]	gi|589113141|ref|XP_006968593.1|//5-oxo-L-prolinase [Trichoderma reesei QM6a]
141218	1.65182	4e-08	Up	NA	GO:0016705//oxidoreductase activity, acting on paired donors, with incorporation or reduction of molecular oxygen;GO:0020037//heme binding;GO:0005506//iron ion binding;GO:0004497//monooxygenase activity	GO:0055114//oxidation-reduction process	K09831//sterol 22-desaturase [EC:1.14.19.41]	gi|589108091|ref|XP_006966068.1|//sterol desaturase [Trichoderma reesei QM6a]
141644	1.65102	6.62e-08	Up	GO:0005829//cytosol	GO:0016787//hydrolase activity	NA	K01469//5-oxoprolinase (ATP-hydrolysing) [EC:3.5.2.9]	gi|589108847|ref|XP_006966446.1|//Hydantoinase/oxoprolinase [Trichoderma reesei QM6a]
127078	1.64982	3.12e-07	Up	GO:0005874//microtubule	GO:0005524//ATP binding;GO:0003777//microtubule motor activity;GO:0008017//microtubule binding	GO:0007018//microtubule-based movement	K10396//kinesin family member 5	gi|572282504|gb|ETS05518.1|//kinesin [Trichoderma reesei RUT C-30]
142219	1.64855	2.37e-05	Up	NA	GO:0005524//ATP binding;GO:0004672//protein kinase activity	GO:0006468//protein phosphorylation	K08838//serine/threonine-protein kinase 24/25/MST4 [EC:2.7.11.1]	gi|589097961|ref|XP_006961003.1|//germinal center kinase [Trichoderma reesei QM6a]
100056	1.64332	3.46e-06	Up	NA	GO:0046872//metal ion binding	NA	NA	gi|589108595|ref|XP_006966320.1|//predicted protein [Trichoderma reesei QM6a]
80503	1.64101	1.02e-08	Up	GO:0005794//Golgi apparatus	GO:0005524//ATP binding;GO:0016887//ATPase activity	GO:0043001//Golgi to plasma membrane protein transport;GO:0048280//vesicle fusion with Golgi apparatus;GO:0035494//SNARE complex disassembly;GO:0048211//Golgi vesicle docking;GO:0042144//vacuole fusion, non-autophagic;GO:0000045//autophagosome assembly;GO	K06027//vesicle-fusing ATPase [EC:3.6.4.6]	gi|589106903|ref|XP_006965474.1|//vesicle fusion factor [Trichoderma reesei QM6a]
76906	1.63659	0.00022949	Up	NA	NA	NA	K01101//4-nitrophenyl phosphatase [EC:3.1.3.41];K19996//phosphatidylinositol transfer protein SFH5	gi|572279846|gb|ETS02965.1|//CRAL/TRIO domain-containing protein [Trichoderma reesei RUT C-30]
24372	1.63587	2.44e-09	Up	GO:0016021//integral component of membrane	GO:0004169//dolichyl-phosphate-mannose-protein mannosyltransferase activity	GO:0035269//protein O-linked mannosylation	K00728//dolichyl-phosphate-mannose-protein mannosyltransferase [EC:2.4.1.109]	gi|589104015|ref|XP_006964030.1|//glycosyltransferase family 39 [Trichoderma reesei QM6a];gi|927422186|ref|XP_013956924.1|//glycosyltransferase family 39 protein [Trichoderma virens Gv29-8]
83319	1.63568	0.00492381	Up	GO:0051286//cell tip;GO:0005829//cytosol;GO:0032153//cell division site	GO:0003779//actin binding;GO:0017048//Rho GTPase binding	GO:0030036//actin cytoskeleton organization	NA	gi|589110437|ref|XP_006967241.1|//predicted protein [Trichoderma reesei QM6a]
107032	1.63196	5.44e-08	Up	GO:0016021//integral component of membrane;GO:0005789//endoplasmic reticulum membrane	GO:0003958//NADPH-hemoprotein reductase activity;GO:0010181//FMN binding	GO:0055114//oxidation-reduction process	K00327//NADPH-ferrihemoprotein reductase [EC:1.6.2.4]	gi|589100687|ref|XP_006962366.1|//NADPH cytochrome P450 oxidoreductase [Trichoderma reesei QM6a]
107533	1.6285	6.54e-10	Up	GO:0008250//oligosaccharyltransferase complex;GO:0016021//integral component of membrane	GO:0004579//dolichyl-diphosphooligosaccharide-protein glycotransferase activity	GO:0006487//protein N-linked glycosylation	K07151//dolichyl-diphosphooligosaccharide--protein glycosyltransferase [EC:2.4.99.18]	gi|589102921|ref|XP_006963483.1|//glycosyltransferase family 66 [Trichoderma reesei QM6a]
82061	1.62787	5.68e-07	Up	GO:0016021//integral component of membrane	GO:0016740//transferase activity	NA	NA	gi|589109115|ref|XP_006966580.1|//glycosyltransferase family 2, polysaccharide synthase [Trichoderma reesei QM6a]
72561	1.62461	0.00336039	Up	GO:0016021//integral component of membrane;GO:0005789//endoplasmic reticulum membrane	GO:0004583//dolichyl-phosphate-glucose-glycolipid alpha-glucosyltransferase activity	GO:0006488//dolichol-linked oligosaccharide biosynthetic process	K03850//alpha-1,2-glucosyltransferase [EC:2.4.1.256]	gi|572281728|gb|ETS04752.1|//hypothetical protein M419DRAFT_72561 [Trichoderma reesei RUT C-30]
137771	1.61619	1.76e-06	Up	NA	NA	NA	K01199//glucan endo-1,3-beta-D-glucosidase [EC:3.2.1.39];K13115//coiled-coil domain-containing protein 130	gi|589109191|ref|XP_006966618.1|//hypothetical protein TRIREDRAFT_79244 [Trichoderma reesei QM6a];gi|969883576|gb|KUF00764.1|//hypothetical protein TGAM01_04742 [Trichoderma gamsii]
26559	1.61543	3.65e-07	Up	NA	GO:0016787//hydrolase activity;GO:0000166//nucleotide binding	GO:0009166//nucleotide catabolic process	K08077//UDP-sugar diphosphatase [EC:3.6.1.45];K01081//5'-nucleotidase [EC:3.1.3.5]	gi|572274543|gb|ETR98061.1|//5'-nucleotidase [Trichoderma reesei RUT C-30]
141790	1.61465	1.06e-05	Up	NA	GO:0016829//lyase activity	GO:0008152//metabolic process	K18103//L-threo-3-deoxy-hexylosonate aldolase [EC:4.1.2.54]	gi|572277638|gb|ETS00873.1|//dihydrodipicolinate synthetase family protein [Trichoderma reesei RUT C-30]
67857	1.61029	2.44e-07	Up	GO:0005829//cytosol	GO:0004043//L-aminoadipate-semialdehyde dehydrogenase activity	GO:1902987//negative regulation of lysine biosynthetic process via aminoadipic acid;GO:0055114//oxidation-reduction process	K00143//L-aminoadipate-semialdehyde dehydrogenase [EC:1.2.1.31]	gi|589107071|ref|XP_006965558.1|//alpha aminoadipic acid reductase [Trichoderma reesei QM6a]
67933	1.60966	0.0018096	Up	GO:0005634//nucleus;GO:0005829//cytosol	GO:0004725//protein tyrosine phosphatase activity;GO:0004722//protein serine/threonine phosphatase activity	GO:0033314//mitotic DNA replication checkpoint;GO:0072428//signal transduction involved in intra-S DNA damage checkpoint;GO:1901920//peptidyl-tyrosine dephosphorylation involved in activation of protein kinase activity;GO:0031662//positive regulation of c	K02555//M-phase inducer tyrosine phosphatase [EC:3.1.3.48]	gi|572283257|gb|ETS06231.1|//Rhodanese-like protein [Trichoderma reesei RUT C-30]
133932	1.60706	0.0326545	Up	GO:0016021//integral component of membrane	NA	NA	K06674//structural maintenance of chromosome 2;K01613//phosphatidylserine decarboxylase [EC:4.1.1.65];K14950//cation-transporting ATPase 13A1 [EC:3.6.3.-];K06110//exocyst complex component 3;K01051//pectinesterase [EC:3.1.1.11]	gi|572274342|gb|ETR97872.1|//hypothetical protein M419DRAFT_133932 [Trichoderma reesei RUT C-30]
128320	1.60694	0.000122149	Up	GO:0000136//alpha-1,6-mannosyltransferase complex	GO:0000009//alpha-1,6-mannosyltransferase activity	GO:0097502//mannosylation;GO:0000032//cell wall mannoprotein biosynthetic process;GO:0007114//cell budding;GO:0006487//protein N-linked glycosylation;GO:0000917//barrier septum assembly	K05531//mannan polymerase II complex MNN10 subunit [EC:2.4.1.-]	gi|589103779|ref|XP_006963912.1|//glycosyltransferase family 34 [Trichoderma reesei QM6a]
62230	1.60445	0.0314235	Up	GO:0005634//nucleus	NA	NA	K09529//DnaJ homolog subfamily C member 9	gi|572277441|gb|ETS00699.1|//DnaJ domain-containing protein, partial [Trichoderma reesei RUT C-30]
108007	1.60385	2.74e-08	Up	GO:0000781//chromosome, telomeric region;GO:0005829//cytosol;GO:0005789//endoplasmic reticulum membrane;GO:0019013//viral nucleocapsid;GO:0005844//polysome	GO:0003729//mRNA binding;GO:0001965//G-protein alpha-subunit binding	GO:0045141//meiotic telomere clustering;GO:0030466//chromatin silencing at silent mating-type cassette;GO:0008298//intracellular mRNA localization;GO:0043577//chemotropism;GO:0006348//chromatin silencing at telomere;GO:0000750//pheromone-dependent signal	K13210//far upstream element-binding protein	gi|589101829|ref|XP_006962937.1|//predicted protein [Trichoderma reesei QM6a];gi|927413200|ref|XP_013952431.1|//hypothetical protein TRIVIDRAFT_231811 [Trichoderma virens Gv29-8]
98502	1.59396	0.000204359	Up	GO:0005874//microtubule	GO:0005524//ATP binding;GO:0003777//microtubule motor activity;GO:0008017//microtubule binding	GO:0007018//microtubule-based movement	K14007//protein transport protein SEC24;K10403//kinesin family member 22	gi|572279472|gb|ETS02594.1|//kinesin-domain-containing protein [Trichoderma reesei RUT C-30]
111122	1.59391	1.75e-07	Up	NA	NA	NA	K19849//signaling mucin MSB2	gi|589112743|ref|XP_006968394.1|//predicted protein [Trichoderma reesei QM6a]
95114	1.59251	2.02e-07	Up	GO:0016021//integral component of membrane	NA	NA	NA	gi|572282123|gb|ETS05137.1|//hypothetical protein M419DRAFT_95114 [Trichoderma reesei RUT C-30]
141131	1.58985	4.26e-09	Up	GO:0005788//endoplasmic reticulum lumen;GO:0017177//glucosidase II complex	GO:0004558//alpha-1,4-glucosidase activity	GO:0000271//polysaccharide biosynthetic process;GO:0006491//N-glycan processing	K08288//protein kinase C substrate 80K-H	gi|572279408|gb|ETS02530.1|//glucosidase 2 subunit beta precursor [Trichoderma reesei RUT C-30]
106116	1.58557	2.68e-05	Up	NA	NA	NA	K19953//TBC1 domain family member 6	gi|572283828|gb|ETS06802.1|//RabGAP/TBC [Trichoderma reesei RUT C-30]
91551	1.58419	0.000107329	Up	GO:0030173//integral component of Golgi membrane	GO:0005459//UDP-galactose transmembrane transporter activity;GO:0005351//sugar:proton symporter activity	GO:0097624//UDP-galactose transmembrane import into Golgi lumen;GO:0015992//proton transport	K15272//solute carrier family 35 (UDP-sugar transporter), member A1/2/3	gi|572273862|gb|ETR97448.1|//nucleotide-sugar transporter [Trichoderma reesei RUT C-30]
132225	1.58251	0.000534012	Up	GO:0016021//integral component of membrane	GO:0016491//oxidoreductase activity	GO:0055114//oxidation-reduction process;GO:0006629//lipid metabolic process	K13076//Delta8-fatty-acid desaturase [EC:1.14.19.4]	gi|572276371|gb|ETR99717.1|//fatty acid desaturase [Trichoderma reesei RUT C-30]
141024	1.58025	0.000187479	Up	NA	NA	NA	NA	gi|589104863|ref|XP_006964454.1|//predicted protein [Trichoderma reesei QM6a]
33306	1.57653	1.9e-07	Up	GO:0016021//integral component of membrane	GO:0000030//mannosyltransferase activity	GO:0097502//mannosylation;GO:0006493//protein O-linked glycosylation	K00728//dolichyl-phosphate-mannose-protein mannosyltransferase [EC:2.4.1.109]	gi|589101885|ref|XP_006962965.1|//glycosyltransferase [Trichoderma reesei QM6a];gi|927411650|ref|XP_013951656.1|//glycosyltransferase family 39 protein [Trichoderma virens Gv29-8]
5884	1.57467	0.0303999	Up	NA	NA	NA	NA	gi|572282544|gb|ETS05558.1|//hypothetical protein M419DRAFT_5884 [Trichoderma reesei RUT C-30]
102903	1.57324	1.72e-08	Up	NA	GO:0004668//protein-arginine deiminase activity	GO:0009446//putrescine biosynthetic process	K10536//agmatine deiminase [EC:3.5.3.12]	gi|589112317|ref|XP_006968181.1|//porphyromonas-type peptidyl-arginine deiminase [Trichoderma reesei QM6a]
67399	1.56564	1.78e-05	Up	NA	GO:0003723//RNA binding;GO:0000166//nucleotide binding	NA	K17974//protein JSN1	gi|572283528|gb|ETS06502.1|//ARM repeat-containing protein, partial [Trichoderma reesei RUT C-30]
9074	1.56506	1.02e-06	Up	GO:0009277//fungal-type cell wall;GO:0005886//plasma membrane;GO:0031225//anchored component of membrane	GO:0016787//hydrolase activity;GO:0016740//transferase activity	GO:0005975//carbohydrate metabolic process	K19851//flocculation protein FLO11	gi|572278329|gb|ETS01521.1|//hypothetical protein M419DRAFT_9074 [Trichoderma reesei RUT C-30]
105065	1.56492	3.06e-06	Up	GO:0005829//cytosol	GO:0003866//3-phosphoshikimate 1-carboxyvinyltransferase activity;GO:0003855//3-dehydroquinate dehydratase activity;GO:0046872//metal ion binding;GO:0004765//shikimate kinase activity;GO:0005524//ATP binding;GO:0003856//3-dehydroquinate synthase activity;	GO:0016310//phosphorylation;GO:0008652//cellular amino acid biosynthetic process;GO:0009423//chorismate biosynthetic process;GO:0009073//aromatic amino acid family biosynthetic process;GO:0055114//oxidation-reduction process	K13830//pentafunctional AROM polypeptide [EC:4.2.3.4 4.2.1.10 1.1.1.25 2.7.1.71 2.5.1.19]	gi|589115525|ref|XP_006969785.1|//pentafunctional aromatic polypeptide [Trichoderma reesei QM6a]
136978	1.56344	4.92e-08	Up	GO:0030127//COPII vesicle coat	GO:0008270//zinc ion binding	GO:0006886//intracellular protein transport;GO:0006888//ER to Golgi vesicle-mediated transport	K14007//protein transport protein SEC24	gi|589105889|ref|XP_006964967.1|//predicted protein [Trichoderma reesei QM6a]
104401	1.56277	0.000323107	Up	NA	GO:0008270//zinc ion binding;GO:0016491//oxidoreductase activity	GO:0055114//oxidation-reduction process	K13953//alcohol dehydrogenase, propanol-preferring [EC:1.1.1.1];K01568//pyruvate decarboxylase [EC:4.1.1.1];K00344//NADPH2:quinone reductase [EC:1.6.5.5]	gi|572273910|gb|ETR97489.1|//GroES-like protein [Trichoderma reesei RUT C-30]
74787	1.56177	0.00672913	Up	NA	NA	NA	NA	gi|572280758|gb|ETS03818.1|//hypothetical protein M419DRAFT_74787 [Trichoderma reesei RUT C-30]
87051	1.54715	4.94e-07	Up	NA	GO:0004640//phosphoribosylanthranilate isomerase activity;GO:0004425//indole-3-glycerol-phosphate synthase activity;GO:0016740//transferase activity;GO:0004049//anthranilate synthase activity	GO:0006541//glutamine metabolic process;GO:0008652//cellular amino acid biosynthetic process;GO:0000162//tryptophan biosynthetic process	K13501//anthranilate synthase / indole-3-glycerol phosphate synthase / phosphoribosylanthranilate isomerase [EC:4.1.3.27 4.1.1.48 5.3.1.24]	gi|572275754|gb|ETR99159.1|//trifunctional tryptophan biosynthesis enzyme [Trichoderma reesei RUT C-30]
5304	1.54566	6.46e-07	Up	GO:0005576//extracellular region	GO:0030248//cellulose binding;GO:0008810//cellulase activity	GO:0030245//cellulose catabolic process	K19357//cellulase [EC:3.2.1.4]	gi|589107303|ref|XP_006965674.1|//glycoside hydrolase family 7 [Trichoderma reesei QM6a];gi|60593233|gb|AAX28897.1|//endo-beta-1,4-glucanase [Trichoderma reesei]
10538	1.54477	0.00946924	Up	GO:0015935//small ribosomal subunit	GO:0003723//RNA binding;GO:0003735//structural constituent of ribosome	GO:0006412//translation	K02980//small subunit ribosomal protein S29e	gi|589098809|ref|XP_006961427.1|//ribosomal protein S29, S14 family [Trichoderma reesei QM6a]
6285	1.52706	6.64e-07	Up	NA	GO:0005524//ATP binding;GO:0046316//gluconokinase activity	GO:0016310//phosphorylation;GO:0046177//D-gluconate catabolic process	K00851//gluconokinase [EC:2.7.1.12]	gi|572281404|gb|ETS04428.1|//carbohydrate kinase [Trichoderma reesei RUT C-30]
89212	1.52606	3.93e-06	Up	GO:0044732//mitotic spindle pole body;GO:0000923//equatorial microtubule organizing center	GO:0043015//gamma-tubulin binding	GO:0051315//attachment of mitotic spindle microtubules to kinetochore;GO:0030989//dynein-driven meiotic oscillatory nuclear movement;GO:0033566//gamma-tubulin complex localization;GO:0000742//karyogamy involved in conjugation with cellular fusion;GO:00514	K20361//intracellular protein transport protein USO1;K09983//uncharacterized protein;K20478//golgin subfamily B member 1	gi|572274906|gb|ETR98392.1|//hypothetical protein M419DRAFT_89212 [Trichoderma reesei RUT C-30]
75071	1.52282	3.82e-06	Up	NA	NA	NA	NA	gi|572280901|gb|ETS03961.1|//hypothetical protein M419DRAFT_75071 [Trichoderma reesei RUT C-30]
128625	1.52239	0.000275267	Up	NA	GO:0016787//hydrolase activity	NA	K01050//cholinesterase [EC:3.1.1.8];K02332//DNA polymerase gamma 1 [EC:2.7.7.7];K01046//triacylglycerol lipase [EC:3.1.1.3]	gi|572280234|gb|ETS03331.1|//alpha/beta-hydrolase [Trichoderma reesei RUT C-30]
98040	1.52227	1.57e-06	Up	GO:0005789//endoplasmic reticulum membrane	GO:0004573//mannosyl-oligosaccharide glucosidase activity	GO:0009311//oligosaccharide metabolic process;GO:0006487//protein N-linked glycosylation;GO:0009272//fungal-type cell wall biogenesis	K01228//mannosyl-oligosaccharide glucosidase [EC:3.2.1.106]	gi|589104743|ref|XP_006964394.1|//glycoside hydrolase family 63 [Trichoderma reesei QM6a]
93844	1.51429	3.4e-07	Up	NA	GO:0031177//phosphopantetheine binding;GO:0016740//transferase activity;GO:0016491//oxidoreductase activity	GO:0055114//oxidation-reduction process	K15394//hybrid polyketide synthase / nonribosomal peptide synthetase ACE1;K15419//emericellamide biosynthesis, highly reducing iterative type I polyketide synthase	gi|572283316|gb|ETS06290.1|//beta-ketoacyl synthase domain-containing protein [Trichoderma reesei RUT C-30]
84791	1.51428	9.56e-06	Up	GO:0005634//nucleus;GO:0016021//integral component of membrane	GO:0003677//DNA binding;GO:0000981//RNA polymerase II transcription factor activity, sequence-specific DNA binding;GO:0008270//zinc ion binding	GO:0006357//regulation of transcription from RNA polymerase II promoter	K02365//separase [EC:3.4.22.49];K09241//transcriptional regulatory protein GAL4	gi|589097873|ref|XP_006960959.1|//N-terminal binuclear Zn cluster-containing protein [Trichoderma reesei QM6a]
88074	1.51395	0.00106597	Up	NA	GO:0005488//binding	GO:0006351//transcription, DNA-templated	K09265//transcription factor RLM1	gi|589112953|ref|XP_006968499.1|//predicted protein [Trichoderma reesei QM6a]
104676	1.51363	2.79e-05	Up	GO:0000796//condensin complex	NA	GO:0007076//mitotic chromosome condensation	K06678//condensin complex subunit 3	gi|572273664|gb|ETR97271.1|//ARM repeat-containing protein [Trichoderma reesei RUT C-30]
90766	1.51333	7.61e-05	Up	NA	NA	NA	NA	gi|572274102|gb|ETR97658.1|//alpha/beta-hydrolase [Trichoderma reesei RUT C-30]
80156	1.51148	1.96e-08	Up	GO:0005622//intracellular	GO:0003779//actin binding	NA	K20520//drebrin-like protein	gi|589102673|ref|XP_006963359.1|//acting-binding cofilin/tropomyosin domain-containing protein [Trichoderma reesei QM6a]
10972	1.51139	0.000108734	Up	GO:0016021//integral component of membrane;GO:0005789//endoplasmic reticulum membrane	GO:0016758//transferase activity, transferring hexosyl groups	NA	K03848//alpha-1,3-glucosyltransferase [EC:2.4.1.267]	gi|589111523|ref|XP_006967784.1|//glycosyltransferase [Trichoderma reesei QM6a]
129207	1.511	0.0161976	Up	NA	GO:0016833//oxo-acid-lyase activity	GO:0009058//biosynthetic process	K20306//trafficking protein particle complex subunit 9;K13950//para-aminobenzoate synthetase [EC:2.6.1.85]	gi|572279925|gb|ETS03044.1|//aminodeoxychorismate synthase [Trichoderma reesei RUT C-30]
102155	1.5101	6.58e-07	Up	GO:0034399//nuclear periphery;GO:0005635//nuclear envelope;GO:0005829//cytosol;GO:1990023//mitotic spindle midzone;GO:0005934//cellular bud tip;GO:0005935//cellular bud neck	GO:0008536//Ran GTPase binding;GO:0008139//nuclear localization sequence binding	GO:0010458//exit from mitosis;GO:0006609//mRNA-binding (hnRNP) protein import into nucleus;GO:0042991//transcription factor import into nucleus	K18752//transportin-1	gi|572276147|gb|ETR99496.1|//ARM repeat-containing protein [Trichoderma reesei RUT C-30]
13033	1.50961	2.79e-06	Up	NA	GO:0046872//metal ion binding;GO:0020037//heme binding;GO:0050660//flavin adenine dinucleotide binding;GO:0003995//acyl-CoA dehydrogenase activity	GO:0055114//oxidation-reduction process	K15389//acyl-CoA dehydrogenase	gi|589115317|ref|XP_006969681.1|//predicted protein [Trichoderma reesei QM6a]
72465	1.50724	0.00200212	Up	NA	NA	NA	NA	gi|589101855|ref|XP_006962950.1|//predicted protein [Trichoderma reesei QM6a]
142607	1.50682	0.00678752	Up	GO:0016021//integral component of membrane	GO:0005524//ATP binding;GO:0042626//ATPase activity, coupled to transmembrane movement of substances	GO:0055085//transmembrane transport	K08712//ATP-binding cassette, subfamily G (WHITE), member 2, SNQ2	gi|589112309|ref|XP_006968177.1|//predicted protein [Trichoderma reesei QM6a]
24145	1.50661	0.00358257	Up	NA	GO:0005524//ATP binding	NA	K11134//telomere length regulation protein;K17922//sorting nexin-8	gi|572280598|gb|ETS03658.1|//P-loop containing nucleoside triphosphate hydrolase protein [Trichoderma reesei RUT C-30]
99637	1.50448	4.9e-08	Up	GO:0016021//integral component of membrane	NA	NA	K14003//prolactin regulatory element-binding protein;K01880//glycyl-tRNA synthetase [EC:6.1.1.14]	gi|589106857|ref|XP_006965451.1|//guanine nucleotide exchange factor-like protein [Trichoderma reesei QM6a]
113118	1.50226	0.000958744	Up	GO:0016020//membrane	GO:0016740//transferase activity	NA	K01279//tripeptidyl-peptidase I [EC:3.4.14.9]	gi|589110975|ref|XP_006967510.1|//glycosyltransferase family 31 [Trichoderma reesei QM6a]
31687	1.49541	4.7e-05	Up	NA	NA	NA	NA	gi|589098321|ref|XP_006961183.1|//predicted protein [Trichoderma reesei QM6a]
6341	1.4953	5.08e-07	Up	GO:0005783//endoplasmic reticulum;GO:0016021//integral component of membrane	GO:0004571//mannosyl-oligosaccharide 1,2-alpha-mannosidase activity;GO:0005509//calcium ion binding	GO:0006487//protein N-linked glycosylation;GO:0030433//ER-associated ubiquitin-dependent protein catabolic process;GO:0035977//protein deglycosylation involved in glycoprotein catabolic process	K01230//mannosyl-oligosaccharide alpha-1,2-mannosidase [EC:3.2.1.113]	gi|572281464|gb|ETS04488.1|//mannosyl-oligosaccharide 1,2-alpha-mannosidase [Trichoderma reesei RUT C-30]
108381	1.48807	7.17e-07	Up	GO:0016021//integral component of membrane	GO:0046872//metal ion binding;GO:0005524//ATP binding;GO:0008553//hydrogen-exporting ATPase activity, phosphorylative mechanism	GO:0006754//ATP biosynthetic process;GO:1902600//hydrogen ion transmembrane transport	K01535//H+-transporting ATPase [EC:3.6.3.6]	gi|572280589|gb|ETS03649.1|//plasma membrane H+-ATPase [Trichoderma reesei RUT C-30]
25648	1.48721	1.01e-07	Up	GO:0031965//nuclear membrane;GO:0005794//Golgi apparatus;GO:0034099//luminal surveillance complex	GO:0005524//ATP binding;GO:0051082//unfolded protein binding;GO:0016887//ATPase activity	GO:0006986//response to unfolded protein;GO:0006616//SRP-dependent cotranslational protein targeting to membrane, translocation;GO:0030433//ER-associated ubiquitin-dependent protein catabolic process;GO:0051084//'de novo' posttranslational protein folding	K09490//heat shock 70kDa protein 5	gi|729185344|emb|CEJ91198.1|//Putative Hsp70 chaperone BiP/Kar2 [Torrubiella hemipterigena];gi|572277162|gb|ETS00444.1|//heat shock protein 70 [Trichoderma reesei RUT C-30]
121436	1.48563	1.14e-06	Up	GO:0016021//integral component of membrane	NA	GO:0055085//transmembrane transport	K08157//MFS transporter, DHA1 family, multidrug resistance protein	gi|572283319|gb|ETS06293.1|//MFS general substrate transporter [Trichoderma reesei RUT C-30];gi|589098081|ref|XP_006961063.1|//predicted protein [Trichoderma reesei QM6a]
90302	1.48272	7.79e-07	Up	GO:0005576//extracellular region	GO:0046559//alpha-glucuronidase activity	GO:0045493//xylan catabolic process	K01235//alpha-glucuronidase [EC:3.2.1.139]	gi|589114155|ref|XP_006969100.1|//glycoside hydrolase family 67 [Trichoderma reesei QM6a]
26568	1.48268	1.71e-07	Up	GO:0030126//COPI vesicle coat;GO:0005829//cytosol;GO:0000139//Golgi membrane	GO:0005198//structural molecule activity	GO:0006886//intracellular protein transport;GO:0006888//ER to Golgi vesicle-mediated transport	K17301//coatomer subunit beta	gi|589113521|ref|XP_006968783.1|//coatamer complex, beta subunit [Trichoderma reesei QM6a]
98699	1.48231	4.41e-08	Up	GO:0016459//myosin complex;GO:0016021//integral component of membrane	GO:0003677//DNA binding;GO:0005524//ATP binding;GO:0003774//motor activity;GO:0016758//transferase activity, transferring hexosyl groups	NA	K00698//chitin synthase [EC:2.4.1.16]	gi|589108093|ref|XP_006966069.1|//glycosyltransferase family 2, chitin synthase [Trichoderma reesei QM6a]
23229	1.48153	3.02e-05	Up	NA	GO:0000166//nucleotide binding;GO:0016301//kinase activity	GO:0016310//phosphorylation	K19833//serine/threonine-protein kinase CLA4 [EC:2.7.11.1]	gi|572283529|gb|ETS06503.1|//Pkinase-domain-containing protein [Trichoderma reesei RUT C-30]
80314	1.48146	0.000120638	Up	GO:0016021//integral component of membrane	GO:0005524//ATP binding;GO:0042626//ATPase activity, coupled to transmembrane movement of substances	GO:0055085//transmembrane transport	K05665//ATP-binding cassette, subfamily C (CFTR/MRP), member 1;K05658//ATP-binding cassette, subfamily B (MDR/TAP), member 1 [EC:3.6.3.44]	gi|589112725|ref|XP_006968385.1|//predicted protein [Trichoderma reesei QM6a]
5183	1.48122	0.00889762	Up	GO:0005634//nucleus	GO:0003677//DNA binding;GO:0000981//RNA polymerase II transcription factor activity, sequence-specific DNA binding;GO:0008270//zinc ion binding	GO:0006357//regulation of transcription from RNA polymerase II promoter	K19849//signaling mucin MSB2;K00276//primary-amine oxidase [EC:1.4.3.21];K09241//transcriptional regulatory protein GAL4;K19851//flocculation protein FLO11	gi|572283971|gb|ETS06945.1|//hypothetical protein M419DRAFT_5183 [Trichoderma reesei RUT C-30]
12475	1.47906	0.000227593	Up	NA	GO:0004553//hydrolase activity, hydrolyzing O-glycosyl compounds	GO:0005975//carbohydrate metabolic process	K01207//beta-N-acetylhexosaminidase [EC:3.2.1.52]	gi|572274120|gb|ETR97676.1|//putative beta-N-acetylglucosaminidase [Trichoderma reesei RUT C-30]
87439	1.47845	0.0151077	Up	NA	NA	NA	K01183//chitinase [EC:3.2.1.14]	gi|927430028|ref|XP_013960845.1|//hypothetical protein TRIVIDRAFT_59139 [Trichoderma virens Gv29-8];gi|589112375|ref|XP_006968210.1|//Hypothetical protein TRIREDRAFT_67504 [Trichoderma reesei QM6a]
84345	1.47759	3.97e-06	Up	GO:0005737//cytoplasm	GO:0005509//calcium ion binding	GO:0006886//intracellular protein transport	K19951//TBC1 domain family member 8/9	gi|572276786|gb|ETS00093.1|//TBC-domain-containing protein [Trichoderma reesei RUT C-30]
103910	1.47194	3.37e-08	Up	GO:0005840//ribosome;GO:0030127//COPII vesicle coat	GO:0008270//zinc ion binding;GO:0003735//structural constituent of ribosome	GO:0006886//intracellular protein transport;GO:0006412//translation;GO:0006888//ER to Golgi vesicle-mediated transport	K14006//protein transport protein SEC23	gi|589114279|ref|XP_006969162.1|//predicted protein [Trichoderma reesei QM6a]
101082	1.46514	5.51e-07	Up	GO:0005874//microtubule;GO:0005737//cytoplasm	GO:0005525//GTP binding;GO:0005200//structural constituent of cytoskeleton;GO:0003924//GTPase activity	GO:0007017//microtubule-based process	K07375//tubulin beta	gi|589110575|ref|XP_006967310.1|//tubulin beta chain 2 [Trichoderma reesei QM6a]
143118	1.46512	0.000108734	Up	NA	NA	NA	NA	gi|589114763|ref|XP_006969404.1|//predicted protein [Trichoderma reesei QM6a]
106633	1.4599	0.00022284	Up	GO:0005634//nucleus	GO:0004721//phosphoprotein phosphatase activity	GO:0006470//protein dephosphorylation	K15732//RNA polymerase II subunit A C-terminal domain phosphatase [EC:3.1.3.16]	gi|589107413|ref|XP_006965729.1|//predicted protein [Trichoderma reesei QM6a]
137795	1.45626	1.08e-08	Up	GO:0016021//integral component of membrane	NA	GO:0055085//transmembrane transport	NA	gi|589109145|ref|XP_006966595.1|//predicted protein [Trichoderma reesei QM6a]
142450	1.45515	3.25e-07	Up	GO:0008250//oligosaccharyltransferase complex;GO:0005635//nuclear envelope;GO:0016021//integral component of membrane	GO:0016757//transferase activity, transferring glycosyl groups	GO:0000278//mitotic cell cycle;GO:0018279//protein N-linked glycosylation via asparagine	K12670//oligosaccharyltransferase complex subunit beta	gi|572275948|gb|ETR99316.1|//Dolichyl-diphosphooligosaccharide-protein glycosyltransferase 48kDa subunit [Trichoderma reesei RUT C-30]
24645	1.45452	3.47e-07	Up	GO:0016020//membrane	GO:0005509//calcium ion binding;GO:0004571//mannosyl-oligosaccharide 1,2-alpha-mannosidase activity	GO:0008152//metabolic process	K01230//mannosyl-oligosaccharide alpha-1,2-mannosidase [EC:3.2.1.113]	gi|572279227|gb|ETS02349.1|//seven-hairpin glycosidase [Trichoderma reesei RUT C-30]
96282	1.45251	0.00144544	Up	GO:0044424//intracellular part	NA	GO:0006366//transcription from RNA polymerase II promoter	K03132//transcription initiation factor TFIID subunit 7	gi|572281420|gb|ETS04444.1|//hypothetical protein M419DRAFT_96282 [Trichoderma reesei RUT C-30]
83724	1.45044	0.00367062	Up	GO:0005634//nucleus;GO:0005829//cytosol	GO:0004604//phosphoadenylyl-sulfate reductase (thioredoxin) activity	GO:0019379//sulfate assimilation, phosphoadenylyl sulfate reduction by phosphoadenylyl-sulfate reductase (thioredoxin);GO:0000096//sulfur amino acid metabolic process;GO:0009086//methionine biosynthetic process	K00390//phosphoadenosine phosphosulfate reductase [EC:1.8.4.8 1.8.4.10]	gi|589110597|ref|XP_006967321.1|//phosphoadenosine phosphosulfate reductase [Trichoderma reesei QM6a]
90216	1.44688	0.000317532	Up	GO:0016021//integral component of membrane	GO:0005509//calcium ion binding	GO:0055085//transmembrane transport	K15105//solute carrier family 25 (mitochondrial aspartate/glutamate transporter), member 12/13	gi|589114057|ref|XP_006969051.1|//mitochondrial carrier protein [Trichoderma reesei QM6a]
130591	1.44106	0.000119684	Up	GO:0016021//integral component of membrane	NA	NA	K07739//elongator complex protein 3 [EC:2.3.1.48];K15280//solute carrier family 35, member C2	gi|589106953|ref|XP_006965499.1|//triose phosphate/3-phosphoglycerate/phosphate translocator [Trichoderma reesei QM6a]
83737	1.43762	9.32e-07	Up	GO:0005634//nucleus;GO:0005829//cytosol	NA	NA	K15458//SIT4-associating protein SAP185/190	gi|572277174|gb|ETS00456.1|//hypothetical protein M419DRAFT_83737 [Trichoderma reesei RUT C-30]
76562	1.43726	0.00110446	Up	GO:0016021//integral component of membrane	GO:0022891//substrate-specific transmembrane transporter activity	GO:0008643//carbohydrate transport;GO:0055085//transmembrane transport	K03021//DNA-directed RNA polymerase III subunit RPC2 [EC:2.7.7.6];K08139//MFS transporter, SP family, sugar:H+ symporter	gi|572279667|gb|ETS02786.1|//hexose transporter [Trichoderma reesei RUT C-30]
94618	1.43699	2.13e-06	Up	GO:0030126//COPI vesicle coat;GO:0000139//Golgi membrane	GO:0043130//ubiquitin binding;GO:0005198//structural molecule activity	GO:0006886//intracellular protein transport;GO:0006888//ER to Golgi vesicle-mediated transport;GO:0006890//retrograde vesicle-mediated transport, Golgi to ER	K05236//coatomer subunit alpha	gi|589107153|ref|XP_006965599.1|//vesicle coatomer complex, alpha subunit [Trichoderma reesei QM6a]
103722	1.43609	6.41e-08	Up	GO:0016021//integral component of membrane	GO:0046872//metal ion binding;GO:0005524//ATP binding;GO:0016887//ATPase activity	GO:0006812//cation transport	K14950//cation-transporting ATPase 13A1 [EC:3.6.3.-]	gi|589113339|ref|XP_006968692.1|//cation pump, Ca2+ pump [Trichoderma reesei QM6a];gi|818167086|gb|KKP06469.1|//ATPase [Trichoderma harzianum]
79518	1.43468	0.0374964	Up	GO:0031261//DNA replication preinitiation complex;GO:0005664//nuclear origin of replication recognition complex;GO:0005656//nuclear pre-replicative complex	GO:0003688//DNA replication origin binding;GO:0005524//ATP binding;GO:0003682//chromatin binding;GO:0016887//ATPase activity	GO:0030466//chromatin silencing at silent mating-type cassette;GO:0006267//pre-replicative complex assembly involved in nuclear cell cycle DNA replication;GO:0006270//DNA replication initiation	K02603//origin recognition complex subunit 1	gi|572278516|gb|ETS01686.1|//P-loop containing nucleoside triphosphate hydrolase protein [Trichoderma reesei RUT C-30]
128189	1.43203	0.0186334	Up	NA	NA	NA	NA	gi|589103301|ref|XP_006963673.1|//phosducin [Trichoderma reesei QM6a]
113858	1.42981	4.74e-08	Up	GO:0009277//fungal-type cell wall;GO:0005886//plasma membrane;GO:0031225//anchored component of membrane	GO:0016787//hydrolase activity;GO:0016740//transferase activity	GO:0005975//carbohydrate metabolic process	NA	gi|589111135|ref|XP_006967590.1|//glycoside hydrolase family 72 [Trichoderma reesei QM6a]
77945	1.42899	8.55e-05	Up	GO:0016021//integral component of membrane	NA	GO:0055085//transmembrane transport	K01939//adenylosuccinate synthase [EC:6.3.4.4];K13336//peroxin-3	gi|589105865|ref|XP_006964955.1|//predicted protein [Trichoderma reesei QM6a]
7188	1.42681	0.00545759	Up	NA	NA	NA	K12614//ATP-dependent RNA helicase DDX6/DHH1 [EC:3.6.4.13]	gi|572280136|gb|ETS03233.1|//hypothetical protein M419DRAFT_7188 [Trichoderma reesei RUT C-30]
142972	1.42225	2.83e-05	Up	GO:0031105//septin complex;GO:0032160//septin filament array;GO:0005937//mating projection;GO:0000144//cellular bud neck septin ring	GO:0032947//protein complex scaffold;GO:0005545//1-phosphatidylinositol binding;GO:0070273//phosphatidylinositol-4-phosphate binding;GO:0005525//GTP binding;GO:0010314//phosphatidylinositol-5-phosphate binding;GO:0003924//GTPase activity	GO:0000281//mitotic cytokinesis;GO:0045860//positive regulation of protein kinase activity;GO:0000921//septin ring assembly;GO:0030011//maintenance of cell polarity	K16948//cell division control protein 12	gi|589114111|ref|XP_006969078.1|//cell division control protein [Trichoderma reesei QM6a]
73961	1.4199	4.31e-05	Up	GO:0005778//peroxisomal membrane	GO:0005524//ATP binding;GO:0046982//protein heterodimerization activity;GO:0042623//ATPase activity, coupled	GO:0016562//protein import into peroxisome matrix, receptor recycling	K13338//peroxin-1	gi|572280963|gb|ETS04023.1|//AAA-domain-containing protein [Trichoderma reesei RUT C-30]
11806	1.41809	7.52e-05	Up	GO:0016021//integral component of membrane	GO:0005524//ATP binding;GO:0042626//ATPase activity, coupled to transmembrane movement of substances;GO:0050662//coenzyme binding;GO:0016491//oxidoreductase activity	GO:0055085//transmembrane transport	K05665//ATP-binding cassette, subfamily C (CFTR/MRP), member 1;K05658//ATP-binding cassette, subfamily B (MDR/TAP), member 1 [EC:3.6.3.44]	gi|572275017|gb|ETR98484.1|//ABC transporter [Trichoderma reesei RUT C-30]
128057	1.41652	0.013843	Up	NA	NA	NA	NA	gi|589103565|ref|XP_006963805.1|//predicted protein [Trichoderma reesei QM6a]
128386	1.41524	1.62e-06	Up	NA	GO:0030246//carbohydrate binding;GO:0008270//zinc ion binding;GO:0004559//alpha-mannosidase activity	GO:0006013//mannose metabolic process	K01191//alpha-mannosidase [EC:3.2.1.24]	gi|589103027|ref|XP_006963536.1|//glycoside hydrolase family 38 protein [Trichoderma reesei QM6a];gi|818168278|gb|KKP07566.1|//alpha-mannosidase [Trichoderma harzianum]
25563	1.41316	5.29e-05	Up	NA	GO:0005524//ATP binding	NA	K14575//AAA family ATPase	gi|572277490|gb|ETS00748.1|//P-loop containing nucleoside triphosphate hydrolase protein [Trichoderma reesei RUT C-30]
121886	1.41098	0.00113728	Up	NA	NA	NA	NA	gi|572284240|gb|ETS07214.1|//hypothetical protein M419DRAFT_121886, partial [Trichoderma reesei RUT C-30]
68326	1.40902	4.93e-07	Up	GO:0005737//cytoplasm	GO:0004820//glycine-tRNA ligase activity;GO:0005524//ATP binding	GO:0006426//glycyl-tRNA aminoacylation	K01880//glycyl-tRNA synthetase [EC:6.1.1.14]	gi|572283530|gb|ETS06504.1|//glycyl-tRNA synthetase 1 [Trichoderma reesei RUT C-30]
103366	1.40879	0.000123741	Up	NA	NA	NA	NA	gi|572275015|gb|ETR98482.1|//FAD/NAD(P)-binding domain-containing protein [Trichoderma reesei RUT C-30]
52603	1.40775	1.93e-05	Up	GO:0016021//integral component of membrane	NA	NA	NA	gi|572275130|gb|ETR98580.1|//hypothetical protein M419DRAFT_52603, partial [Trichoderma reesei RUT C-30]
125009	1.40599	4.2e-06	Up	NA	NA	NA	NA	gi|589114247|ref|XP_006969146.1|//predicted protein [Trichoderma reesei QM6a]
86058	1.40498	0.00176355	Up	GO:0016021//integral component of membrane	GO:0004930//G-protein coupled receptor activity	GO:0007186//G-protein coupled receptor signaling pathway;GO:0007166//cell surface receptor signaling pathway	NA	gi|589111249|ref|XP_006967647.1|//G-protein coupled receptor protein [Trichoderma reesei QM6a]
80532	1.40438	3.18e-06	Up	NA	GO:0004553//hydrolase activity, hydrolyzing O-glycosyl compounds	GO:0005975//carbohydrate metabolic process	NA	gi|572278222|gb|ETS01414.1|//concanavalin A-like lectin/glucanase [Trichoderma reesei RUT C-30]
67371	1.40349	0.000144077	Up	GO:0005622//intracellular	GO:0046872//metal ion binding	GO:0035556//intracellular signal transduction	K19849//signaling mucin MSB2;K17878//nicotinamide N-methyltransferase [EC:2.1.1.1]	gi|589097803|ref|XP_006960924.1|//predicted protein [Trichoderma reesei QM6a];gi|572283578|gb|ETS06552.1|//dDENN domain protein [Trichoderma reesei RUT C-30]
72798	1.40327	1.64e-05	Up	GO:0016021//integral component of membrane	GO:0016705//oxidoreductase activity, acting on paired donors, with incorporation or reduction of molecular oxygen;GO:0020037//heme binding;GO:0005506//iron ion binding;GO:0004497//monooxygenase activity	GO:0055114//oxidation-reduction process	K16261//yeast amino acid transporter;K07440//cholesterol 24-hydroxylase [EC:1.14.14.25];K14338//cytochrome P450 / NADPH-cytochrome P450 reductase [EC:1.14.14.1 1.6.2.4]	gi|572281367|gb|ETS04391.1|//cytochrome P450 [Trichoderma reesei RUT C-30]
87495	1.40131	2.48e-06	Up	GO:0005829//cytosol	GO:0005524//ATP binding;GO:0002161//aminoacyl-tRNA editing activity;GO:0004822//isoleucine-tRNA ligase activity	GO:0006428//isoleucyl-tRNA aminoacylation;GO:0006450//regulation of translational fidelity	K01870//isoleucyl-tRNA synthetase [EC:6.1.1.5]	gi|572275452|gb|ETR98872.1|//isoleucyl-tRNA synthetase [Trichoderma reesei RUT C-30]
129240	1.40029	0.000377554	Up	GO:0005623//cell	NA	GO:0045454//cell redox homeostasis	K03671//thioredoxin 1	gi|572279960|gb|ETS03079.1|//DUF862-domain-containing protein [Trichoderma reesei RUT C-30]
84444	1.3977	0.000601781	Up	GO:0005634//nucleus;GO:0000932//P-body	GO:0003723//RNA binding;GO:0000166//nucleotide binding	GO:1900406//regulation of conjugation with cellular fusion by regulation of transcription from RNA polymerase II promoter;GO:0006338//chromatin remodeling;GO:0000398//mRNA splicing, via spliceosome;GO:0031138//negative regulation of conjugation with cellu	K17974//protein JSN1	gi|572276964|gb|ETS00271.1|//RNA-binding domain-containing protein [Trichoderma reesei RUT C-30]
24307	1.39494	7.75e-07	Up	GO:0005829//cytosol	GO:0004736//pyruvate carboxylase activity;GO:0004075//biotin carboxylase activity;GO:0003677//DNA binding;GO:0046872//metal ion binding;GO:0005524//ATP binding;GO:0009374//biotin binding	GO:0006090//pyruvate metabolic process;GO:0006094//gluconeogenesis	K01958//pyruvate carboxylase [EC:6.4.1.1]	gi|589103053|ref|XP_006963549.1|//pyruvate carboxylase [Trichoderma reesei QM6a]
116035	1.38755	0.000312355	Up	GO:0005634//nucleus;GO:0005829//cytosol	NA	NA	K01179//endoglucanase [EC:3.2.1.4];K01098//polynucleotide 5'-triphosphatase [EC:3.6.1.-]	gi|589114931|ref|XP_006969488.1|//predicted protein [Trichoderma reesei QM6a]
33327	1.38538	1.67e-06	Up	NA	NA	NA	NA	gi|589100987|ref|XP_006962516.1|//predicted protein [Trichoderma reesei QM6a]
98270	1.38093	0.000186458	Up	GO:0005634//nucleus	GO:0042393//histone binding	GO:0006355//regulation of transcription, DNA-templated;GO:0006334//nucleosome assembly;GO:0016573//histone acetylation;GO:0006337//nucleosome disassembly	K10753//histone chaperone ASF1	gi|572279264|gb|ETS02386.1|//histone deposition protein Asf1 [Trichoderma reesei RUT C-30]
136841	1.37981	4.85e-07	Up	GO:0012505//endomembrane system;GO:0043231//intracellular membrane-bounded organelle;GO:0044444//cytoplasmic part;GO:0044446//intracellular organelle part;GO:0000139//Golgi membrane	NA	GO:0048208//COPII vesicle coating	K20353//COPII coat assembly protein SEC16	gi|572279950|gb|ETS03069.1|//hypothetical protein M419DRAFT_136841 [Trichoderma reesei RUT C-30]
26505	1.37688	6.89e-06	Up	GO:0030134//ER to Golgi transport vesicle;GO:0030173//integral component of Golgi membrane;GO:0030176//integral component of endoplasmic reticulum membrane	NA	GO:0006888//ER to Golgi vesicle-mediated transport	K20366//endoplasmic reticulum-Golgi intermediate compartment protein 2	gi|589113801|ref|XP_006968923.1|//predicted protein [Trichoderma reesei QM6a]
26310	1.37652	3.7e-06	Up	GO:0005829//cytosol;GO:0016021//integral component of membrane	NA	GO:0006810//transport	K20463//oxysterol-binding protein-related protein 3/6/7	gi|589112885|ref|XP_006968465.1|//predicted protein [Trichoderma reesei QM6a]
25954	1.37609	3.48e-06	Up	GO:0000329//fungal-type vacuole membrane;GO:0005934//cellular bud tip;GO:0043332//mating projection tip;GO:0071563//Myo2p-Vac17p-Vac8p transport complex;GO:0005935//cellular bud neck;GO:0016459//myosin complex;GO:0030133//transport vesicle;GO:0000131//inc	GO:0051015//actin filament binding;GO:0005524//ATP binding;GO:0000146//microfilament motor activity;GO:0005516//calmodulin binding	GO:0000132//establishment of mitotic spindle orientation;GO:0045033//peroxisome inheritance;GO:0009826//unidimensional cell growth;GO:0008152//metabolic process;GO:0048313//Golgi inheritance;GO:0016192//vesicle-mediated transport;GO:0007118//budding cell	K10357//myosin V	gi|589111463|ref|XP_006967754.1|//myosin [Trichoderma reesei QM6a]
35405	1.37597	0.000680163	Up	GO:0016021//integral component of membrane	NA	NA	K03126//transcription initiation factor TFIID subunit 12;K09291//nucleoprotein TPR	gi|572279029|gb|ETS02180.1|//hypothetical protein M419DRAFT_35405 [Trichoderma reesei RUT C-30]
114281	1.37563	0.000308168	Up	GO:0017119//Golgi transport complex	NA	GO:0006891//intra-Golgi vesicle-mediated transport	K20288//conserved oligomeric Golgi complex subunit 1	gi|572275740|gb|ETR99145.1|//hypothetical protein M419DRAFT_114281 [Trichoderma reesei RUT C-30]
69100	1.37216	0.0155663	Up	NA	GO:0008236//serine-type peptidase activity	GO:0006508//proteolysis	NA	gi|572283894|gb|ETS06868.1|//class I glutamine amidotransferase-like protein [Trichoderma reesei RUT C-30]
101340	1.37185	9.59e-05	Up	GO:0016021//integral component of membrane	NA	NA	K20362//protein transport protein YIF1	gi|572276807|gb|ETS00114.1|//ER to Golgi transporter Yif1 [Trichoderma reesei RUT C-30]
65450	1.37145	0.00114014	Up	GO:0009898//cytoplasmic side of plasma membrane	NA	GO:0001403//invasive growth in response to glucose limitation;GO:0007126//meiotic nuclear division;GO:0016485//protein processing	K20063//arrestin-related trafficking adapter 9	gi|589101937|ref|XP_006962991.1|//beta arrestin-like protein [Trichoderma reesei QM6a]
68059	1.37109	0.0188653	Up	GO:0016020//membrane	NA	NA	K16315//serine/threonine-protein kinase haspin [EC:2.7.11.1]	gi|572283423|gb|ETS06397.1|//protein kinase [Trichoderma reesei RUT C-30]
71023	1.37017	8.5e-05	Up	GO:0005759//mitochondrial matrix	GO:0003870//5-aminolevulinate synthase activity;GO:0030170//pyridoxal phosphate binding	GO:0006782//protoporphyrinogen IX biosynthetic process	K00643//5-aminolevulinate synthase [EC:2.3.1.37]	gi|572282551|gb|ETS05565.1|//5-aminolevulinate synthase [Trichoderma reesei RUT C-30]
92989	1.36876	2.59e-06	Up	GO:0005622//intracellular	GO:0003743//translation initiation factor activity;GO:0005525//GTP binding;GO:0003924//GTPase activity	GO:0006413//translational initiation	K03243//translation initiation factor 5B	gi|589115541|ref|XP_006969793.1|//hypothetical protein TRIREDRAFT_70795 [Trichoderma reesei QM6a]
94495	1.36703	9.65e-05	Up	GO:0016021//integral component of membrane;GO:0005789//endoplasmic reticulum membrane	GO:0050661//NADP binding;GO:0004420//hydroxymethylglutaryl-CoA reductase (NADPH) activity	GO:0008299//isoprenoid biosynthetic process;GO:0015936//coenzyme A metabolic process;GO:0055114//oxidation-reduction process	K00021//hydroxymethylglutaryl-CoA reductase (NADPH) [EC:1.1.1.34]	gi|572283803|gb|ETS06777.1|//3-hydroxy-3-methylglutaryl-coenzyme A reductase [Trichoderma reesei RUT C-30]
24703	1.36381	0.000223889	Up	GO:0016021//integral component of membrane	GO:0005524//ATP binding;GO:0042626//ATPase activity, coupled to transmembrane movement of substances	GO:0055085//transmembrane transport	K05665//ATP-binding cassette, subfamily C (CFTR/MRP), member 1;K05658//ATP-binding cassette, subfamily B (MDR/TAP), member 1 [EC:3.6.3.44]	gi|572279374|gb|ETS02496.1|//ABC transporter [Trichoderma reesei RUT C-30]
102646	1.36243	0.00229575	Up	NA	NA	NA	NA	gi|589111961|ref|XP_006968003.1|//predicted protein [Trichoderma reesei QM6a]
125875	1.36141	1.43e-05	Up	GO:0017053//transcriptional repressor complex	GO:0001190//transcriptional activator activity, RNA polymerase II transcription factor binding;GO:0003713//transcription coactivator activity;GO:0042826//histone deacetylase binding	GO:0006338//chromatin remodeling;GO:0007070//negative regulation of transcription from RNA polymerase II promoter during mitotic cell cycle;GO:0061392//regulation of transcription from RNA polymerase II promoter in response to osmotic stress;GO:2001020//r	K06665//glucose repression mediator protein	gi|572283440|gb|ETS06414.1|//TPR-like protein [Trichoderma reesei RUT C-30];gi|927425612|ref|XP_013958637.1|//hypothetical protein TRIVIDRAFT_208488 [Trichoderma virens Gv29-8]
33711	1.36109	0.0109577	Up	NA	GO:0016491//oxidoreductase activity	GO:0055114//oxidation-reduction process	K05275//pyridoxine 4-dehydrogenase [EC:1.1.1.65]	gi|572280581|gb|ETS03641.1|//aldo/keto reductase-like protein [Trichoderma reesei RUT C-30]
140332	1.35856	0.000151338	Up	NA	NA	NA	NA	gi|589102543|ref|XP_006963294.1|//predicted protein [Trichoderma reesei QM6a]
77871	1.35786	0.00240159	Up	GO:0008622//epsilon DNA polymerase complex	GO:0003697//single-stranded DNA binding;GO:0003887//DNA-directed DNA polymerase activity;GO:0008310//single-stranded DNA 3'-5' exodeoxyribonuclease activity;GO:0000166//nucleotide binding;GO:0008270//zinc ion binding;GO:0003690//double-stranded DNA bindin	GO:0006272//leading strand elongation;GO:0006284//base-excision repair;GO:0045004//DNA replication proofreading;GO:0070868//heterochromatin organization involved in chromatin silencing;GO:0033314//mitotic DNA replication checkpoint;GO:0035822//gene conver	K02324//DNA polymerase epsilon subunit 1 [EC:2.7.7.7]	gi|589105593|ref|XP_006964819.1|//DNA polymerase epsilon, catalytic subunit A [Trichoderma reesei QM6a]
31770	1.35428	1.55e-05	Up	GO:0005840//ribosome;GO:0005829//cytosol;GO:0030136//clathrin-coated vesicle	NA	GO:0042147//retrograde transport, endosome to Golgi;GO:0008104//protein localization	NA	gi|572283471|gb|ETS06445.1|//ARM repeat-containing protein [Trichoderma reesei RUT C-30]
80342	1.3524	0.000180155	Up	GO:0005956//protein kinase CK2 complex	GO:0019887//protein kinase regulator activity	GO:0045859//regulation of protein kinase activity	K20476//RAB6A-GEF complex partner protein 1	gi|572278531|gb|ETS01701.1|//RIC1-domain-containing protein [Trichoderma reesei RUT C-30]
24377	1.3522	5.19e-05	Up	GO:0016021//integral component of membrane	GO:0005215//transporter activity	GO:0055085//transmembrane transport	K08178//MFS transporter, SHS family, lactate transporter	gi|572280303|gb|ETS03400.1|//MFS general substrate transporter [Trichoderma reesei RUT C-30]
95874	1.35209	6.64e-07	Up	GO:0005874//microtubule;GO:0005737//cytoplasm	GO:0005525//GTP binding;GO:0005200//structural constituent of cytoskeleton;GO:0003924//GTPase activity	GO:0007017//microtubule-based process	K07374//tubulin alpha	gi|589102883|ref|XP_006963464.1|//tubulin alpha chain 2 [Trichoderma reesei QM6a]
124134	1.35006	3.25e-06	Up	NA	NA	NA	NA	gi|572276902|gb|ETS00209.1|//hypothetical protein M419DRAFT_124134 [Trichoderma reesei RUT C-30]
141719	1.34873	0.000133443	Up	GO:0005739//mitochondrion	GO:0046872//metal ion binding;GO:0005524//ATP binding;GO:0003824//catalytic activity	GO:0006807//nitrogen compound metabolic process;GO:0006526//arginine biosynthetic process	K01955//carbamoyl-phosphate synthase large subunit [EC:6.3.5.5]	gi|589108723|ref|XP_006966384.1|//carbamoyl-phosphate synthase, arginine-specific large chain [Trichoderma reesei QM6a];gi|572278034|gb|ETS01250.1|//carbamoyl-phosphate synthase [Trichoderma reesei RUT C-30]
76204	1.34788	3.18e-06	Up	GO:0030126//COPI vesicle coat;GO:0005829//cytosol;GO:0000139//Golgi membrane	GO:0005198//structural molecule activity	GO:0006886//intracellular protein transport;GO:0016192//vesicle-mediated transport	K17267//coatomer subunit gamma	gi|589104639|ref|XP_006964342.1|//coatamer complex, gamma subunit [Trichoderma reesei QM6a]
107939	1.34731	7.54e-07	Up	GO:0005794//Golgi apparatus;GO:0016021//integral component of membrane	NA	GO:0006810//transport	NA	gi|572281460|gb|ETS04484.1|//vacuolar protein sorting protein [Trichoderma reesei RUT C-30]
11768	1.34517	0.000230936	Up	GO:0035861//site of double-strand break;GO:0000784//nuclear chromosome, telomeric region;GO:0005658//alpha DNA polymerase:primase complex;GO:0000790//nuclear chromatin	GO:0003688//DNA replication origin binding;GO:0008408//3'-5' exonuclease activity;GO:0003697//single-stranded DNA binding;GO:0003887//DNA-directed DNA polymerase activity;GO:0003682//chromatin binding;GO:0000166//nucleotide binding;GO:0001882//nucleoside	GO:0006279//premeiotic DNA replication;GO:0006273//lagging strand elongation;GO:1902981//synthesis of RNA primer involved in mitotic DNA replication;GO:1902975//mitotic DNA replication initiation;GO:0090305//nucleic acid phosphodiester bond hydrolysis;GO:	K02320//DNA polymerase alpha subunit A [EC:2.7.7.7]	gi|589098689|ref|XP_006961367.1|//polymerase [Trichoderma reesei QM6a]
87465	1.341	0.00159497	Up	NA	NA	NA	NA	gi|572275565|gb|ETR98985.1|//hypothetical protein M419DRAFT_87465 [Trichoderma reesei RUT C-30]
98597	1.34003	3.76e-06	Up	GO:0070971//endoplasmic reticulum exit site;GO:0005829//cytosol;GO:0030127//COPII vesicle coat	GO:0008270//zinc ion binding	GO:0006886//intracellular protein transport;GO:0006888//ER to Golgi vesicle-mediated transport	K14007//protein transport protein SEC24	gi|572279527|gb|ETS02649.1|//protein transport protein SEC24 [Trichoderma reesei RUT C-30]
35691	1.33885	0.000104008	Up	NA	NA	NA	NA	gi|572278705|gb|ETS01875.1|//hypothetical protein M419DRAFT_35691 [Trichoderma reesei RUT C-30]
111102	1.33793	6.18e-05	Up	GO:0005783//endoplasmic reticulum;GO:0016021//integral component of membrane	GO:0050291//sphingosine N-acyltransferase activity	GO:0007009//plasma membrane organization;GO:0046513//ceramide biosynthetic process	K04709//Acyl-CoA-dependent ceramide synthase [EC:2.3.1.24]	gi|572278738|gb|ETS01908.1|//longevity assurance proteins LAG1/LAC1 [Trichoderma reesei RUT C-30]
77440	1.33626	0.0271917	Up	NA	NA	NA	K06867//uncharacterized protein;K15502//serine/threonine-protein phosphatase 6 regulatory ankyrin repeat subunit A	gi|572279940|gb|ETS03059.1|//ankyrin [Trichoderma reesei RUT C-30];gi|589104913|ref|XP_006964479.1|//predicted protein [Trichoderma reesei QM6a]
79356	1.33592	1.81e-05	Up	NA	NA	NA	K20361//intracellular protein transport protein USO1	gi|589108183|ref|XP_006966114.1|//predicted protein [Trichoderma reesei QM6a]
119802	1.33331	1.96e-07	Up	NA	GO:0043022//ribosome binding;GO:0003746//translation elongation factor activity	GO:0006452//translational frameshifting;GO:0045905//positive regulation of translational termination;GO:0045901//positive regulation of translational elongation	K19849//signaling mucin MSB2;K03263//translation initiation factor 5A;K19851//flocculation protein FLO11	gi|572276797|gb|ETS00104.1|//translation protein SH3-like protein [Trichoderma reesei RUT C-30];gi|996643390|gb|KXH64388.1|//hypothetical protein CSAL01_12391 [Colletotrichum salicis]
35261	1.33218	0.000125092	Up	GO:0005835//fatty acid synthase complex	GO:0000287//magnesium ion binding;GO:0004312//fatty acid synthase activity;GO:0008897//holo-[acyl-carrier-protein] synthase activity	GO:1900535//palmitic acid biosynthetic process;GO:0042759//long-chain fatty acid biosynthetic process	K00667//fatty acid synthase subunit alpha, fungi type [EC:2.3.1.86]	gi|589108135|ref|XP_006966090.1|//Beta-ketoacyl synthase [Trichoderma reesei QM6a]
95043	1.33159	2.41e-05	Up	GO:0016021//integral component of membrane	GO:0016740//transferase activity	GO:0015012//heparan sulfate proteoglycan biosynthetic process;GO:0006024//glycosaminoglycan biosynthetic process	K02367//glucuronyl/N-acetylglucosaminyl transferase EXT2 [EC:2.4.1.224 2.4.1.225];K04794//peptidyl-tRNA hydrolase, PTH2 family [EC:3.1.1.29];K02370//alpha-1,4-N-acetylglucosaminyltransferase EXTL3 [EC:2.4.1.223 2.4.1.224]	gi|589107729|ref|XP_006965887.1|//glycosyltransferase family 64 [Trichoderma reesei QM6a]
124294	1.32932	1.9e-05	Up	NA	NA	NA	NA	gi|572276368|gb|ETR99714.1|//Cyanovirin-N [Trichoderma reesei RUT C-30]
132696	1.32921	1.81e-05	Up	GO:0005759//mitochondrial matrix	GO:0004451//isocitrate lyase activity;GO:0046421//methylisocitrate lyase activity	GO:0019629//propionate catabolic process, 2-methylcitrate cycle	K01637//isocitrate lyase [EC:4.1.3.1]	gi|111380622|gb|ABH09690.1|//isocitrate lyase [Trichoderma reesei]
69961	1.32733	3.56e-06	Up	GO:0016021//integral component of membrane	NA	NA	NA	gi|572283584|gb|ETS06558.1|//hypothetical protein M419DRAFT_69961 [Trichoderma reesei RUT C-30]
70294	1.32702	5.5e-05	Up	NA	GO:0000287//magnesium ion binding;GO:0005524//ATP binding;GO:0043295//glutathione binding;GO:0004363//glutathione synthase activity;GO:0042803//protein homodimerization activity	GO:0006750//glutathione biosynthetic process	K01920//glutathione synthase [EC:6.3.2.3]	gi|589102461|ref|XP_006963253.1|//glutathione synthetase-like protein [Trichoderma reesei QM6a]
109545	1.32673	0.000497555	Up	GO:0000329//fungal-type vacuole membrane;GO:0016021//integral component of membrane	GO:0008270//zinc ion binding;GO:0019706//protein-cysteine S-palmitoyltransferase activity	GO:0018345//protein palmitoylation;GO:0042144//vacuole fusion, non-autophagic	K20028//palmitoyltransferase ZDHHC2/15/20 [EC:2.3.1.225]	gi|572279852|gb|ETS02971.1|//Palmitoyltransferase PFA3, partial [Trichoderma reesei RUT C-30]
135615	1.32639	2.79e-05	Up	GO:0016021//integral component of membrane	GO:0019829//cation-transporting ATPase activity;GO:0000166//nucleotide binding;GO:0005507//copper ion binding	GO:0098655//cation transmembrane transport;GO:0030001//metal ion transport	K17686//Cu+-exporting ATPase [EC:3.6.3.54]	gi|572284026|gb|ETS07000.1|//heavy metal translocatin [Trichoderma reesei RUT C-30]
111521	1.32601	3.33e-05	Up	GO:0015630//microtubule cytoskeleton;GO:0044430//cytoskeletal part	GO:0008017//microtubule binding	GO:0007051//spindle organization;GO:0000910//cytokinesis	K16732//protein regulator of cytokinesis 1	gi|589106423|ref|XP_006965234.1|//predicted protein [Trichoderma reesei QM6a]
105020	1.32597	1.92e-06	Up	NA	GO:0005096//GTPase activator activity	GO:0007165//signal transduction;GO:0043547//positive regulation of GTPase activity	K08052//neurofibromin 1	gi|589115515|ref|XP_006969780.1|//ras GTPase-activating protein [Trichoderma reesei QM6a];gi|927412334|ref|XP_013951998.1|//hypothetical protein TRIVIDRAFT_194940 [Trichoderma virens Gv29-8]
130989	1.32482	0.0296751	Up	GO:0005874//microtubule	GO:0005524//ATP binding;GO:0003777//microtubule motor activity;GO:0008017//microtubule binding	GO:0007018//microtubule-based movement	K10398//kinesin family member 11	gi|572277591|gb|ETS00826.1|//kinesin related protein 2 [Trichoderma reesei RUT C-30]
7475	1.32331	0.000115578	Up	GO:0016021//integral component of membrane	NA	NA	NA	gi|572280463|gb|ETS03560.1|//TRP-domain-containing protein [Trichoderma reesei RUT C-30]
54403	1.32299	0.0192493	Up	GO:0016021//integral component of membrane	NA	NA	K12869//crooked neck	gi|572283279|gb|ETS06253.1|//hypothetical protein M419DRAFT_54403, partial [Trichoderma reesei RUT C-30]
141570	1.31965	6.75e-06	Up	GO:0005634//nucleus;GO:0005829//cytosol	GO:0016829//lyase activity;GO:0046872//metal ion binding;GO:0005524//ATP binding	NA	K01648//ATP citrate (pro-S)-lyase [EC:2.3.3.8]	gi|589106649|ref|XP_006965347.1|//beta subunit of ATP citrate lyase [Trichoderma reesei QM6a]
134677	1.31937	3.62e-06	Up	GO:0010494//cytoplasmic stress granule;GO:0018444//translation release factor complex;GO:0005829//cytosol	GO:0005525//GTP binding;GO:0003924//GTPase activity;GO:0003747//translation release factor activity	GO:0000288//nuclear-transcribed mRNA catabolic process, deadenylation-dependent decay;GO:0002184//cytoplasmic translational termination	K03267//peptide chain release factor subunit 3	gi|589115141|ref|XP_006969593.1|//translation release factor eRF3 [Trichoderma reesei QM6a]
86253	1.31649	0.00661272	Up	NA	NA	NA	NA	gi|572276140|gb|ETR99489.1|//hypothetical protein M419DRAFT_86253 [Trichoderma reesei RUT C-30]
95830	1.31623	3.93e-06	Up	GO:0030479//actin cortical patch;GO:1990819//actin fusion focus;GO:0005885//Arp2/3 protein complex;GO:0030139//endocytic vesicle;GO:0035838//growing cell tip;GO:0005826//actomyosin contractile ring	GO:0051015//actin filament binding;GO:0030674//protein binding, bridging;GO:0008017//microtubule binding	GO:0034316//negative regulation of Arp2/3 complex-mediated actin nucleation;GO:2000601//positive regulation of Arp2/3 complex-mediated actin nucleation;GO:0007017//microtubule-based process;GO:0051666//actin cortical patch localization	K13886//coronin-1B/1C/6	gi|572282651|gb|ETS05665.1|//DUF1900-domain-containing protein [Trichoderma reesei RUT C-30]
8232	1.31347	0.00378512	Up	GO:0032300//mismatch repair complex	GO:0005524//ATP binding;GO:0030983//mismatched DNA binding	GO:0006298//mismatch repair	K08735//DNA mismatch repair protein MSH2	gi|572279478|gb|ETS02600.1|//DNA mismatch repair protein MSH2 [Trichoderma reesei RUT C-30];gi|589106125|ref|XP_006965085.1|//DNA mismatch repair protein [Trichoderma reesei QM6a]
23636	1.31154	9.7e-06	Up	NA	GO:0008184//glycogen phosphorylase activity;GO:0030170//pyridoxal phosphate binding	GO:0005975//carbohydrate metabolic process	K00688//glycogen phosphorylase [EC:2.4.1.1]	gi|589100759|ref|XP_006962402.1|//glycosyl transferase [Trichoderma reesei QM6a]
136598	1.31115	8.71e-05	Up	GO:0016021//integral component of membrane	NA	NA	K02920//large subunit ribosomal protein L36e;K00108//choline dehydrogenase [EC:1.1.99.1];K06110//exocyst complex component 3	gi|589104227|ref|XP_006964136.1|//GPCR, PTH11-type [Trichoderma reesei QM6a]
5334	1.31066	0.000111083	Up	NA	GO:0016491//oxidoreductase activity	GO:0055114//oxidation-reduction process	K00010//myo-inositol 2-dehydrogenase / D-chiro-inositol 1-dehydrogenase [EC:1.1.1.18 1.1.1.369]	gi|572284138|gb|ETS07112.1|//NAD(P)-binding protein [Trichoderma reesei RUT C-30]
47749	1.31064	0.000366728	Up	GO:0016021//integral component of membrane	NA	NA	NA	gi|572275194|gb|ETR98644.1|//hypothetical protein M419DRAFT_47749, partial [Trichoderma reesei RUT C-30]
11162	1.31016	0.00490367	Up	NA	GO:0031177//phosphopantetheine binding;GO:0003824//catalytic activity	GO:0008152//metabolic process	K18281//brevianamide F synthase	gi|572275646|gb|ETR99051.1|//acetyl-CoA synthetase-like protein [Trichoderma reesei RUT C-30]
112341	1.30793	0.000187021	Up	GO:0005783//endoplasmic reticulum;GO:0016021//integral component of membrane	GO:0016787//hydrolase activity	GO:0030036//actin cytoskeleton organization;GO:0006281//DNA repair;GO:0030026//cellular manganese ion homeostasis;GO:0006888//ER to Golgi vesicle-mediated transport;GO:0016311//dephosphorylation	NA	gi|589109677|ref|XP_006966861.1|//predicted protein [Trichoderma reesei QM6a]
128419	1.30568	0.0010541	Up	GO:0005634//nucleus;GO:0042555//MCM complex	GO:0003677//DNA binding;GO:0005524//ATP binding;GO:0003678//DNA helicase activity	GO:0006270//DNA replication initiation;GO:0032508//DNA duplex unwinding	K02210//DNA replication licensing factor MCM7 [EC:3.6.4.12]	gi|572280962|gb|ETS04022.1|//MCM-domain-containing protein [Trichoderma reesei RUT C-30]
125562	1.30471	0.00110775	Up	NA	NA	NA	NA	gi|572273052|gb|ETR96745.1|//hypothetical protein M419DRAFT_125562 [Trichoderma reesei RUT C-30]
103637	1.30345	0.000123858	Up	GO:0005788//endoplasmic reticulum lumen	GO:0046872//metal ion binding;GO:0051082//unfolded protein binding;GO:0031072//heat shock protein binding;GO:0051087//chaperone binding	GO:0006986//response to unfolded protein;GO:0034975//protein folding in endoplasmic reticulum;GO:0030433//ER-associated ubiquitin-dependent protein catabolic process	K14002//DnaJ-related protein SCJ1	gi|572274703|gb|ETR98206.1|//DnaJ-domain-containing protein [Trichoderma reesei RUT C-30]
80939	1.3022	4.87e-05	Up	GO:0072686//mitotic spindle;GO:0032153//cell division site	GO:0003824//catalytic activity;GO:0016874//ligase activity	GO:0008152//metabolic process	NA	gi|572278185|gb|ETS01377.1|//acetyl-CoA synthetase-like protein [Trichoderma reesei RUT C-30];gi|818163433|gb|KKP03218.1|//hypothetical protein THAR02_04692 [Trichoderma harzianum]
72395	1.30111	0.00995342	Up	GO:0016021//integral component of membrane	GO:0015095//magnesium ion transmembrane transporter activity	GO:0015693//magnesium ion transport;GO:1903830//magnesium ion transmembrane transport	NA	gi|572281738|gb|ETS04762.1|//DUF803-domain-containing protein [Trichoderma reesei RUT C-30]
63295	1.29942	0.00912435	Up	NA	NA	NA	K04518//prephenate dehydratase [EC:4.2.1.51];K04718//sphingosine kinase [EC:2.7.1.91]	gi|589110713|ref|XP_006967379.1|//predicted protein [Trichoderma reesei QM6a]
82397	1.29887	0.000373997	Up	NA	NA	NA	NA	gi|572277741|gb|ETS00976.1|//hypothetical protein M419DRAFT_82397 [Trichoderma reesei RUT C-30]
37067	1.29805	7.6e-05	Up	GO:0005829//cytosol;GO:0005777//peroxisome	GO:0005524//ATP binding;GO:0046982//protein heterodimerization activity;GO:0016887//ATPase activity	GO:0001302//replicative cell aging;GO:0016562//protein import into peroxisome matrix, receptor recycling	K13339//peroxin-6	gi|572276932|gb|ETS00239.1|//peroxisomal biogenesis factor 6 [Trichoderma reesei RUT C-30]
5979	1.29774	0.00438046	Up	GO:0005634//nucleus;GO:0005824//outer plaque of spindle pole body;GO:0044732//mitotic spindle pole body;GO:0005874//microtubule;GO:0000923//equatorial microtubule organizing center;GO:0000930//gamma-tubulin complex;GO:0005829//cytosol;GO:0005822//inner pl	GO:0043015//gamma-tubulin binding	GO:0030472//mitotic spindle organization in nucleus;GO:0071963//establishment or maintenance of cell polarity regulating cell shape;GO:0090307//mitotic spindle assembly;GO:0007020//microtubule nucleation;GO:0031122//cytoplasmic microtubule organization	K16570//gamma-tubulin complex component 3	gi|572282648|gb|ETS05662.1|//hypothetical protein M419DRAFT_5979 [Trichoderma reesei RUT C-30]
62397	1.29676	0.00119534	Up	NA	NA	NA	K10750//chromatin assembly factor 1 subunit A;K20286//TATA element modulatory factor	gi|589106447|ref|XP_006965246.1|//predicted protein [Trichoderma reesei QM6a];gi|818164173|gb|KKP03861.1|//hypothetical protein THAR02_04010 [Trichoderma harzianum]
51151	1.29358	0.00666564	Up	GO:0005783//endoplasmic reticulum;GO:0016021//integral component of membrane	GO:0004843//thiol-dependent ubiquitin-specific protease activity	GO:0006511//ubiquitin-dependent protein catabolic process;GO:0016579//protein deubiquitination	K11870//ubiquitin carboxyl-terminal hydrolase 1 [EC:3.4.19.12]	gi|572280041|gb|ETS03160.1|//cysteine proteinase, partial [Trichoderma reesei RUT C-30]
138200	1.29333	2.18e-05	Up	GO:0010494//cytoplasmic stress granule	GO:0000166//nucleotide binding;GO:0008270//zinc ion binding;GO:0003676//nucleic acid binding	NA	K18418//ERI1 exoribonuclease 3 [EC:3.1.-.-]	gi|589097963|ref|XP_006961004.1|//RNA-binding ran Zn-finger protein [Trichoderma reesei QM6a]
24454	1.29185	0.00511949	Up	GO:0016021//integral component of membrane	NA	NA	K00606//3-methyl-2-oxobutanoate hydroxymethyltransferase [EC:2.1.2.11];K15015//solute carrier family 32 (vesicular inhibitory amino acid transporter)	gi|589105527|ref|XP_006964786.1|//transmembrane amino acid transporter [Trichoderma reesei QM6a]
129200	1.29161	0.0141114	Up	GO:0035861//site of double-strand break;GO:0005634//nucleus	NA	GO:0033314//mitotic DNA replication checkpoint;GO:0007095//mitotic G2 DNA damage checkpoint;GO:0045739//positive regulation of DNA repair	K06661//DNA repair protein RAD9;K15322//tRNA-splicing endonuclease subunit Sen2 [EC:3.1.27.9]	gi|589105301|ref|XP_006964673.1|//predicted protein [Trichoderma reesei QM6a]
105436	1.29132	5.43e-06	Up	GO:0016021//integral component of membrane	NA	NA	K20369//ER-derived vesicles protein	gi|572283309|gb|ETS06283.1|//SURF4-domain-containing protein [Trichoderma reesei RUT C-30]
131454	1.28934	3.3e-05	Up	GO:0005634//nucleus	GO:0000166//nucleotide binding;GO:0003676//nucleic acid binding	GO:0000398//mRNA splicing, via spliceosome;GO:0022618//ribonucleoprotein complex assembly	K13126//polyadenylate-binding protein	gi|589110515|ref|XP_006967280.1|//predicted protein [Trichoderma reesei QM6a]
141920	1.28884	0.000739672	Up	GO:0005634//nucleus;GO:0005829//cytosol	GO:0004791//thioredoxin-disulfide reductase activity	GO:0019430//removal of superoxide radicals;GO:0055114//oxidation-reduction process	K00384//thioredoxin reductase (NADPH) [EC:1.8.1.9]	gi|572277412|gb|ETS00670.1|//thioredoxin reductase [Trichoderma reesei RUT C-30]
34533	1.28833	0.00258166	Up	GO:0032153//cell division site	NA	GO:0042546//cell wall biogenesis;GO:0070317//negative regulation of G0 to G1 transition	K00706//1,3-beta-glucan synthase [EC:2.4.1.34]	gi|572279701|gb|ETS02820.1|//glucan synthesis regulatory protein [Trichoderma reesei RUT C-30]
130089	1.28831	7.09e-06	Up	NA	NA	NA	K01238//SUN family beta-glucosidase [EC:3.2.1.-]	gi|589102633|ref|XP_006963339.1|//cell wall protein [Trichoderma reesei QM6a]
79166	1.28631	0.01384	Up	GO:0031390//Ctf18 RFC-like complex;GO:0005739//mitochondrion;GO:0043596//nuclear replication fork	GO:0005524//ATP binding	GO:0006270//DNA replication initiation;GO:0000724//double-strand break repair via homologous recombination;GO:0007064//mitotic sister chromatid cohesion;GO:0035753//maintenance of DNA trinucleotide repeats	K11269//chromosome transmission fidelity protein 18	gi|572278876|gb|ETS02027.1|//hypothetical protein M419DRAFT_79166 [Trichoderma reesei RUT C-30]
136748	1.28605	2.6e-06	Up	NA	GO:0016866//intramolecular transferase activity	NA	K01852//lanosterol synthase [EC:5.4.99.7]	gi|160419856|emb|CAJ43621.1|//oxidosqualene:lanosterol cyclase [Trichoderma lixii];gi|572279735|gb|ETS02854.1|//oxidosqualene:lanosterol cyclase [Trichoderma reesei RUT C-30]
133441	1.28438	0.0160642	Up	NA	NA	NA	NA	gi|589098711|ref|XP_006961378.1|//predicted protein [Trichoderma reesei QM6a]
95477	1.28299	0.000135084	Up	GO:0005783//endoplasmic reticulum;GO:0042175//nuclear outer membrane-endoplasmic reticulum membrane network;GO:0005829//cytosol;GO:0005844//polysome	GO:0003723//RNA binding	GO:0007126//meiotic nuclear division;GO:0008298//intracellular mRNA localization;GO:0016071//mRNA metabolic process;GO:0007088//regulation of mitotic nuclear division	K14787//multiple RNA-binding domain-containing protein 1	gi|589100643|ref|XP_006962344.1|//predicted protein [Trichoderma reesei QM6a]
92333	1.28239	0.000198413	Up	NA	GO:0004370//glycerol kinase activity	GO:0016310//phosphorylation;GO:0006072//glycerol-3-phosphate metabolic process;GO:0005975//carbohydrate metabolic process	K00864//glycerol kinase [EC:2.7.1.30]	gi|589103505|ref|XP_006963775.1|//glycerol kinase-like protein [Trichoderma reesei QM6a]
127836	1.28111	2.01e-06	Up	NA	GO:0008641//small protein activating enzyme activity;GO:0005524//ATP binding;GO:0045145//single-stranded DNA 5'-3' exodeoxyribonuclease activity	GO:0006457//protein folding;GO:0006464//cellular protein modification process;GO:0090305//nucleic acid phosphodiester bond hydrolysis;GO:0006259//DNA metabolic process	K03178//ubiquitin-activating enzyme E1 [EC:6.2.1.45];K07393//putative glutathione S-transferase	gi|927412842|ref|XP_013952252.1|//hypothetical protein TRIVIDRAFT_231757 [Trichoderma virens Gv29-8];gi|572281700|gb|ETS04724.1|//ubiquitin-activating enzyme E1 1 [Trichoderma reesei RUT C-30]
101073	1.27955	0.00105549	Up	NA	NA	NA	NA	gi|572277118|gb|ETS00400.1|//hypothetical protein M419DRAFT_101073 [Trichoderma reesei RUT C-30]
96123	1.279	0.00243609	Up	NA	GO:0004421//hydroxymethylglutaryl-CoA synthase activity	GO:0008299//isoprenoid biosynthetic process	K01641//hydroxymethylglutaryl-CoA synthase [EC:2.3.3.10]	gi|589101551|ref|XP_006962798.1|//hydroxymethylglutaryl CoA synthase [Trichoderma reesei QM6a]
8746	1.27888	0.000143627	Up	GO:0031011//Ino80 complex	GO:0004357//glutamate-cysteine ligase activity	GO:0046686//response to cadmium ion;GO:0006338//chromatin remodeling;GO:0042542//response to hydrogen peroxide;GO:0006750//glutathione biosynthetic process	K11204//glutamate--cysteine ligase catalytic subunit [EC:6.3.2.2]	gi|572278610|gb|ETS01780.1|//glutamate-cysteine ligase catalytic subunit [Trichoderma reesei RUT C-30]
125942	1.27797	0.000313233	Up	GO:0000778//condensed nuclear chromosome kinetochore;GO:1990023//mitotic spindle midzone;GO:0032133//chromosome passenger complex;GO:0005828//kinetochore microtubule	GO:0005524//ATP binding;GO:0004674//protein serine/threonine kinase activity	GO:0045144//meiotic sister chromatid segregation;GO:1901925//negative regulation of protein import into nucleus during spindle assembly checkpoint;GO:0045143//homologous chromosome segregation;GO:0051228//mitotic spindle disassembly;GO:0044774//mitotic DN	K08850//aurora kinase, other [EC:2.7.11.1]	gi|572283533|gb|ETS06507.1|//Pkinase-domain-containing protein [Trichoderma reesei RUT C-30]
39851	1.2763	0.00142335	Up	GO:0031261//DNA replication preinitiation complex;GO:0000781//chromosome, telomeric region;GO:0031298//replication fork protection complex;GO:0042555//MCM complex;GO:0005656//nuclear pre-replicative complex;GO:0005737//cytoplasm	GO:0003688//DNA replication origin binding;GO:0005524//ATP binding;GO:0003682//chromatin binding;GO:0003678//DNA helicase activity;GO:0016887//ATPase activity	GO:0030466//chromatin silencing at silent mating-type cassette;GO:0006267//pre-replicative complex assembly involved in nuclear cell cycle DNA replication;GO:0000727//double-strand break repair via break-induced replication;GO:0006270//DNA replication ini	K02541//DNA replication licensing factor MCM3 [EC:3.6.4.12]	gi|572273227|gb|ETR96895.1|//MCM-domain-containing protein [Trichoderma reesei RUT C-30]
37219	1.27557	0.000106705	Up	GO:0016021//integral component of membrane;GO:0005787//signal peptidase complex	GO:0008233//peptidase activity	GO:0045047//protein targeting to ER;GO:0006465//signal peptide processing	K12948//signal peptidase complex subunit 3 [EC:3.4.-.-]	gi|589098871|ref|XP_006961458.1|//microsomal signal peptidase subunit [Trichoderma reesei QM6a]
89845	1.27548	0.000869607	Up	GO:0030176//integral component of endoplasmic reticulum membrane;GO:0005739//mitochondrion	NA	GO:0034975//protein folding in endoplasmic reticulum	NA	gi|572274616|gb|ETR98134.1|//DUF747-domain-containing protein [Trichoderma reesei RUT C-30]
99875	1.27356	0.000416599	Up	NA	GO:0003746//translation elongation factor activity;GO:0005525//GTP binding;GO:0003924//GTPase activity	GO:0006414//translational elongation	K14536//ribosome assembly protein 1 [EC:3.6.5.-]	gi|572278418|gb|ETS01610.1|//ribosome biogenesis protein Ria1 [Trichoderma reesei RUT C-30]
35651	1.2717	0.00184995	Up	GO:0016021//integral component of membrane	NA	NA	NA	gi|572278663|gb|ETS01833.1|//60S ribosomal protein L19 [Trichoderma reesei RUT C-30]
23223	1.26985	7.13e-06	Up	GO:0043229//intracellular organelle	GO:0005488//binding	NA	K20047//actin cytoskeleton-regulatory complex protein PAN1	gi|572283516|gb|ETS06490.1|//hypothetical protein M419DRAFT_23223 [Trichoderma reesei RUT C-30]
72889	1.26817	3.13e-05	Up	NA	NA	NA	K11090//lupus La protein;K19877//chitin biosynthesis protein CHS5;K01183//chitinase [EC:3.2.1.14];K19898//alpha-agglutinin	gi|589101811|ref|XP_006962928.1|//predicted protein [Trichoderma reesei QM6a]
137042	1.26595	3.04e-05	Up	GO:0070762//nuclear pore transmembrane ring;GO:0005641//nuclear envelope lumen	GO:0043495//protein anchor;GO:0017056//structural constituent of nuclear pore	GO:0030474//spindle pole body duplication;GO:0006606//protein import into nucleus;GO:0006999//nuclear pore organization	K18725//nucleoporin POM152	gi|589105697|ref|XP_006964871.1|//predicted protein [Trichoderma reesei QM6a]
33817	1.26512	9.06e-05	Up	GO:0005783//endoplasmic reticulum;GO:0016021//integral component of membrane	GO:0016740//transferase activity;GO:0030170//pyridoxal phosphate binding	GO:0009058//biosynthetic process	K00654//serine palmitoyltransferase [EC:2.3.1.50]	gi|589103113|ref|XP_006963579.1|//serine palmitoyl transferase subunit [Trichoderma reesei QM6a]
70731	1.26412	2.32e-05	Up	GO:0032541//cortical endoplasmic reticulum;GO:0016021//integral component of membrane;GO:0005789//endoplasmic reticulum membrane	GO:0005525//GTP binding;GO:0003924//GTPase activity	GO:0048309//endoplasmic reticulum inheritance;GO:0016320//endoplasmic reticulum membrane fusion	NA	gi|572282192|gb|ETS05206.1|//root hair defective 3 GTP-binding protein [Trichoderma reesei RUT C-30]
12151	1.26398	0.0108966	Up	GO:0005576//extracellular region	GO:0016837//carbon-oxygen lyase activity, acting on polysaccharides;GO:0030246//carbohydrate binding	GO:0005975//carbohydrate metabolic process	NA	gi|572274541|gb|ETR98059.1|//polysaccharide lyase family 8 protein [Trichoderma reesei RUT C-30]
133321	1.26197	0.000174926	Up	GO:0016021//integral component of membrane	GO:0008081//phosphoric diester hydrolase activity	GO:0006629//lipid metabolic process	K01771//1-phosphatidylinositol phosphodiesterase [EC:4.6.1.13]	gi|589113169|ref|XP_006968607.1|//phospholipase C [Trichoderma reesei QM6a]
9981	1.26172	0.000979284	Up	NA	NA	NA	NA	gi|572277090|gb|ETS00372.1|//endosomal peripheral membrane protein [Trichoderma reesei RUT C-30]
72202	1.25785	0.00272126	Up	NA	NA	NA	K11137//telomere length regulation protein	gi|589102591|ref|XP_006963318.1|//predicted protein [Trichoderma reesei QM6a]
93903	1.25704	9.08e-06	Up	GO:0016021//integral component of membrane;GO:0005789//endoplasmic reticulum membrane	GO:0004579//dolichyl-diphosphooligosaccharide-protein glycotransferase activity	GO:0006486//protein glycosylation	K12666//oligosaccharyltransferase complex subunit alpha (ribophorin I)	gi|572283348|gb|ETS06322.1|//oligosaccharyltransferase alpha subunit [Trichoderma reesei RUT C-30]
108988	1.25609	0.000550963	Up	NA	GO:0003838//sterol 24-C-methyltransferase activity	GO:0016126//sterol biosynthetic process;GO:0032259//methylation	K00559//sterol 24-C-methyltransferase [EC:2.1.1.41]	gi|589104205|ref|XP_006964125.1|//delta(24)-sterol C-methyltransferase [Trichoderma reesei QM6a]
120145	1.25476	0.000268007	Up	NA	NA	NA	NA	gi|572275841|gb|ETR99209.1|//hypothetical protein M419DRAFT_120145 [Trichoderma reesei RUT C-30]
102147	1.25475	0.00206325	Up	GO:0016021//integral component of membrane	NA	NA	NA	gi|589111399|ref|XP_006967722.1|//predicted protein [Trichoderma reesei QM6a]
102377	1.25338	3.56e-06	Up	GO:0030132//clathrin coat of coated pit;GO:0030130//clathrin coat of trans-Golgi network vesicle	GO:0005198//structural molecule activity	GO:0006886//intracellular protein transport;GO:0006897//endocytosis	K04646//clathrin heavy chain	gi|589111733|ref|XP_006967889.1|//clathrin heavy chain-like protein [Trichoderma reesei QM6a]
23536	1.25128	0.000658065	Up	GO:0005634//nucleus	NA	GO:0051301//cell division;GO:0007076//mitotic chromosome condensation	K06677//condensin complex subunit 1	gi|572284231|gb|ETS07205.1|//condensin complex component cnd1 [Trichoderma reesei RUT C-30]
129943	1.25039	0.000442344	Up	GO:0044612//nuclear pore linkers;GO:0044615//nuclear pore nuclear basket	GO:0017056//structural constituent of nuclear pore	GO:0000055//ribosomal large subunit export from nucleus;GO:0006606//protein import into nucleus;GO:0006999//nuclear pore organization	K14309//nuclear pore complex protein Nup93	gi|572279002|gb|ETS02153.1|//nucleoporin-interacting protein NIC96 [Trichoderma reesei RUT C-30]
141324	1.25007	9.65e-06	Up	GO:0005739//mitochondrion;GO:0005777//peroxisome	GO:0004467//long-chain fatty acid-CoA ligase activity;GO:0031956//medium-chain fatty acid-CoA ligase activity;GO:0031957//very long-chain fatty acid-CoA ligase activity	GO:0015916//fatty-acyl-CoA transport;GO:0006635//fatty acid beta-oxidation;GO:0042760//very long-chain fatty acid catabolic process;GO:0015910//peroxisomal long-chain fatty acid import;GO:0001676//long-chain fatty acid metabolic process	K01897//long-chain acyl-CoA synthetase [EC:6.2.1.3]	gi|572279015|gb|ETS02166.1|//acetyl-CoA synthetase-like protein [Trichoderma reesei RUT C-30]
26666	1.24736	5.94e-05	Up	GO:0005623//cell;GO:0016021//integral component of membrane	NA	GO:0045454//cell redox homeostasis	K13996//protein disulfide-isomerase [EC:5.3.4.1]	gi|572274260|gb|ETR97807.1|//thioredoxin-like protein [Trichoderma reesei RUT C-30]
141801	1.24546	0.00144742	Up	GO:0016021//integral component of membrane	NA	NA	K14773//U3 small nucleolar RNA-associated protein 23	gi|572277656|gb|ETS00891.1|//DUF726-domain-containing protein [Trichoderma reesei RUT C-30]
91269	1.24499	0.000391631	Up	NA	GO:0010181//FMN binding;GO:0016491//oxidoreductase activity	GO:0055114//oxidation-reduction process	K00354//NADPH2 dehydrogenase [EC:1.6.99.1]	gi|572274018|gb|ETR97586.1|//NADH:flavin oxidoreductase/NADH oxidase [Trichoderma reesei RUT C-30]
77048	1.24341	0.00427633	Up	NA	NA	NA	NA	gi|572279730|gb|ETS02849.1|//Phosphoenolpyruvate/pyruvate domain-containing protein [Trichoderma reesei RUT C-30]
101734	1.24302	0.000147164	Up	GO:0072686//mitotic spindle;GO:0005829//cytosol;GO:0000243//commitment complex;GO:0005844//polysome;GO:0005846//nuclear cap binding complex	GO:0003729//mRNA binding;GO:0000339//RNA cap binding	GO:0006970//response to osmotic stress;GO:0000184//nuclear-transcribed mRNA catabolic process, nonsense-mediated decay;GO:0045292//mRNA cis splicing, via spliceosome;GO:0051028//mRNA transport	K12882//nuclear cap-binding protein subunit 1	gi|589098159|ref|XP_006961102.1|//predicted protein [Trichoderma reesei QM6a]
23914	1.24289	0.00153061	Up	GO:0016020//membrane	NA	NA	NA	gi|572281303|gb|ETS04327.1|//hypothetical protein M419DRAFT_23914 [Trichoderma reesei RUT C-30]
86339	1.24141	0.00115978	Up	GO:0016020//membrane	GO:0008237//metallopeptidase activity	GO:0006508//proteolysis	NA	gi|572275933|gb|ETR99301.1|//M6 metalloprotease [Trichoderma reesei RUT C-30]
125785	1.24042	0.00318596	Up	NA	NA	NA	NA	gi|589097793|ref|XP_006960919.1|//predicted protein [Trichoderma reesei QM6a]
89793	1.23985	0.0340804	Up	GO:0005634//nucleus	GO:0003677//DNA binding;GO:0000981//RNA polymerase II transcription factor activity, sequence-specific DNA binding;GO:0008270//zinc ion binding	GO:0006357//regulation of transcription from RNA polymerase II promoter	NA	gi|572274514|gb|ETR98032.1|//hypothetical protein M419DRAFT_89793 [Trichoderma reesei RUT C-30]
81709	1.23953	0.000148852	Up	NA	NA	NA	NA	gi|589108793|ref|XP_006966419.1|//predicted protein [Trichoderma reesei QM6a]
24957	1.2385	4.64e-05	Up	NA	NA	NA	K16536//protein HOOK3	gi|572278471|gb|ETS01641.1|//hypothetical protein M419DRAFT_24957 [Trichoderma reesei RUT C-30]
132435	1.23824	0.0244718	Up	NA	GO:0043531//ADP binding	NA	NA	gi|572276162|gb|ETR99511.1|//hypothetical protein M419DRAFT_132435 [Trichoderma reesei RUT C-30]
129606	1.23545	0.00179638	Up	NA	GO:0016829//lyase activity;GO:0046872//metal ion binding;GO:0008234//cysteine-type peptidase activity	GO:0044267//cellular protein metabolic process;GO:0006508//proteolysis	K18103//L-threo-3-deoxy-hexylosonate aldolase [EC:4.1.2.54]	gi|572279427|gb|ETS02549.1|//dihydrodipicolinate synthetase-like protein [Trichoderma reesei RUT C-30]
25295	1.23522	0.00361622	Up	GO:0005783//endoplasmic reticulum;GO:0016021//integral component of membrane	GO:0000246//delta24(24-1) sterol reductase activity	GO:0071210//protein insertion into membrane raft;GO:0030437//ascospore formation;GO:0006696//ergosterol biosynthetic process;GO:0055114//oxidation-reduction process;GO:0090002//establishment of protein localization to plasma membrane;GO:0006623//protein t	K00223//Delta24(24(1))-sterol reductase [EC:1.3.1.71]	gi|589108759|ref|XP_006966402.1|//predicted protein [Trichoderma reesei QM6a]
83174	1.23368	0.000231376	Up	GO:0005829//cytosol	NA	GO:0006950//response to stress	NA	gi|589109361|ref|XP_006966703.1|//predicted protein [Trichoderma reesei QM6a]
67569	1.23291	0.000882233	Up	GO:0005874//microtubule	GO:0005524//ATP binding;GO:0003777//microtubule motor activity;GO:0008017//microtubule binding	GO:0007018//microtubule-based movement	K10402//kinesin family member 20;K18703//succinate---hydroxymethylglutarate CoA-transferase [EC:2.8.3.13];K17387//kinesin family member 23	gi|572283807|gb|ETS06781.1|//kinesin [Trichoderma reesei RUT C-30];gi|589097835|ref|XP_006960940.1|//predicted protein [Trichoderma reesei QM6a]
99049	1.23126	1.52e-05	Up	GO:0005634//nucleus;GO:0000151//ubiquitin ligase complex;GO:0005737//cytoplasm	GO:0034450//ubiquitin-ubiquitin ligase activity;GO:0008270//zinc ion binding	GO:0006511//ubiquitin-dependent protein catabolic process;GO:0016567//protein ubiquitination	K10597//ubiquitin conjugation factor E4 B [EC:2.3.2.27]	gi|572279049|gb|ETS02200.1|//hypothetical protein M419DRAFT_99049 [Trichoderma reesei RUT C-30];gi|927398231|ref|XP_013944961.1|//hypothetical protein TRIATDRAFT_161215 [Trichoderma atroviride IMI 206040]
130803	1.23099	0.00730221	Up	GO:0000790//nuclear chromatin	GO:0000403//Y-form DNA binding	GO:0033314//mitotic DNA replication checkpoint;GO:0031573//intra-S DNA damage checkpoint;GO:0034645//cellular macromolecule biosynthetic process;GO:0051276//chromosome organization;GO:0006259//DNA metabolic process	K11272//mediator of replication checkpoint protein 1	gi|589108781|ref|XP_006966413.1|//hypothetical protein TRIREDRAFT_108533 [Trichoderma reesei QM6a];gi|927429378|ref|XP_013960520.1|//hypothetical protein TRIVIDRAFT_188652 [Trichoderma virens Gv29-8]
11284	1.23094	0.000416599	Up	GO:0044615//nuclear pore nuclear basket;GO:0034399//nuclear periphery;GO:0044732//mitotic spindle pole body;GO:0005829//cytosol;GO:0044611//nuclear pore inner ring	GO:0017056//structural constituent of nuclear pore	GO:0006913//nucleocytoplasmic transport;GO:0006999//nuclear pore organization	K14310//nuclear pore complex protein Nup205	gi|572275776|gb|ETR99181.1|//putative nuclear pore complex subunit [Trichoderma reesei RUT C-30]
84431	1.22996	0.012851	Up	GO:0097042//extrinsic component of fungal-type vacuolar membrane;GO:0035859//Seh1-associated complex	NA	NA	K20409//WD repeat-containing protein 59	gi|572276840|gb|ETS00147.1|//WD repeat protein [Trichoderma reesei RUT C-30]
115071	1.22826	0.0296751	Up	NA	NA	NA	K01719//uroporphyrinogen-III synthase [EC:4.2.1.75]	gi|589113679|ref|XP_006968862.1|//predicted protein [Trichoderma reesei QM6a]
141414	1.22541	0.000223308	Up	GO:0071541//eukaryotic translation initiation factor 3 complex, eIF3m;GO:0016282//eukaryotic 43S preinitiation complex;GO:0005634//nucleus;GO:0071540//eukaryotic translation initiation factor 3 complex, eIF3e;GO:0005829//cytosol;GO:0033290//eukaryotic 48S	GO:0003743//translation initiation factor activity	GO:0006446//regulation of translational initiation;GO:0001731//formation of translation preinitiation complex	K03251//translation initiation factor 3 subunit D	gi|572278562|gb|ETS01732.1|//eukaryotic translation initiation factor 3 [Trichoderma reesei RUT C-30]
83525	1.22375	0.000684091	Up	GO:0005783//endoplasmic reticulum;GO:0016021//integral component of membrane	NA	NA	K04709//Acyl-CoA-dependent ceramide synthase [EC:2.3.1.24]	gi|572277246|gb|ETS00528.1|//putative longevity-assurance protein [Trichoderma reesei RUT C-30]
114942	1.22309	8.15e-05	Up	GO:0005634//nucleus;GO:0005737//cytoplasm	GO:0004713//protein tyrosine kinase activity;GO:0004674//protein serine/threonine kinase activity;GO:0005524//ATP binding	GO:0018108//peptidyl-tyrosine phosphorylation	K18670//dual specificity protein kinase YAK1 [EC:2.7.12.1]	gi|572274972|gb|ETR98439.1|//kinase-like protein [Trichoderma reesei RUT C-30]
71937	1.22214	0.000348059	Up	GO:0016021//integral component of membrane	NA	NA	K03028//26S proteasome regulatory subunit N1	gi|589100603|ref|XP_006962324.1|//predicted protein [Trichoderma reesei QM6a]
82396	1.2214	0.00367062	Up	GO:0005829//cytosol;GO:0005739//mitochondrion;GO:0032153//cell division site	NA	GO:0030010//establishment of cell polarity	K11238//cytokinesis protein;K05747//Wiskott-Aldrich syndrome protein	gi|572277664|gb|ETS00899.1|//hypothetical protein M419DRAFT_82396 [Trichoderma reesei RUT C-30]
102278	1.22123	0.000487219	Up	NA	NA	NA	K17739//tetrahydroxynaphthalene reductase [EC:1.1.1.252];K19849//signaling mucin MSB2;K17742//sorbose reductase [EC:1.1.1.289];K00059//3-oxoacyl-[acyl-carrier protein] reductase [EC:1.1.1.100]	gi|729186911|emb|CEJ86920.1|//hypothetical protein VHEMI04247 [Torrubiella hemipterigena];gi|589111165|ref|XP_006967605.1|//dehyrdogenase/reductase domain-containing protein [Trichoderma reesei QM6a]
106850	1.22017	2.55e-06	Up	NA	GO:0003746//translation elongation factor activity;GO:0005525//GTP binding;GO:0003924//GTPase activity	GO:0006414//translational elongation	K03234//elongation factor 2	gi|589100803|ref|XP_006962424.1|//elongation factor 2 [Trichoderma reesei QM6a]
26628	1.21481	1.49e-05	Up	GO:0005777//peroxisome	GO:0004843//thiol-dependent ubiquitin-specific protease activity	GO:0006511//ubiquitin-dependent protein catabolic process;GO:0016579//protein deubiquitination	K11838//ubiquitin carboxyl-terminal hydrolase 7 [EC:3.4.19.12]	gi|572274443|gb|ETR97973.1|//putative ubiquitin hydrolase [Trichoderma reesei RUT C-30]
5702	1.21283	8.81e-06	Up	GO:0005759//mitochondrial matrix	GO:0004252//serine-type endopeptidase activity;GO:0005524//ATP binding;GO:0043565//sequence-specific DNA binding;GO:0004176//ATP-dependent peptidase activity	GO:0051131//chaperone-mediated protein complex assembly;GO:0034599//cellular response to oxidative stress;GO:0070407//oxidation-dependent protein catabolic process;GO:0006515//misfolded or incompletely synthesized protein catabolic process;GO:0090296//reg	K08675//Lon-like ATP-dependent protease [EC:3.4.21.-]	gi|572282355|gb|ETS05369.1|//ATP-dependent protease La [Trichoderma reesei RUT C-30]
129024	1.21249	0.00238308	Up	NA	GO:0031177//phosphopantetheine binding;GO:0016740//transferase activity;GO:0016491//oxidoreductase activity	GO:0044763//single-organism cellular process;GO:0044550//secondary metabolite biosynthetic process;GO:1901362//organic cyclic compound biosynthetic process;GO:0055114//oxidation-reduction process;GO:0044249//cellular biosynthetic process	K15418//zearalenone synthase, highly reducing iterative type I polyketide synthase;K15419//emericellamide biosynthesis, highly reducing iterative type I polyketide synthase	gi|589105067|ref|XP_006964556.1|//polyketide synthase [Trichoderma reesei QM6a]
73176	1.21055	0.00107277	Up	GO:0035861//site of double-strand break;GO:0000784//nuclear chromosome, telomeric region;GO:0005737//cytoplasm	GO:0043139//5'-3' DNA helicase activity;GO:0051539//4 iron, 4 sulfur cluster binding;GO:0000014//single-stranded DNA endodeoxyribonuclease activity;GO:0004003//ATP-dependent DNA helicase activity	GO:0006273//lagging strand elongation;GO:0001302//replicative cell aging;GO:0000733//DNA strand renaturation;GO:0000706//meiotic DNA double-strand break processing;GO:0032508//DNA duplex unwinding;GO:0000723//telomere maintenance	K10742//DNA replication ATP-dependent helicase Dna2 [EC:3.6.4.12]	gi|572281563|gb|ETS04587.1|//putative DNA helicase [Trichoderma reesei RUT C-30];gi|969887991|gb|KUF05157.1|//hypothetical protein TGAM01_00659 [Trichoderma gamsii]
96873	1.20946	0.00036726	Up	NA	GO:0030729//acetoacetate-CoA ligase activity	GO:0006629//lipid metabolic process	K01907//acetoacetyl-CoA synthetase [EC:6.2.1.16]	gi|572280715|gb|ETS03775.1|//acetoacetate-CoA ligase [Trichoderma reesei RUT C-30]
24455	1.20651	0.0463659	Up	GO:0005615//extracellular space	GO:0052761//exo-1,4-beta-D-glucosaminidase activity	GO:0006032//chitin catabolic process;GO:0000272//polysaccharide catabolic process	K15855//exo-1,4-beta-D-glucosaminidase [EC:3.2.1.165]	gi|589105521|ref|XP_006964783.1|//glycoside hydrolase family 2 [Trichoderma reesei QM6a]
98530	1.20618	3.93e-05	Up	GO:0005794//Golgi apparatus;GO:0030131//clathrin adaptor complex	NA	GO:0006886//intracellular protein transport;GO:0016192//vesicle-mediated transport	K12182//hepatocyte growth factor-regulated tyrosine kinase substrate	gi|572279494|gb|ETS02616.1|//VHS domain-containing protein [Trichoderma reesei RUT C-30]
130971	1.20588	0.00175534	Up	NA	NA	NA	K01427//urease [EC:3.5.1.5]	gi|589109123|ref|XP_006966584.1|//predicted protein [Trichoderma reesei QM6a]
139697	1.20569	0.000139997	Up	NA	GO:0005086//ARF guanyl-nucleotide exchange factor activity	GO:0032012//regulation of ARF protein signal transduction;GO:0043547//positive regulation of GTPase activity	K18442//brefeldin A-inhibited guanine nucleotide-exchange protein	gi|589098095|ref|XP_006961070.1|//guanine nucleotide exchange factor for ADP ribosylation factors [Trichoderma reesei QM6a]
90584	1.20538	0.00331375	Up	GO:0043229//intracellular organelle	NA	GO:1903047//mitotic cell cycle process	NA	gi|572274216|gb|ETR97763.1|//hypothetical protein M419DRAFT_90584 [Trichoderma reesei RUT C-30]
BGI_novel_G000013	1.20526	0.000125575	Up	GO:0005634//nucleus;GO:0005694//chromosome	GO:0005524//ATP binding	GO:0051276//chromosome organization	K06675//structural maintenance of chromosome 4	gi|927424222|ref|XP_013957942.1|//hypothetical protein TRIVIDRAFT_190661 [Trichoderma virens Gv29-8]
79746	1.20235	8.81e-05	Up	NA	GO:0003677//DNA binding;GO:0003746//translation elongation factor activity	GO:0032784//regulation of DNA-templated transcription, elongation;GO:0006357//regulation of transcription from RNA polymerase II promoter;GO:0006414//translational elongation	K11292//transcription elongation factor SPT6	gi|572278666|gb|ETS01836.1|//transcription elongation factor SPT6 [Trichoderma reesei RUT C-30]
70634	1.20018	0.00466446	Up	GO:0005829//cytosol;GO:0016021//integral component of membrane	GO:0042802//identical protein binding;GO:0004735//pyrroline-5-carboxylate reductase activity	GO:0055129//L-proline biosynthetic process;GO:0055114//oxidation-reduction process	K00286//pyrroline-5-carboxylate reductase [EC:1.5.1.2]	gi|589102807|ref|XP_006963426.1|//delta 1-pyrroline-5-carboxylate reductase [Trichoderma reesei QM6a]
101284	1.19816	1.21e-05	Up	GO:0009353//mitochondrial oxoglutarate dehydrogenase complex;GO:0042645//mitochondrial nucleoid	GO:0004591//oxoglutarate dehydrogenase (succinyl-transferring) activity;GO:0030976//thiamine pyrophosphate binding	GO:0006099//tricarboxylic acid cycle	K00164//2-oxoglutarate dehydrogenase E1 component [EC:1.2.4.2]	gi|589110909|ref|XP_006967477.1|//2-oxoglutarate dehydrogenase-like protein [Trichoderma reesei QM6a]
142348	1.1969	3.96e-05	Up	GO:0005794//Golgi apparatus;GO:0016021//integral component of membrane;GO:0030131//clathrin adaptor complex	GO:0008565//protein transporter activity;GO:0005509//calcium ion binding;GO:0004571//mannosyl-oligosaccharide 1,2-alpha-mannosidase activity	GO:0006886//intracellular protein transport;GO:0006896//Golgi to vacuole transport;GO:0008152//metabolic process	K12391//AP-1 complex subunit gamma-1	gi|589111271|ref|XP_006967658.1|//adaptor protein complex gamma-adaptin subunit [Trichoderma reesei QM6a]
87785	1.19686	0.030439	Up	NA	NA	GO:0010508//positive regulation of autophagy	K21249//UV radiation resistance-associated gene protein	gi|572275284|gb|ETR98719.1|//hypothetical protein M419DRAFT_87785 [Trichoderma reesei RUT C-30]
140537	1.19568	0.00395775	Up	GO:0005634//nucleus;GO:0005737//cytoplasm	GO:0008270//zinc ion binding;GO:0070628//proteasome binding	GO:0043161//proteasome-mediated ubiquitin-dependent protein catabolic process;GO:0071243//cellular response to arsenic-containing substance	K14688//solute carrier family 30 (zinc transporter), member 1;K07059//uncharacterized protein	gi|572281760|gb|ETS04784.1|//zinc finger protein [Trichoderma reesei RUT C-30]
134474	1.19556	0.00349958	Up	NA	GO:0005525//GTP binding;GO:0003924//GTPase activity	NA	K17065//dynamin 1-like protein [EC:3.6.5.5]	gi|589114787|ref|XP_006969416.1|//predicted protein [Trichoderma reesei QM6a]
142249	1.19326	0.00917248	Up	NA	NA	NA	NA	gi|589098811|ref|XP_006961428.1|//predicted protein [Trichoderma reesei QM6a]
139875	1.19302	5.76e-05	Up	GO:0016021//integral component of membrane;GO:0000148//1,3-beta-D-glucan synthase complex	GO:0003843//1,3-beta-D-glucan synthase activity	GO:0006075//(1->3)-beta-D-glucan biosynthetic process	K00706//1,3-beta-glucan synthase [EC:2.4.1.34]	gi|572283912|gb|ETS06886.1|//1,3-beta-glucan synthase component GLS1 [Trichoderma reesei RUT C-30]
80613	1.19245	0.00925928	Up	GO:0008180//COP9 signalosome;GO:0005737//cytoplasm	GO:0046872//metal ion binding;GO:0008237//metallopeptidase activity	GO:0006508//proteolysis	K09613//COP9 signalosome complex subunit 5 [EC:3.4.-.-]	gi|589106971|ref|XP_006965508.1|//signaling protein [Trichoderma reesei QM6a]
62105	1.19093	0.0298015	Up	NA	NA	NA	K12603//CCR4-NOT transcription complex subunit 6 [EC:3.1.13.4];K01768//adenylate cyclase [EC:4.6.1.1]	gi|589110321|ref|XP_006967183.1|//predicted protein [Trichoderma reesei QM6a]
78621	1.19008	0.00095463	Up	NA	NA	NA	NA	gi|589106031|ref|XP_006965038.1|//predicted protein [Trichoderma reesei QM6a]
94662	1.18892	0.0405646	Up	GO:0016021//integral component of membrane	NA	NA	K10901//bloom syndrome protein [EC:3.6.4.12]	gi|589107485|ref|XP_006965765.1|//predicted protein [Trichoderma reesei QM6a]
90430	1.18886	0.00102579	Up	GO:0000799//nuclear condensin complex	GO:0005524//ATP binding;GO:0003682//chromatin binding;GO:0003680//AT DNA binding;GO:0000217//DNA secondary structure binding	GO:0007130//synaptonemal complex assembly;GO:0070550//rDNA condensation;GO:0051307//meiotic chromosome separation;GO:0010032//meiotic chromosome condensation;GO:0070058//tRNA gene clustering;GO:0007076//mitotic chromosome condensation	K06674//structural maintenance of chromosome 2	gi|572274215|gb|ETR97762.1|//condensin complex component SMC2 [Trichoderma reesei RUT C-30]
82815	1.18382	0.00103096	Up	GO:0005634//nucleus;GO:0005829//cytosol	GO:0004636//phosphoribosyl-ATP diphosphatase activity;GO:0008270//zinc ion binding;GO:0051287//NAD binding;GO:0004399//histidinol dehydrogenase activity;GO:0004635//phosphoribosyl-AMP cyclohydrolase activity	GO:0000105//histidine biosynthetic process;GO:0055114//oxidation-reduction process	K14152//phosphoribosyl-ATP pyrophosphohydrolase / phosphoribosyl-AMP cyclohydrolase / histidinol dehydrogenase [EC:3.6.1.31 3.5.4.19 1.1.1.23]	gi|589109347|ref|XP_006966696.1|//histidinol dehydrogenase [Trichoderma reesei QM6a]
33163	1.18193	0.00245385	Up	NA	NA	NA	NA	gi|589101539|ref|XP_006962792.1|//predicted protein [Trichoderma reesei QM6a]
74283	1.18036	0.0161976	Up	NA	NA	NA	K10958//DNA repair protein RAD57	gi|572280681|gb|ETS03741.1|//DUF829-domain-containing protein [Trichoderma reesei RUT C-30]
132641	1.17987	0.00206964	Up	NA	NA	NA	NA	gi|589111595|ref|XP_006967820.1|//predicted protein [Trichoderma reesei QM6a]
32021	1.17767	3.22e-05	Up	GO:0005768//endosome;GO:0000329//fungal-type vacuole membrane;GO:0030904//retromer complex;GO:0005829//cytosol	GO:0008565//protein transporter activity	GO:0006886//intracellular protein transport;GO:0045053//protein retention in Golgi apparatus;GO:0042147//retrograde transport, endosome to Golgi	K18468//vacuolar protein sorting-associated protein 35	gi|589099439|ref|XP_006961742.1|//vacuolar sorting protein [Trichoderma reesei QM6a]
124632	1.17734	0.000144711	Up	GO:0005840//ribosome;GO:0005730//nucleolus;GO:0005829//cytosol	GO:0003735//structural constituent of ribosome	GO:0006412//translation	K02891//large subunit ribosomal protein L22e	gi|572275353|gb|ETR98788.1|//ribosomal protein L22e [Trichoderma reesei RUT C-30]
115763	1.17489	0.00278933	Up	NA	NA	NA	K08869//aarF domain-containing kinase;K20176//small G protein signaling modulator 3	gi|572274279|gb|ETR97826.1|//hypothetical protein M419DRAFT_115763 [Trichoderma reesei RUT C-30]
96150	1.17128	0.00227744	Up	NA	GO:0005488//binding	GO:0006355//regulation of transcription, DNA-templated	K08773//RalA-binding protein 1	gi|572281319|gb|ETS04343.1|//hypothetical protein M419DRAFT_96150 [Trichoderma reesei RUT C-30]
141503	1.17037	0.000169954	Up	GO:0016021//integral component of membrane	GO:0016628//oxidoreductase activity, acting on the CH-CH group of donors, NAD or NADP as acceptor	GO:0055114//oxidation-reduction process	K00222//Delta14-sterol reductase [EC:1.3.1.70]	gi|589106515|ref|XP_006965280.1|//delta(14)-sterol reductase [Trichoderma reesei QM6a]
6129	1.16847	0.00438037	Up	NA	GO:0003676//nucleic acid binding	GO:0031124//mRNA 3'-end processing	K14407//cleavage stimulation factor subunit 2	gi|589102987|ref|XP_006963516.1|//predicted protein [Trichoderma reesei QM6a]
4481	1.16807	0.00719384	Up	NA	NA	NA	NA	gi|572283215|gb|ETS06189.1|//hypothetical protein M419DRAFT_4481 [Trichoderma reesei RUT C-30]
102436	1.16796	1.55e-05	Up	GO:0072546//ER membrane protein complex	NA	NA	K20179//vacuolar protein sorting-associated protein 11	gi|572275962|gb|ETR99330.1|//DUF1620-domain-containing protein [Trichoderma reesei RUT C-30]
77820	1.16777	0.0203577	Up	NA	NA	NA	K18667//activating signal cointegrator complex subunit 2	gi|572279302|gb|ETS02424.1|//activating signal cointegrator 1 complex subunit 2 [Trichoderma reesei RUT C-30]
74526	1.16452	0.000566749	Up	GO:0005768//endosome;GO:0005829//cytosol;GO:0005739//mitochondrion;GO:0005802//trans-Golgi network;GO:0000139//Golgi membrane	NA	GO:0000902//cell morphogenesis;GO:0006895//Golgi to endosome transport;GO:0007029//endoplasmic reticulum organization	NA	gi|589103891|ref|XP_006963968.1|//predicted protein [Trichoderma reesei QM6a]
23616	1.16156	0.00543581	Up	NA	GO:0031176//endo-1,4-beta-xylanase activity	GO:0045493//xylan catabolic process;GO:0052051//interaction with host via protein secreted by type II secretion system	K01181//endo-1,4-beta-xylanase [EC:3.2.1.8]	gi|589100793|ref|XP_006962419.1|//glycoside hydrolase family 10 [Trichoderma reesei QM6a]
105755	1.15944	0.00365672	Up	NA	GO:0003743//translation initiation factor activity	GO:0006413//translational initiation	K15206//transcription factor C subunit 7	gi|589098105|ref|XP_006961075.1|//RNA polymerase III transcription initiation factor complex component [Trichoderma reesei QM6a]
102536	1.15789	0.0281971	Up	GO:0005794//Golgi apparatus;GO:0016021//integral component of membrane	GO:0089721//phosphoenolpyruvate transmembrane transporter activity	GO:1990536//phosphoenolpyruvate transmembrane import into Golgi lumen	K15283//solute carrier family 35, member E1	gi|572275632|gb|ETR99037.1|//TPT-domain-containing protein [Trichoderma reesei RUT C-30]
8952	1.15752	0.000654802	Up	NA	GO:0003779//actin binding	GO:0030833//regulation of actin filament polymerization	K11841//ubiquitin carboxyl-terminal hydrolase 10 [EC:3.4.19.12];K00601//phosphoribosylglycinamide formyltransferase [EC:2.1.2.2];K20353//COPII coat assembly protein SEC16;K12879//THO complex subunit 2	gi|589106549|ref|XP_006965297.1|//predicted protein [Trichoderma reesei QM6a]
103571	1.15581	0.00118793	Up	GO:0030134//ER to Golgi transport vesicle;GO:0005783//endoplasmic reticulum;GO:0005829//cytosol;GO:0000139//Golgi membrane	GO:0019905//syntaxin binding	GO:0048280//vesicle fusion with Golgi apparatus;GO:0046578//regulation of Ras protein signal transduction;GO:0006904//vesicle docking involved in exocytosis;GO:0006888//ER to Golgi vesicle-mediated transport;GO:0006890//retrograde vesicle-mediated transpo	K19998//sec1 family domain-containing protein 1	gi|589114035|ref|XP_006969040.1|//sec1 protein [Trichoderma reesei QM6a]
140746	1.15552	0.000114794	Up	NA	GO:0009044//xylan 1,4-beta-xylosidase activity	GO:0005975//carbohydrate metabolic process	K15920//beta-D-xylosidase 4 [EC:3.2.1.37]	gi|589104105|ref|XP_006964075.1|//glycoside hydrolase family 3 [Trichoderma reesei QM6a]
110693	1.15534	5.52e-05	Up	NA	GO:0004177//aminopeptidase activity;GO:0008237//metallopeptidase activity;GO:0008270//zinc ion binding	GO:0006508//proteolysis	K13721//aminopeptidase 2 [EC:3.4.11.-];K07874//Ras-related protein Rab-1A	gi|572279064|gb|ETS02215.1|//putative aminopeptidase [Trichoderma reesei RUT C-30]
33362	1.15533	0.00383184	Up	GO:0016586//RSC complex;GO:0005829//cytosol	GO:0003677//DNA binding;GO:0003682//chromatin binding	GO:0006368//transcription elongation from RNA polymerase II promoter;GO:0043044//ATP-dependent chromatin remodeling;GO:0000086//G2/M transition of mitotic cell cycle;GO:0009303//rRNA transcription;GO:0061587//transfer RNA gene-mediated silencing;GO:007030	K11763//chromatin structure-remodeling complex subunit RSC9	gi|572281535|gb|ETS04559.1|//RSC complex subunit Rsc9 [Trichoderma reesei RUT C-30]
72136	1.15476	0.00179137	Up	GO:0009277//fungal-type cell wall;GO:0000324//fungal-type vacuole;GO:0016021//integral component of membrane;GO:0005789//endoplasmic reticulum membrane	GO:0051377//mannose-ethanolamine phosphotransferase activity;GO:0008484//sulfuric ester hydrolase activity	GO:0006506//GPI anchor biosynthetic process;GO:0015867//ATP transport;GO:0071555//cell wall organization	K05285//phosphatidylinositol glycan, class N [EC:2.7.-.-]	gi|572282110|gb|ETS05124.1|//GPI ethanolamine phosphate transferase 1 [Trichoderma reesei RUT C-30]
94630	1.1537	0.00824644	Up	GO:0017119//Golgi transport complex	GO:0042802//identical protein binding	GO:0032258//CVT pathway;GO:0006891//intra-Golgi vesicle-mediated transport	K20292//conserved oligomeric Golgi complex subunit 5;K12591//exosome complex exonuclease RRP6 [EC:3.1.13.-]	gi|589107155|ref|XP_006965600.1|//intra-Golgi transport complex, subunit 5 [Trichoderma reesei QM6a]
91275	1.15088	0.00675212	Up	GO:0016020//membrane	GO:0005509//calcium ion binding;GO:0004571//mannosyl-oligosaccharide 1,2-alpha-mannosidase activity	GO:0008152//metabolic process	K01230//mannosyl-oligosaccharide alpha-1,2-mannosidase [EC:3.2.1.113]	gi|572273989|gb|ETR97557.1|//seven-hairpin glycosidase [Trichoderma reesei RUT C-30]
34717	1.1507	0.0325825	Up	GO:0016021//integral component of membrane	NA	GO:0055085//transmembrane transport	K08192//MFS transporter, ACS family, allantoate permease	gi|572279914|gb|ETS03033.1|//major facilitator superfamily transporter [Trichoderma reesei RUT C-30]
26189	1.14792	0.00617085	Up	GO:0005634//nucleus	GO:0008233//peptidase activity	GO:0006508//proteolysis	K02365//separase [EC:3.4.22.49]	gi|572275794|gb|ETR99199.1|//cell division-associated protein bimb [Trichoderma reesei RUT C-30]
6751	1.14631	0.000615895	Up	GO:0016021//integral component of membrane	GO:0016705//oxidoreductase activity, acting on paired donors, with incorporation or reduction of molecular oxygen;GO:0020037//heme binding;GO:0005506//iron ion binding	GO:0055114//oxidation-reduction process	K15628//ATP-binding cassette, subfamily D (ALD), peroxisomal long-chain fatty acid import protein;K05917//sterol 14-demethylase [EC:1.14.13.70];K07430//25/26-hydroxycholesterol 7alpha-hydroxylase [EC:1.14.14.29]	gi|572280574|gb|ETS03634.1|//putative cytochrome P450 [Trichoderma reesei RUT C-30]
10988	1.14627	0.00021075	Up	NA	NA	NA	NA	gi|572275877|gb|ETR99245.1|//hypothetical protein M419DRAFT_10988 [Trichoderma reesei RUT C-30]
26906	1.14554	0.000264767	Up	GO:0016021//integral component of membrane	NA	GO:0055085//transmembrane transport	K08158//MFS transporter, DHA1 family, multidrug resistance protein;K08157//MFS transporter, DHA1 family, multidrug resistance protein	gi|589103511|ref|XP_006963778.1|//predicted protein [Trichoderma reesei QM6a]
100262	1.14511	0.00190371	Up	GO:0005634//nucleus;GO:0005829//cytosol;GO:0000131//incipient cellular bud site;GO:0005934//cellular bud tip;GO:0043332//mating projection tip;GO:0005935//cellular bud neck;GO:0051285//cell cortex of cell tip	GO:0005524//ATP binding;GO:0004674//protein serine/threonine kinase activity;GO:0042802//identical protein binding	GO:0000226//microtubule cytoskeleton organization;GO:0006468//protein phosphorylation;GO:0030950//establishment or maintenance of actin cytoskeleton polarity;GO:2000100//regulation of establishment or maintenance of bipolar cell polarity regulating cell s	K08286//protein-serine/threonine kinase [EC:2.7.11.-]	gi|589108701|ref|XP_006966373.1|//serine/threonine protein kinase [Trichoderma reesei QM6a]
141037	1.14441	3e-05	Up	GO:0016021//integral component of membrane	NA	NA	K07739//elongator complex protein 3 [EC:2.3.1.48];K15280//solute carrier family 35, member C2	gi|572280040|gb|ETS03159.1|//DUF250 domain membrane protein [Trichoderma reesei RUT C-30]
139361	1.14337	0.000397639	Up	GO:0016021//integral component of membrane	GO:0030246//carbohydrate binding	NA	K10080//lectin, mannose-binding 1	gi|589106425|ref|XP_006965235.1|//predicted protein [Trichoderma reesei QM6a]
141804	1.13964	0.000475887	Up	GO:0016021//integral component of membrane	GO:0016874//ligase activity	NA	K14026//SEL1 protein	gi|572277666|gb|ETS00901.1|//putative ubiquitin-protein ligase Sel1/Ubx2 [Trichoderma reesei RUT C-30]
135365	1.13866	0.00552454	Up	NA	GO:0004674//protein serine/threonine kinase activity;GO:0005524//ATP binding	GO:0006468//protein phosphorylation	K07359//calcium/calmodulin-dependent protein kinase kinase 2 [EC:2.7.11.17]	gi|589099233|ref|XP_006961639.1|//calcium/calmodulin dependent protein kinase C [Trichoderma reesei QM6a]
35886	1.13862	0.02841	Up	GO:0016021//integral component of membrane	NA	NA	K19851//flocculation protein FLO11;K01183//chitinase [EC:3.2.1.14]	gi|589106615|ref|XP_006965330.1|//predicted protein [Trichoderma reesei QM6a];gi|969879733|gb|KUE96962.1|//hypothetical protein TGAM01_08507 [Trichoderma gamsii]
23372	1.13616	0.0148646	Up	GO:0005880//nuclear microtubule;GO:0005881//cytoplasmic microtubule	GO:0070463//tubulin-dependent ATPase activity;GO:0005524//ATP binding;GO:0008017//microtubule binding;GO:0008574//ATP-dependent microtubule motor activity, plus-end-directed	GO:0030472//mitotic spindle organization in nucleus;GO:0000132//establishment of mitotic spindle orientation;GO:0008152//metabolic process;GO:0051228//mitotic spindle disassembly;GO:0030473//nuclear migration along microtubule;GO:0090307//mitotic spindle	K10401//kinesin family member 18/19	gi|589099549|ref|XP_006961797.1|//kinesin-like protein [Trichoderma reesei QM6a]
142653	1.13569	0.00233482	Up	GO:0016021//integral component of membrane	GO:0016740//transferase activity	NA	K05533//mannan polymerase II complex ANP1 subunit [EC:2.4.1.-]	gi|589112895|ref|XP_006968470.1|//glycosyltransferase family 62 [Trichoderma reesei QM6a]
60566	1.13548	0.00338241	Up	NA	NA	NA	K03380//phenol 2-monooxygenase [EC:1.14.13.7]	gi|589102715|ref|XP_006963380.1|//predicted protein [Trichoderma reesei QM6a];gi|818155114|gb|KKO96887.1|//hypothetical protein THAR02_11010 [Trichoderma harzianum]
107912	1.13529	0.00258166	Up	GO:0016021//integral component of membrane	NA	NA	K00108//choline dehydrogenase [EC:1.1.99.1];K06123//1-acylglycerone phosphate reductase [EC:1.1.1.101];K14213//Xaa-Pro dipeptidase [EC:3.4.13.9];K06110//exocyst complex component 3	gi|927411722|ref|XP_013951692.1|//putative PTH11-type G-protein coupled receptor protein [Trichoderma virens Gv29-8];gi|589101087|ref|XP_006962566.1|//GPCR, PTH11-type [Trichoderma reesei QM6a]
110883	1.13519	0.0129381	Up	GO:0016021//integral component of membrane	GO:0022857//transmembrane transporter activity	GO:0055085//transmembrane transport	K08176//MFS transporter, PHS family, inorganic phosphate transporter	gi|572278559|gb|ETS01729.1|//MFS general substrate transporter [Trichoderma reesei RUT C-30]
8844	1.13348	0.000138281	Up	NA	GO:0016614//oxidoreductase activity, acting on CH-OH group of donors;GO:0050660//flavin adenine dinucleotide binding	GO:0055114//oxidation-reduction process	K04487//cysteine desulfurase [EC:2.8.1.7];K01166//ribonuclease T2 [EC:3.1.27.1]	gi|572278718|gb|ETS01888.1|//FAD-binding domain-containing protein [Trichoderma reesei RUT C-30]
101669	1.13301	4.45e-05	Up	GO:0016021//integral component of membrane	GO:0003824//catalytic activity	GO:0008152//metabolic process	K01897//long-chain acyl-CoA synthetase [EC:6.2.1.3]	gi|589098167|ref|XP_006961106.1|//predicted protein [Trichoderma reesei QM6a]
43312	1.13055	0.000455977	Up	NA	NA	NA	NA	gi|572275398|gb|ETR98833.1|//hypothetical protein M419DRAFT_43312, partial [Trichoderma reesei RUT C-30]
24055	1.12963	0.00204579	Up	GO:0044424//intracellular part	GO:0032947//protein complex scaffold	GO:0043248//proteasome assembly	K11886//proteasome component ECM29	gi|572281643|gb|ETS04667.1|//proteasome component ECM29 [Trichoderma reesei RUT C-30]
23078	1.12923	0.00838066	Up	NA	NA	NA	K06671//cohesin complex subunit SA-1/2	gi|572283182|gb|ETS06156.1|//STAG-domain-containing protein [Trichoderma reesei RUT C-30]
105155	1.12836	5.96e-05	Up	NA	GO:0003779//actin binding	GO:0000902//cell morphogenesis;GO:0007015//actin filament organization	K17261//adenylyl cyclase-associated protein	gi|589115575|ref|XP_006969810.1|//adenylate cyclase associated protein [Trichoderma reesei QM6a]
12026	1.12749	0.00711981	Up	NA	GO:0005524//ATP binding;GO:0008186//RNA-dependent ATPase activity;GO:0003676//nucleic acid binding;GO:0008026//ATP-dependent helicase activity	GO:0000349//generation of catalytic spliceosome for first transesterification step	K12813//pre-mRNA-splicing factor ATP-dependent RNA helicase DHX16 [EC:3.6.4.13]	gi|572274702|gb|ETR98205.1|//helicase associated domain-containing protein [Trichoderma reesei RUT C-30]
96014	1.12636	0.00458379	Up	GO:0005634//nucleus;GO:0016021//integral component of membrane	GO:0000981//RNA polymerase II transcription factor activity, sequence-specific DNA binding;GO:0008270//zinc ion binding	GO:0006357//regulation of transcription from RNA polymerase II promoter	K11361//transcription factor SPT20	gi|572282780|gb|ETS05794.1|//hypothetical protein M419DRAFT_96014 [Trichoderma reesei RUT C-30]
104283	1.12612	4.37e-05	Up	GO:0044464//cell part	NA	NA	K20042//F-BAR domain only protein	gi|572274164|gb|ETR97720.1|//hypothetical protein M419DRAFT_104283 [Trichoderma reesei RUT C-30]
96610	1.12602	0.000196444	Up	GO:0005634//nucleus;GO:0005737//cytoplasm	GO:0008536//Ran GTPase binding;GO:0008565//protein transporter activity	GO:0042991//transcription factor import into nucleus	K20224//importin-9	gi|572281753|gb|ETS04777.1|//putative importin beta-5 subunit [Trichoderma reesei RUT C-30]
138330	1.12321	0.000241408	Up	GO:0005938//cell cortex;GO:0000778//condensed nuclear chromosome kinetochore;GO:0005816//spindle pole body;GO:0005876//spindle microtubule	GO:0005200//structural constituent of cytoskeleton;GO:0008017//microtubule binding	GO:0030472//mitotic spindle organization in nucleus;GO:0007020//microtubule nucleation	K16803//cytoskeleton-associated protein 5	gi|572276461|gb|ETR99807.1|//HEAT repeat-containing protein [Trichoderma reesei RUT C-30]
68167	1.12305	0.029198	Up	GO:0005724//nuclear telomeric heterochromatin;GO:0005730//nucleolus;GO:0000783//nuclear telomere cap complex	NA	GO:0000723//telomere maintenance	K11118//RAP1-interacting factor 1	gi|572284053|gb|ETS07027.1|//hypothetical protein M419DRAFT_68167 [Trichoderma reesei RUT C-30]
80563	1.12112	0.00194589	Up	NA	NA	NA	NA	gi|589106551|ref|XP_006965298.1|//predicted protein [Trichoderma reesei QM6a]
125828	1.11925	0.00197247	Up	NA	GO:0008081//phosphoric diester hydrolase activity	GO:0006629//lipid metabolic process	K19851//flocculation protein FLO11	gi|154816266|gb|ABS87372.1|//flocculin [Saccharomyces cerevisiae];gi|572283420|gb|ETS06394.1|//PLC-like phosphodiesterase [Trichoderma reesei RUT C-30]
95960	1.1189	0.0170092	Up	NA	NA	NA	K13237//peroxisomal 2,4-dienoyl-CoA reductase [EC:1.3.1.34]	gi|572282741|gb|ETS05755.1|//NAD(P)-binding protein [Trichoderma reesei RUT C-30]
88258	1.11846	0.000972192	Up	GO:0005643//nuclear pore;GO:0005737//cytoplasm	GO:0017056//structural constituent of nuclear pore	GO:0006913//nucleocytoplasmic transport	K14312//nuclear pore complex protein Nup155	gi|572275174|gb|ETR98624.1|//nucleoporin Nup157/170 [Trichoderma reesei RUT C-30]
90863	1.11551	0.0132307	Up	GO:0000776//kinetochore;GO:0044428//nuclear part	NA	GO:0007093//mitotic cell cycle checkpoint;GO:0051641//cellular localization	K06679//mitotic spindle assembly checkpoint protein MAD1	gi|572274163|gb|ETR97719.1|//MAD-domain-containing protein [Trichoderma reesei RUT C-30]
47268	1.11528	0.024717	Up	GO:0016021//integral component of membrane	GO:0016491//oxidoreductase activity	GO:0055114//oxidation-reduction process	K00521//ferric-chelate reductase [EC:1.16.1.7]	gi|572274039|gb|ETR97607.1|//ferric reductase like transmembrane component, partial [Trichoderma reesei RUT C-30]
114783	1.11499	0.000207437	Up	GO:0008541//proteasome regulatory particle, lid subcomplex;GO:0008180//COP9 signalosome;GO:0034515//proteasome storage granule	NA	GO:0010388//cullin deneddylation	K03035//26S proteasome regulatory subunit N5	gi|572275124|gb|ETR98574.1|//26S proteasome non-ATPase regulatory subunit 12 [Trichoderma reesei RUT C-30]
68783	1.11458	0.00106806	Up	NA	NA	NA	NA	gi|589099165|ref|XP_006961605.1|//predicted protein [Trichoderma reesei QM6a]
84086	1.11344	0.00116131	Up	GO:0016459//myosin complex	GO:0003779//actin binding;GO:0005524//ATP binding;GO:0003774//motor activity	NA	K10352//myosin heavy chain	gi|927410740|ref|XP_013951210.1|//putative myosin type II heavy chain [Trichoderma virens Gv29-8];gi|572276863|gb|ETS00170.1|//hypothetical protein M419DRAFT_84086 [Trichoderma reesei RUT C-30]
102280	1.11228	0.000840583	Up	NA	GO:0016788//hydrolase activity, acting on ester bonds	GO:0009058//biosynthetic process	K11268//N-acetyltransferase [EC:2.3.1.-];K01358//ATP-dependent Clp protease, protease subunit [EC:3.4.21.92];K19898//alpha-agglutinin;K01183//chitinase [EC:3.2.1.14]	gi|927415910|ref|XP_013953786.1|//hypothetical protein TRIVIDRAFT_216529 [Trichoderma virens Gv29-8];gi|589111163|ref|XP_006967604.1|//predicted protein [Trichoderma reesei QM6a]
130291	1.11217	0.00188664	Up	NA	NA	NA	K17362//acyl-coenzyme A thioesterase 13 [EC:3.1.2.-];K19851//flocculation protein FLO11	gi|572278702|gb|ETS01872.1|//Thioesterase/thiol ester dehydrase-isomerase [Trichoderma reesei RUT C-30];gi|589112715|ref|XP_006968380.1|//cell wall mannoprotein [Trichoderma reesei QM6a]
68089	1.11171	0.0462653	Up	GO:0016021//integral component of membrane	GO:0022891//substrate-specific transmembrane transporter activity	GO:0008643//carbohydrate transport;GO:0055085//transmembrane transport	K15196//transcription factor IIIB 90 kDa subunit;K08139//MFS transporter, SP family, sugar:H+ symporter;K00382//dihydrolipoamide dehydrogenase [EC:1.8.1.4]	gi|572284054|gb|ETS07028.1|//general substrate transporter [Trichoderma reesei RUT C-30]
128637	1.11064	0.000213764	Up	NA	GO:0010181//FMN binding;GO:0016491//oxidoreductase activity	GO:0055114//oxidation-reduction process	K00354//NADPH2 dehydrogenase [EC:1.6.99.1]	gi|572280246|gb|ETS03343.1|//FMN-linked oxidoreductase [Trichoderma reesei RUT C-30]
35200	1.11037	0.00449157	Up	GO:0005829//cytosol	GO:0016829//lyase activity;GO:0016740//transferase activity;GO:0030170//pyridoxal phosphate binding	NA	K01739//cystathionine gamma-synthase [EC:2.5.1.48]	gi|589105567|ref|XP_006964806.1|//cystathionine beta-lyase/cystathionine gamma-synthase [Trichoderma reesei QM6a]
128840	1.10905	0.00090751	Up	NA	NA	NA	NA	gi|572280460|gb|ETS03557.1|//hypothetical protein M419DRAFT_118405, partial [Trichoderma reesei RUT C-30];gi|572280461|gb|ETS03558.1|//hypothetical protein M419DRAFT_128840 [Trichoderma reesei RUT C-30]
6004	1.10877	0.00251741	Up	NA	NA	NA	K08869//aarF domain-containing kinase	gi|572282674|gb|ETS05688.1|//RabGAP/TBC [Trichoderma reesei RUT C-30]
70399	1.10733	0.00385275	Up	NA	GO:0004674//protein serine/threonine kinase activity;GO:0005524//ATP binding;GO:0003746//translation elongation factor activity	GO:0006468//protein phosphorylation;GO:0006414//translational elongation	NA	gi|572282452|gb|ETS05466.1|//kinase-like protein [Trichoderma reesei RUT C-30]
79490	1.10613	0.00297694	Up	GO:0016021//integral component of membrane	GO:0046873//metal ion transmembrane transporter activity	GO:0055085//transmembrane transport;GO:0030001//metal ion transport	K14713//solute carrier family 39 (zinc transporter), member 7	gi|572278883|gb|ETS02034.1|//Zip-domain-containing protein [Trichoderma reesei RUT C-30]
138813	1.10612	0.000659214	Up	GO:0005739//mitochondrion	GO:0000287//magnesium ion binding;GO:0047046//homoisocitrate dehydrogenase activity;GO:0051287//NAD binding	GO:0009085//lysine biosynthetic process;GO:0055114//oxidation-reduction process	K05824//homoisocitrate dehydrogenase [EC:1.1.1.87]	gi|572275217|gb|ETR98667.1|//Isocitrate/isopropylmalate dehydrogenase [Trichoderma reesei RUT C-30]
110457	1.10588	0.000143627	Up	GO:0005829//cytosol	GO:0000287//magnesium ion binding;GO:0003862//3-isopropylmalate dehydrogenase activity;GO:0051287//NAD binding	GO:0009098//leucine biosynthetic process;GO:0006097//glyoxylate cycle;GO:0055114//oxidation-reduction process;GO:0009082//branched-chain amino acid biosynthetic process	K00052//3-isopropylmalate dehydrogenase [EC:1.1.1.85]	gi|589108165|ref|XP_006966105.1|//Isocitrate/isopropylmalate dehydrogenase [Trichoderma reesei QM6a]
124931	1.10522	0.00119993	Up	GO:0005576//extracellular region	GO:0046872//metal ion binding;GO:0031176//endo-1,4-beta-xylanase activity	GO:0045493//xylan catabolic process	K01181//endo-1,4-beta-xylanase [EC:3.2.1.8]	gi|589113849|ref|XP_006968947.1|//glycoside hydrolase family 11 [Trichoderma reesei QM6a];gi|667677497|gb|AIG72020.1|//endo-1,4-beta-xylanase [Trichoderma atroviride]
93741	1.10501	0.000241128	Up	GO:0005635//nuclear envelope	GO:0008536//Ran GTPase binding	GO:0006611//protein export from nucleus	K18423//exportin-2 (importin alpha re-exporter)	gi|572283214|gb|ETS06188.1|//Cse1-domain-containing protein [Trichoderma reesei RUT C-30]
25663	1.10466	0.00017145	Up	NA	NA	NA	NA	gi|572277197|gb|ETS00479.1|//hypothetical protein M419DRAFT_25663 [Trichoderma reesei RUT C-30]
126393	1.10437	0.00594203	Up	GO:0005634//nucleus;GO:0044732//mitotic spindle pole body;GO:0005737//cytoplasm	GO:0005198//structural molecule activity;GO:0008017//microtubule binding	GO:0000070//mitotic sister chromatid segregation;GO:0034613//cellular protein localization;GO:0007052//mitotic spindle organization	K20361//intracellular protein transport protein USO1;K10352//myosin heavy chain	gi|589107207|ref|XP_006965626.1|//Hypothetical protein TRIREDRAFT_62299 [Trichoderma reesei QM6a]
139792	1.10213	0.000510383	Up	NA	GO:0004748//ribonucleoside-diphosphate reductase activity, thioredoxin disulfide as acceptor;GO:0005524//ATP binding	GO:0006260//DNA replication;GO:0055114//oxidation-reduction process	K10807//ribonucleoside-diphosphate reductase subunit M1 [EC:1.17.4.1]	gi|572283674|gb|ETS06648.1|//ribonucleoside-diphosphate reductase large chain [Trichoderma reesei RUT C-30]
103979	1.10205	9.11e-05	Up	GO:0016021//integral component of membrane;GO:0005789//endoplasmic reticulum membrane	NA	NA	NA	gi|589114139|ref|XP_006969092.1|//translocon-associated protein, alpha subunit [Trichoderma reesei QM6a]
91331	1.10192	0.00252831	Up	GO:0016021//integral component of membrane	GO:0016740//transferase activity	GO:0006490//oligosaccharide-lipid intermediate biosynthetic process	K03843//alpha-1,3/alpha-1,6-mannosyltransferase [EC:2.4.1.132 2.4.1.257]	gi|589114869|ref|XP_006969457.1|//glycosyltransferase family 4 [Trichoderma reesei QM6a]
35301	1.10085	0.00349347	Up	GO:0016020//membrane	NA	NA	NA	gi|572278908|gb|ETS02059.1|//hypothetical protein M419DRAFT_35301 [Trichoderma reesei RUT C-30]
133046	1.10051	0.00283015	Up	NA	NA	NA	NA	gi|572275563|gb|ETR98983.1|//arrestin [Trichoderma reesei RUT C-30]
12382	1.09899	0.0014211	Up	GO:0016586//RSC complex;GO:0016514//SWI/SNF complex	NA	GO:0034728//nucleosome organization;GO:0006333//chromatin assembly or disassembly;GO:0006338//chromatin remodeling;GO:0006355//regulation of transcription, DNA-templated;GO:0006366//transcription from RNA polymerase II promoter	K11768//actin-related protein 9	gi|572274257|gb|ETR97804.1|//actin-like ATPase domain-containing protein [Trichoderma reesei RUT C-30]
95306	1.09838	0.000496262	Up	NA	GO:0016491//oxidoreductase activity	GO:0055114//oxidation-reduction process	K14729//multifunctional beta-oxidation protein [EC:4.2.1.- 1.1.1.-]	gi|572282278|gb|ETS05292.1|//NAD(P)-binding protein [Trichoderma reesei RUT C-30]
82600	1.09818	0.00229575	Up	NA	NA	NA	K10352//myosin heavy chain;K20283//golgin subfamily A member 4;K09291//nucleoprotein TPR	gi|572277700|gb|ETS00935.1|//putative cell polarity protein [Trichoderma reesei RUT C-30]
85666	1.09682	0.00190371	Up	NA	GO:0003824//catalytic activity	GO:0005975//carbohydrate metabolic process	K00616//transaldolase [EC:2.2.1.2]	gi|572276451|gb|ETR99797.1|//aldolase [Trichoderma reesei RUT C-30]
100246	1.09515	0.000116436	Up	NA	GO:0030246//carbohydrate binding;GO:0004360//glutamine-fructose-6-phosphate transaminase (isomerizing) activity	GO:1901137//carbohydrate derivative biosynthetic process;GO:0005975//carbohydrate metabolic process	K00820//glucosamine--fructose-6-phosphate aminotransferase (isomerizing) [EC:2.6.1.16]	gi|589108483|ref|XP_006966264.1|//predicted protein [Trichoderma reesei QM6a]
67842	1.09427	0.00527048	Up	GO:0005829//cytosol;GO:0032301//MutSalpha complex	GO:0032137//guanine/thymine mispair binding;GO:0005524//ATP binding;GO:0032138//single base insertion or deletion binding;GO:0000400//four-way junction DNA binding;GO:0016887//ATPase activity	GO:0000710//meiotic mismatch repair;GO:0043570//maintenance of DNA repeat elements;GO:0036297//interstrand cross-link repair	K08737//DNA mismatch repair protein MSH6	gi|572284150|gb|ETS07124.1|//DNA mismatch repair protein msh6 [Trichoderma reesei RUT C-30];gi|589107645|ref|XP_006965845.1|//DNA repair protein [Trichoderma reesei QM6a]
110087	1.093	0.000563355	Up	NA	GO:0004553//hydrolase activity, hydrolyzing O-glycosyl compounds	GO:0005975//carbohydrate metabolic process	K16261//yeast amino acid transporter	gi|572279450|gb|ETS02572.1|//putative glycosyl hydrolase [Trichoderma reesei RUT C-30]
136279	1.09275	0.000230936	Up	GO:0016021//integral component of membrane	NA	NA	K00459//nitronate monooxygenase [EC:1.13.12.16]	gi|572281673|gb|ETS04697.1|//hypothetical protein M419DRAFT_136279 [Trichoderma reesei RUT C-30]
107713	1.09158	0.000742866	Up	NA	NA	NA	NA	gi|589101107|ref|XP_006962576.1|//predicted protein [Trichoderma reesei QM6a]
88934	1.09014	0.00231493	Up	GO:0005622//intracellular;GO:0005737//cytoplasm	NA	GO:0000042//protein targeting to Golgi;GO:0006888//ER to Golgi vesicle-mediated transport	K20361//intracellular protein transport protein USO1	gi|818158121|gb|KKO98854.1|//hypothetical protein THAR02_09041 [Trichoderma harzianum];gi|572275062|gb|ETR98529.1|//hypothetical protein M419DRAFT_88934 [Trichoderma reesei RUT C-30]
25371	1.08968	0.00379635	Up	GO:0016020//membrane	GO:0008324//cation transmembrane transporter activity	GO:0098655//cation transmembrane transport;GO:0006816//calcium ion transport	K08286//protein-serine/threonine kinase [EC:2.7.11.-];K07300//Ca2+:H+ antiporter	gi|572277577|gb|ETS00812.1|//calcium/proton exchanger [Trichoderma reesei RUT C-30]
10410	1.08922	0.000821134	Up	NA	NA	NA	K14855//ribosome assembly protein 4	gi|572276571|gb|ETR99903.1|//tricorn protease domain 2-containing protein [Trichoderma reesei RUT C-30]
9725	1.08806	0.0164897	Up	GO:0016021//integral component of membrane	GO:0016758//transferase activity, transferring hexosyl groups	GO:0006506//GPI anchor biosynthetic process;GO:0031505//fungal-type cell wall organization	K05284//phosphatidylinositol glycan, class M [EC:2.4.1.-]	gi|589109449|ref|XP_006966747.1|//glycosyltransferase family 50 [Trichoderma reesei QM6a]
75734	1.08791	0.000884463	Up	GO:0005829//cytosol;GO:0005794//Golgi apparatus;GO:0005622//intracellular	NA	GO:0043001//Golgi to plasma membrane protein transport;GO:0034613//cellular protein localization;GO:0000042//protein targeting to Golgi;GO:0015031//protein transport;GO:0016192//vesicle-mediated transport	K20361//intracellular protein transport protein USO1;K09291//nucleoprotein TPR;K20478//golgin subfamily B member 1	gi|589104191|ref|XP_006964118.1|//vesicular transport protein [Trichoderma reesei QM6a]
33190	1.08658	0.0349926	Up	NA	NA	NA	NA	gi|589101977|ref|XP_006963011.1|//predicted protein [Trichoderma reesei QM6a]
25432	1.08574	0.00480937	Up	NA	GO:0016620//oxidoreductase activity, acting on the aldehyde or oxo group of donors, NAD or NADP as acceptor	GO:0007131//reciprocal meiotic recombination;GO:0055114//oxidation-reduction process	K00128//aldehyde dehydrogenase (NAD+) [EC:1.2.1.3]	gi|572277715|gb|ETS00950.1|//ALDH-like protein [Trichoderma reesei RUT C-30]
82487	1.08529	0.0189245	Up	GO:0043229//intracellular organelle	GO:0005488//binding	GO:0009987//cellular process	K11563//kinetochore protein Spc7/SPC105	gi|572277633|gb|ETS00868.1|//Spc7-domain-containing protein [Trichoderma reesei RUT C-30];gi|589109279|ref|XP_006966662.1|//predicted protein [Trichoderma reesei QM6a]
97114	1.08526	0.00721197	Up	GO:0005739//mitochondrion	GO:0046872//metal ion binding;GO:0004222//metalloendopeptidase activity;GO:0004177//aminopeptidase activity	GO:0006879//cellular iron ion homeostasis;GO:0006627//protein processing involved in protein targeting to mitochondrion	K01410//mitochondrial intermediate peptidase [EC:3.4.24.59]	gi|572280904|gb|ETS03964.1|//zincin [Trichoderma reesei RUT C-30]
131184	1.08348	0.000115578	Up	NA	NA	NA	NA	gi|589109147|ref|XP_006966596.1|//predicted protein [Trichoderma reesei QM6a]
121507	1.08312	0.000537204	Up	GO:0022625//cytosolic large ribosomal subunit	GO:0003735//structural constituent of ribosome	GO:0000027//ribosomal large subunit assembly;GO:0006412//translation	K02925//large subunit ribosomal protein L3e	gi|572283439|gb|ETS06413.1|//60S ribosomal protein L3 [Trichoderma reesei RUT C-30]
101335	1.08264	0.000513275	Up	NA	NA	NA	K14404//cleavage and polyadenylation specificity factor subunit 4;K06897//7,8-dihydropterin-6-yl-methyl-4-(beta-D-ribofuranosyl)aminobenzene 5'-phosphate synthase [EC:2.5.1.105];K12584//m7GpppX diphosphatase [EC:3.6.1.59];K20181//vacuolar protein sorting-	gi|572276801|gb|ETS00108.1|//S-adenosyl-L-methionine-dependent methyltransferase [Trichoderma reesei RUT C-30]
9208	1.081	0.0177273	Up	GO:0000812//Swr1 complex;GO:0035267//NuA4 histone acetyltransferase complex	NA	GO:0006281//DNA repair;GO:0043967//histone H4 acetylation;GO:0043486//histone exchange;GO:0043968//histone H2A acetylation	K11324//DNA methyltransferase 1-associated protein 1	gi|589108657|ref|XP_006966351.1|//predicted protein [Trichoderma reesei QM6a]
104261	1.0806	0.00048519	Up	GO:0005634//nucleus;GO:0030126//COPI vesicle coat;GO:0005829//cytosol	GO:0043130//ubiquitin binding;GO:0003824//catalytic activity;GO:0005198//structural molecule activity	GO:0006886//intracellular protein transport;GO:0032511//late endosome to vacuole transport via multivesicular body sorting pathway;GO:0006888//ER to Golgi vesicle-mediated transport;GO:0006890//retrograde vesicle-mediated transport, Golgi to ER	K17302//coatomer subunit beta'	gi|589114369|ref|XP_006969207.1|//vesicle coatamer complex, beta subunit [Trichoderma reesei QM6a]
142517	1.08055	0.0002248	Up	NA	GO:0004674//protein serine/threonine kinase activity;GO:0005524//ATP binding	GO:0006468//protein phosphorylation	K08286//protein-serine/threonine kinase [EC:2.7.11.-]	gi|572275692|gb|ETR99097.1|//putative Serine/threonine-protein kinase nrc-2 [Trichoderma reesei RUT C-30]
99794	1.07785	0.000233672	Up	GO:0005829//cytosol	GO:0004823//leucine-tRNA ligase activity;GO:0005524//ATP binding;GO:0002161//aminoacyl-tRNA editing activity	GO:0032006//regulation of TOR signaling;GO:0006270//DNA replication initiation;GO:0006429//leucyl-tRNA aminoacylation;GO:0006450//regulation of translational fidelity	K01869//leucyl-tRNA synthetase [EC:6.1.1.4]	gi|572278357|gb|ETS01549.1|//leucyl-tRNA synthetase [Trichoderma reesei RUT C-30];gi|924824665|gb|KOS22606.1|//Leucine--tRNA ligase [Escovopsis weberi]
92800	1.07697	0.0025155	Up	GO:0000145//exocyst;GO:0005934//cellular bud tip;GO:0000131//incipient cellular bud site;GO:0005935//cellular bud neck	GO:0017137//Rab GTPase binding	GO:0006904//vesicle docking involved in exocytosis;GO:0006893//Golgi to plasma membrane transport;GO:0090522//vesicle tethering involved in exocytosis	K19985//exocyst complex component 6	gi|572273319|gb|ETR96970.1|//exocyst complex subunit Sec15-like protein [Trichoderma reesei RUT C-30]
24964	1.07536	0.000658648	Up	GO:0012507//ER to Golgi transport vesicle membrane;GO:0000139//Golgi membrane	GO:0042802//identical protein binding;GO:0008565//protein transporter activity	GO:0006886//intracellular protein transport;GO:0035493//SNARE complex assembly;GO:0048280//vesicle fusion with Golgi apparatus;GO:0048211//Golgi vesicle docking;GO:0006888//ER to Golgi vesicle-mediated transport	K20361//intracellular protein transport protein USO1	gi|572278481|gb|ETS01651.1|//hypothetical protein M419DRAFT_24964 [Trichoderma reesei RUT C-30]
93412	1.07485	0.00931232	Up	GO:0005634//nucleus	GO:0003677//DNA binding;GO:0000981//RNA polymerase II transcription factor activity, sequence-specific DNA binding;GO:0008270//zinc ion binding	GO:0006357//regulation of transcription from RNA polymerase II promoter	K01684//galactonate dehydratase [EC:4.2.1.6];K09241//transcriptional regulatory protein GAL4	gi|589115901|ref|XP_006969973.1|//predicted protein [Trichoderma reesei QM6a];gi|572273034|gb|ETR96732.1|//hypothetical protein M419DRAFT_93412 [Trichoderma reesei RUT C-30]
99110	1.07456	0.000492707	Up	GO:0005737//cytoplasm	GO:0004351//glutamate decarboxylase activity;GO:0005516//calmodulin binding;GO:0030170//pyridoxal phosphate binding	GO:0006538//glutamate catabolic process;GO:0034599//cellular response to oxidative stress	K01580//glutamate decarboxylase [EC:4.1.1.15]	gi|589108333|ref|XP_006966189.1|//glutamate decarboxylase [Trichoderma reesei QM6a]
54688	1.07379	0.00530773	Up	NA	GO:0003677//DNA binding	GO:0006355//regulation of transcription, DNA-templated	K15198//transcription factor TFIIIB component B'';K14780//ATP-dependent RNA helicase DHX37/DHR1 [EC:3.6.4.13];K20521//myosin tail region-interacting protein MTI1;K11294//nucleolin	gi|589110621|ref|XP_006967333.1|//predicted protein [Trichoderma reesei QM6a];gi|572277180|gb|ETS00462.1|//hypothetical protein M419DRAFT_54688, partial [Trichoderma reesei RUT C-30]
5640	1.07331	0.00199864	Up	GO:0005829//cytosol;GO:0016021//integral component of membrane;GO:0005739//mitochondrion	GO:0003922//GMP synthase (glutamine-hydrolyzing) activity;GO:0046872//metal ion binding;GO:0016597//amino acid binding;GO:0005524//ATP binding;GO:0004151//dihydroorotase activity;GO:0004070//aspartate carbamoyltransferase activity;GO:0004088//carbamoyl-ph	GO:0006541//glutamine metabolic process;GO:0045984//negative regulation of pyrimidine nucleobase metabolic process;GO:0006207//'de novo' pyrimidine nucleobase biosynthetic process	K11541//carbamoyl-phosphate synthase / aspartate carbamoyltransferase [EC:6.3.5.5 2.1.3.2]	gi|589100313|ref|XP_006962179.1|//bifunctional carbamoylphosphate synthase/aspartate carbamoyltransferase [Trichoderma reesei QM6a]
125931	1.07286	0.00435124	Up	GO:0000794//condensed nuclear chromosome;GO:0005829//cytosol	NA	GO:2000817//regulation of histone H3-T3 phosphorylation involved in chromosome passenger complex localization to kinetochore;GO:0007129//synapsis;GO:0006302//double-strand break repair;GO:0071168//protein localization to chromatin;GO:0051455//attachment o	K11267//sister chromatid cohesion protein PDS5	gi|589098421|ref|XP_006961233.1|//predicted protein [Trichoderma reesei QM6a]
136493	1.07212	0.0104952	Up	NA	GO:0046872//metal ion binding;GO:0043565//sequence-specific DNA binding	NA	K09468//zinc finger protein MSN2/4	gi|572280909|gb|ETS03969.1|//stress response element binding protein [Trichoderma reesei RUT C-30]
104119	1.07201	8.95e-05	Up	NA	GO:0003824//catalytic activity	NA	K01115//phospholipase D1/2 [EC:3.1.4.4]	gi|927390929|ref|XP_013941310.1|//putative phospholipase D [Trichoderma atroviride IMI 206040];gi|572274261|gb|ETR97808.1|//phospholipase D/nuclease [Trichoderma reesei RUT C-30]
23314	1.07182	0.00326161	Up	NA	GO:0005524//ATP binding;GO:0003746//translation elongation factor activity;GO:0016887//ATPase activity	GO:0006414//translational elongation	K03235//elongation factor 3	gi|572283706|gb|ETS06680.1|//elongation factor 3 [Trichoderma reesei RUT C-30]
102085	1.07126	0.000385936	Up	GO:0005786//signal recognition particle, endoplasmic reticulum targeting	GO:0008312//7S RNA binding	GO:0006614//SRP-dependent cotranslational protein targeting to membrane	K03108//signal recognition particle subunit SRP72	gi|589111275|ref|XP_006967660.1|//signal recognition particle subunit [Trichoderma reesei QM6a]
98929	1.07079	0.00660766	Up	NA	NA	NA	K14328//regulator of nonsense transcripts 3	gi|572278965|gb|ETS02116.1|//hypothetical protein M419DRAFT_98929 [Trichoderma reesei RUT C-30]
107096	1.06983	0.004355	Up	GO:0005634//nucleus;GO:0005829//cytosol	GO:0000831//inositol hexakisphosphate 6-kinase activity;GO:0052724//inositol hexakisphosphate 3-kinase activity;GO:0000830//inositol hexakisphosphate 4-kinase activity;GO:0003993//acid phosphatase activity;GO:0000829//inositol heptakisphosphate kinase act	GO:0016310//phosphorylation;GO:0030866//cortical actin cytoskeleton organization;GO:0016311//dephosphorylation;GO:0032958//inositol phosphate biosynthetic process	NA	gi|589100021|ref|XP_006962033.1|//predicted protein [Trichoderma reesei QM6a]
143068	1.06884	0.000680163	Up	NA	NA	NA	K19996//phosphatidylinositol transfer protein SFH5;K08254//glucan endo-1,3-alpha-glucosidase [EC:3.2.1.59]	gi|572274181|gb|ETR97737.1|//CRAL/TRIO domain-containing protein [Trichoderma reesei RUT C-30]
24428	1.06749	0.00681472	Up	NA	GO:0050661//NADP binding;GO:0004499//N,N-dimethylaniline monooxygenase activity;GO:0050660//flavin adenine dinucleotide binding	GO:0055114//oxidation-reduction process	K00485//dimethylaniline monooxygenase (N-oxide forming) [EC:1.14.13.8]	gi|572280443|gb|ETS03540.1|//FAD/NAD(P)-binding domain-containing protein [Trichoderma reesei RUT C-30]
105289	1.06684	0.00376475	Up	GO:0005622//intracellular	GO:0005524//ATP binding;GO:0004413//homoserine kinase activity;GO:0005525//GTP binding	GO:0009092//homoserine metabolic process;GO:0016310//phosphorylation;GO:0007264//small GTPase mediated signal transduction;GO:0009088//threonine biosynthetic process	K00872//homoserine kinase [EC:2.7.1.39]	gi|589115949|ref|XP_006969997.1|//homoserine kinase [Trichoderma reesei QM6a]
97189	1.06676	0.000187715	Up	NA	NA	NA	K17261//adenylyl cyclase-associated protein;K15859//osomolarity two-component system, response regulator SKN7;K20353//COPII coat assembly protein SEC16;K06665//glucose repression mediator protein;K20705//dynamin-binding protein;K09527//DnaJ homolog subfam	gi|818168252|gb|KKP07540.1|//hypothetical protein THAR02_00336 [Trichoderma harzianum];gi|589103863|ref|XP_006963954.1|//predicted protein [Trichoderma reesei QM6a]
88362	1.06628	0.0141854	Up	NA	NA	NA	K00287//dihydrofolate reductase [EC:1.5.1.3]	gi|572275125|gb|ETR98575.1|//alpha/beta-hydrolase [Trichoderma reesei RUT C-30]
99603	1.06586	0.00181938	Up	GO:0005783//endoplasmic reticulum;GO:0042175//nuclear outer membrane-endoplasmic reticulum membrane network;GO:0005829//cytosol;GO:0016021//integral component of membrane	NA	GO:0034975//protein folding in endoplasmic reticulum;GO:0000742//karyogamy involved in conjugation with cellular fusion;GO:0030433//ER-associated ubiquitin-dependent protein catabolic process	K09527//DnaJ homolog subfamily C member 7	gi|572278207|gb|ETS01399.1|//TPR-like protein [Trichoderma reesei RUT C-30]
55837	1.0657	0.000874346	Up	GO:0000324//fungal-type vacuole;GO:0016021//integral component of membrane	NA	NA	NA	gi|572274452|gb|ETR97982.1|//hypothetical protein M419DRAFT_55837, partial [Trichoderma reesei RUT C-30]
111204	1.06544	0.00031191	Up	GO:0016021//integral component of membrane;GO:0005737//cytoplasm	NA	GO:0006614//SRP-dependent cotranslational protein targeting to membrane;GO:0046967//cytosol to ER transport	K09540//translocation protein SEC63	gi|589106835|ref|XP_006965440.1|//protein translocation complex component [Trichoderma reesei QM6a]
128297	1.06242	0.035169	Up	NA	GO:0004560//alpha-L-fucosidase activity	NA	K15923//alpha-L-fucosidase 2 [EC:3.2.1.51]	gi|589103751|ref|XP_006963898.1|//glycoside hydrolase family 95 [Trichoderma reesei QM6a]
68105	1.06193	0.0032147	Up	NA	NA	NA	NA	gi|572283431|gb|ETS06405.1|//hypothetical protein M419DRAFT_68105 [Trichoderma reesei RUT C-30]
123736	1.05992	0.000499826	Up	NA	NA	NA	K13342//peroxin-5	gi|589108371|ref|XP_006966208.1|//predicted protein [Trichoderma reesei QM6a]
96450	1.05922	0.000560733	Up	NA	GO:0046872//metal ion binding;GO:0016491//oxidoreductase activity	GO:0055114//oxidation-reduction process	K00505//tyrosinase [EC:1.14.18.1]	gi|118764455|emb|CAL90884.1|//tyrosinase 2 [Trichoderma reesei]
62873	1.05857	0.0118219	Up	GO:0043234//protein complex;GO:0044428//nuclear part	GO:0008168//methyltransferase activity	GO:0009452//7-methylguanosine RNA capping;GO:0032259//methylation	K00565//mRNA (guanine-N7-)-methyltransferase [EC:2.1.1.56]	gi|572277533|gb|ETS00791.1|//guanine-N(7)-methyltransferase, partial [Trichoderma reesei RUT C-30]
93965	1.05851	0.00258596	Up	GO:0022627//cytosolic small ribosomal subunit	GO:0003735//structural constituent of ribosome	GO:0002181//cytoplasmic translation	K02951//small subunit ribosomal protein S12e	gi|969886154|gb|KUF03327.1|//40S ribosomal protein S12 [Trichoderma gamsii]
9049	1.05819	0.000306296	Up	GO:0005622//intracellular;GO:0005933//cellular bud	GO:0005085//guanyl-nucleotide exchange factor activity	GO:0007264//small GTPase mediated signal transduction;GO:0043547//positive regulation of GTPase activity;GO:0016192//vesicle-mediated transport	K06681//Gdp/GTP exchange factor required for growth at low temperatures	gi|572278304|gb|ETS01496.1|//ras GEF [Trichoderma reesei RUT C-30]
93230	1.05704	0.0119279	Up	GO:0043232//intracellular non-membrane-bounded organelle;GO:0044446//intracellular organelle part	GO:0005524//ATP binding;GO:0004674//protein serine/threonine kinase activity	GO:0051983//regulation of chromosome segregation;GO:0000226//microtubule cytoskeleton organization;GO:0000819//sister chromatid segregation;GO:0006468//protein phosphorylation;GO:0022607//cellular component assembly;GO:0010564//regulation of cell cycle pr	K08866//serine/threonine-protein kinase TTK/MPS1 [EC:2.7.12.1]	gi|572273133|gb|ETR96813.1|//kinase-like protein [Trichoderma reesei RUT C-30]
109810	1.0566	0.000222733	Up	GO:0016021//integral component of membrane	GO:0005524//ATP binding;GO:0042626//ATPase activity, coupled to transmembrane movement of substances	GO:0055085//transmembrane transport	K08711//ATP-binding cassette, subfamily G (WHITE), member 2, PDR	gi|572279184|gb|ETS02306.1|//ABC transporter ABCl1 [Trichoderma reesei RUT C-30]
133636	1.05542	0.00217222	Up	NA	NA	NA	NA	gi|589113579|ref|XP_006968812.1|//predicted protein [Trichoderma reesei QM6a]
105256	1.05531	0.000300903	Up	GO:0016021//integral component of membrane	NA	NA	NA	gi|589099887|ref|XP_006961966.1|//predicted protein [Trichoderma reesei QM6a]
143077	1.05528	0.0195897	Up	NA	GO:0016787//hydrolase activity	GO:0046856//phosphatidylinositol dephosphorylation	K01099//inositol polyphosphate 5-phosphatase INPP5B/F [EC:3.1.3.36]	gi|589114595|ref|XP_006969320.1|//phosphatidylinositol polyphosphate phosphatase [Trichoderma reesei QM6a]
129490	1.05512	0.000737151	Up	GO:0016021//integral component of membrane	NA	NA	NA	gi|572279306|gb|ETS02428.1|//calcofluor white hypersensitive protein [Trichoderma reesei RUT C-30]
70134	1.05454	0.0392948	Up	GO:0005783//endoplasmic reticulum;GO:0005811//lipid particle;GO:0031235//intrinsic component of the cytoplasmic side of the plasma membrane;GO:0005777//peroxisome	GO:0004467//long-chain fatty acid-CoA ligase activity;GO:0005324//long-chain fatty acid transporter activity;GO:0031957//very long-chain fatty acid-CoA ligase activity	GO:0015909//long-chain fatty acid transport;GO:0000038//very long-chain fatty acid metabolic process;GO:0006633//fatty acid biosynthetic process;GO:0001676//long-chain fatty acid metabolic process	K12743//N-(5-amino-5-carboxypentanoyl)-L-cysteinyl-D-valine synthase [EC:6.3.2.26];K01895//acetyl-CoA synthetase [EC:6.2.1.1];K19851//flocculation protein FLO11;K18660//malonyl-CoA/methylmalonyl-CoA synthetase [EC:6.2.1.-];K05349//beta-glucosidase [EC:3.2	gi|589107641|ref|XP_006965843.1|//predicted protein [Trichoderma reesei QM6a]
106213	1.05334	0.00207065	Up	GO:0016586//RSC complex	GO:0003682//chromatin binding	NA	K11756//chromatin structure-remodeling complex subunit RSC1/2	gi|572283910|gb|ETS06884.1|//Bromodomain-containing protein [Trichoderma reesei RUT C-30]
108342	1.05301	0.014745	Up	NA	GO:0016787//hydrolase activity;GO:0005488//binding	NA	K08254//glucan endo-1,3-alpha-glucosidase [EC:3.2.1.59]	gi|589103161|ref|XP_006963603.1|//glycoside hydrolase family 71 [Trichoderma reesei QM6a]
81017	1.05279	0.00195484	Up	GO:0005622//intracellular	NA	GO:0044376//RNA polymerase II complex import to nucleus	K19475//WAS/WASL-interacting protein	gi|969881756|gb|KUE98959.1|//hypothetical protein TGAM01_06636 [Trichoderma gamsii];gi|589106639|ref|XP_006965342.1|//predicted protein [Trichoderma reesei QM6a]
116359	1.05257	0.000946022	Up	GO:0005840//ribosome	NA	GO:0042254//ribosome biogenesis	K02936//large subunit ribosomal protein L7Ae	gi|589115099|ref|XP_006969572.1|//ribosomal protein L8 [Trichoderma reesei QM6a]
92610	1.05222	0.0025297	Up	GO:0005622//intracellular	GO:0005085//guanyl-nucleotide exchange factor activity	GO:0007264//small GTPase mediated signal transduction;GO:0051301//cell division;GO:0043547//positive regulation of GTPase activity	K03099//son of sevenless	gi|589115351|ref|XP_006969698.1|//RasGEF protein [Trichoderma reesei QM6a]
31779	1.05203	0.00535084	Up	NA	GO:0046872//metal ion binding;GO:0004114//3',5'-cyclic-nucleotide phosphodiesterase activity	GO:0007165//signal transduction	K01120//3',5'-cyclic-nucleotide phosphodiesterase [EC:3.1.4.17]	gi|589098387|ref|XP_006961216.1|//phosphodiesterase [Trichoderma reesei QM6a]
6133	1.04944	0.0009153	Up	GO:0005643//nuclear pore;GO:0034399//nuclear periphery	NA	GO:0071702//organic substance transport;GO:0051168//nuclear export;GO:0033036//macromolecule localization	K18715//nucleoporin NUP159	gi|572282809|gb|ETS05823.1|//hypothetical protein M419DRAFT_6133 [Trichoderma reesei RUT C-30]
123592	1.0488	0.00138832	Up	GO:0005840//ribosome	GO:0003735//structural constituent of ribosome	GO:0006412//translation	K02955//small subunit ribosomal protein S14e	gi|589106751|ref|XP_006965398.1|//ribosomal protein S14, S11 family [Trichoderma reesei QM6a]
132548	1.04828	0.000761875	Up	GO:0005634//nucleus	GO:0003677//DNA binding;GO:0000981//RNA polymerase II transcription factor activity, sequence-specific DNA binding;GO:0008270//zinc ion binding	GO:0006357//regulation of transcription from RNA polymerase II promoter	K09248//proline utilization trans-activator;K00767//nicotinate-nucleotide pyrophosphorylase (carboxylating) [EC:2.4.2.19]	gi|572275845|gb|ETR99213.1|//glucoamylase [Trichoderma reesei RUT C-30]
142292	1.04691	0.0113803	Up	GO:0005815//microtubule organizing center	NA	NA	NA	gi|589110189|ref|XP_006967117.1|//predicted protein [Trichoderma reesei QM6a]
78595	1.04446	0.000732237	Up	GO:0016020//membrane	NA	NA	K01101//4-nitrophenyl phosphatase [EC:3.1.3.41]	gi|572279554|gb|ETS02676.1|//CRAL/TRIO domain protein [Trichoderma reesei RUT C-30]
140713	1.04442	0.000268007	Up	GO:0005840//ribosome;GO:0022625//cytosolic large ribosomal subunit;GO:0030687//preribosome, large subunit precursor	GO:0003735//structural constituent of ribosome;GO:0070180//large ribosomal subunit rRNA binding	GO:0042254//ribosome biogenesis;GO:0002181//cytoplasmic translation;GO:0000027//ribosomal large subunit assembly	K02941//large subunit ribosomal protein LP0	gi|572280928|gb|ETS03988.1|//hypothetical protein M419DRAFT_140713 [Trichoderma reesei RUT C-30];gi|969882678|gb|KUE99872.1|//60S acidic ribosomal protein P0 [Trichoderma gamsii]
11261	1.04375	0.00553021	Up	GO:0044611//nuclear pore inner ring	GO:0017056//structural constituent of nuclear pore	GO:0006606//protein import into nucleus;GO:0006999//nuclear pore organization;GO:0031990//mRNA export from nucleus in response to heat stress	K14311//nuclear pore complex protein Nup188	gi|572275753|gb|ETR99158.1|//hypothetical protein M419DRAFT_11261 [Trichoderma reesei RUT C-30]
115398	1.04134	0.00377952	Up	NA	GO:0003979//UDP-glucose 6-dehydrogenase activity;GO:0051287//NAD binding	GO:0000271//polysaccharide biosynthetic process;GO:0055114//oxidation-reduction process	K00012//UDPglucose 6-dehydrogenase [EC:1.1.1.22]	gi|572274537|gb|ETR98055.1|//UDP-glucose 6-dehydrogenase [Trichoderma reesei RUT C-30]
109275	1.04054	0.00200818	Up	GO:0015935//small ribosomal subunit	GO:0003735//structural constituent of ribosome;GO:0019843//rRNA binding	GO:0006412//translation	K02997//small subunit ribosomal protein S9e	gi|589104389|ref|XP_006964217.1|//ribosomal protein S9, S4 family [Trichoderma reesei QM6a]
143214	1.03926	0.00185412	Up	GO:0016021//integral component of membrane	NA	GO:0055085//transmembrane transport	K15110//solute carrier family 25 (mitochondrial 2-oxodicarboxylate transporter), member 21	gi|589115089|ref|XP_006969567.1|//mitochondrial 2-oxoglutarate/2-oxoadipate transporter-like protein [Trichoderma reesei QM6a]
80196	1.03862	0.0138005	Up	NA	NA	NA	NA	gi|572278494|gb|ETS01664.1|//hypothetical protein M419DRAFT_80196 [Trichoderma reesei RUT C-30]
134547	1.03835	0.014275	Up	NA	NA	NA	K00889//1-phosphatidylinositol-4-phosphate 5-kinase [EC:2.7.1.68]	gi|572273804|gb|ETR97397.1|//hypothetical protein M419DRAFT_134547 [Trichoderma reesei RUT C-30]
100636	1.03814	0.00838066	Up	GO:0005682//U5 snRNP;GO:0046540//U4/U6 x U5 tri-snRNP complex	GO:0003746//translation elongation factor activity;GO:0005525//GTP binding;GO:0030623//U5 snRNA binding;GO:0003924//GTPase activity	GO:0000244//spliceosomal tri-snRNP complex assembly;GO:0000349//generation of catalytic spliceosome for first transesterification step;GO:0000388//spliceosome conformational change to release U4 (or U4atac) and U1 (or U11);GO:0006414//translational elonga	K12852//116 kDa U5 small nuclear ribonucleoprotein component	gi|572277302|gb|ETS00560.1|//P-loop containing nucleoside triphosphate hydrolase protein [Trichoderma reesei RUT C-30]
37680	1.03739	0.00547372	Up	NA	NA	NA	K01183//chitinase [EC:3.2.1.14]	gi|589111507|ref|XP_006967776.1|//predicted protein [Trichoderma reesei QM6a];gi|1000772454|gb|KXN64600.1|//hypothetical protein CONCODRAFT_14235, partial [Conidiobolus coronatus NRRL 28638]
77666	1.03692	0.00164289	Up	GO:0005829//cytosol	GO:0004843//thiol-dependent ubiquitin-specific protease activity	GO:0016579//protein deubiquitination;GO:0043162//ubiquitin-dependent protein catabolic process via the multivesicular body sorting pathway	K11849//ubiquitin carboxyl-terminal hydrolase 25 [EC:3.4.19.12]	gi|572279313|gb|ETS02435.1|//ubiquitin carboxyl-terminal hydrolase [Trichoderma reesei RUT C-30]
26486	1.03592	0.00175847	Up	GO:0044424//intracellular part	NA	NA	K12580//CCR4-NOT transcription complex subunit 3	gi|572274657|gb|ETR98160.1|//CCR4-NOT transcription complex [Trichoderma reesei RUT C-30]
33216	1.03493	0.00340045	Up	NA	NA	NA	NA	gi|589101953|ref|XP_006962999.1|//predicted protein [Trichoderma reesei QM6a]
84251	1.03454	0.0168367	Up	NA	NA	NA	K16576//actin-related protein 10	gi|589110945|ref|XP_006967495.1|//ro-7-like protein [Trichoderma reesei QM6a]
128864	1.03395	0.006076	Up	GO:0005840//ribosome;GO:0016021//integral component of membrane;GO:0071561//nucleus-vacuole junction	GO:0008289//lipid binding	NA	K02350//DNA polymerase zeta [EC:2.7.7.7]	gi|589104697|ref|XP_006964371.1|//predicted protein [Trichoderma reesei QM6a]
125216	1.03394	0.0102085	Up	GO:0005623//cell	GO:0015035//protein disulfide oxidoreductase activity	GO:0006662//glycerol ether metabolic process;GO:0055114//oxidation-reduction process;GO:0045454//cell redox homeostasis	K03671//thioredoxin 1	gi|572274021|gb|ETR97589.1|//thioredoxin-like protein [Trichoderma reesei RUT C-30]
85265	1.03333	0.000358511	Up	GO:0005794//Golgi apparatus	GO:0004642//phosphoribosylformylglycinamidine synthase activity	GO:0006189//'de novo' IMP biosynthetic process	K01952//phosphoribosylformylglycinamidine synthase [EC:6.3.5.3]	gi|572276403|gb|ETR99749.1|//phosphoribosylformylglycinamidine synthase [Trichoderma reesei RUT C-30]
97200	1.03298	0.0141742	Up	GO:0005634//nucleus	GO:0043565//sequence-specific DNA binding	GO:0006355//regulation of transcription, DNA-templated	K02646//regulatory protein PHO2	gi|572280970|gb|ETS04030.1|//homeobox-domain-containing protein [Trichoderma reesei RUT C-30]
33238	1.03242	0.000365872	Up	NA	GO:0046872//metal ion binding;GO:0020037//heme binding;GO:0010181//FMN binding;GO:0016491//oxidoreductase activity	GO:0055114//oxidation-reduction process	K14290//exportin-1;K00101//L-lactate dehydrogenase (cytochrome) [EC:1.1.2.3]	gi|572281392|gb|ETS04416.1|//hypothetical protein M419DRAFT_33238 [Trichoderma reesei RUT C-30];gi|589101935|ref|XP_006962990.1|//predicted protein [Trichoderma reesei QM6a]
78490	1.03235	0.00212914	Up	NA	NA	NA	K01768//adenylate cyclase [EC:4.6.1.1]	gi|572279191|gb|ETS02313.1|//L domain-like protein [Trichoderma reesei RUT C-30]
81981	1.03178	0.000401007	Up	GO:0042175//nuclear outer membrane-endoplasmic reticulum membrane network;GO:1990112//RQC complex;GO:0036266//Cdc48p-Npl4p-Vms1p AAA ATPase complex	GO:0031593//polyubiquitin binding	GO:1900182//positive regulation of protein localization to nucleus;GO:0030970//retrograde protein transport, ER to cytosol;GO:0070651//nonfunctional rRNA decay;GO:1990116//ribosome-associated ubiquitin-dependent protein catabolic process;GO:0071712//ER-as	K14015//nuclear protein localization protein 4 homolog	gi|589108499|ref|XP_006966272.1|//nuclear pore complex, npl4 component [Trichoderma reesei QM6a]
140042	1.03174	0.00385275	Up	GO:0071007//U2-type catalytic step 2 spliceosome;GO:0071004//U2-type prespliceosome;GO:0071006//U2-type catalytic step 1 spliceosome;GO:0071008//U2-type post-mRNA release spliceosomal complex;GO:0005829//cytosol;GO:0000974//Prp19 complex	NA	GO:0000349//generation of catalytic spliceosome for first transesterification step	K12867//pre-mRNA-splicing factor SYF1	gi|589100463|ref|XP_006962254.1|//hypothetical protein TRIREDRAFT_75102 [Trichoderma reesei QM6a]
6070	1.03106	0.0104081	Up	GO:0005737//cytoplasm	GO:0004709//MAP kinase kinase kinase activity;GO:0005524//ATP binding	GO:0000186//activation of MAPKK activity;GO:0051403//stress-activated MAPK cascade	K11230//mitogen-activated protein kinase kinase kinase [EC:2.7.11.25]	gi|589102939|ref|XP_006963492.1|//map kinase [Trichoderma reesei QM6a]
63917	1.03063	0.00995342	Up	GO:0030869//RENT complex;GO:0044732//mitotic spindle pole body;GO:0000778//condensed nuclear chromosome kinetochore;GO:1990023//mitotic spindle midzone;GO:0005826//actomyosin contractile ring	GO:0008138//protein tyrosine/serine/threonine phosphatase activity;GO:0004725//protein tyrosine phosphatase activity	GO:0071989//establishment of protein localization to spindle pole body;GO:0044878//mitotic cytokinesis checkpoint;GO:0051229//meiotic spindle disassembly;GO:0035335//peptidyl-tyrosine dephosphorylation;GO:1902406//mitotic actomyosin contractile ring maint	K06639//cell division cycle 14 [EC:3.1.3.16 3.1.3.48]	gi|589097987|ref|XP_006961016.1|//Ser/Thr and tyr protein phosphatase [Trichoderma reesei QM6a]
84787	1.03004	0.00961444	Up	NA	GO:0004527//exonuclease activity	GO:0006139//nucleobase-containing compound metabolic process	K20777//exonuclease 3'-5' domain-containing protein 2 [EC:3.1.11.1]	gi|572276637|gb|ETR99969.1|//ribonuclease H-like protein, partial [Trichoderma reesei RUT C-30]
25369	1.02859	0.000758251	Up	NA	NA	NA	NA	gi|572277572|gb|ETS00807.1|//Het-C-domain-containing protein [Trichoderma reesei RUT C-30]
138217	1.02838	0.0180714	Up	GO:0016021//integral component of membrane	GO:0016740//transferase activity	GO:0006633//fatty acid biosynthetic process	K10246//fatty acid elongase 3 [EC:2.3.1.199]	gi|589098847|ref|XP_006961446.1|//fatty acid elongase [Trichoderma reesei QM6a]
8387	1.02809	0.00185728	Up	NA	NA	NA	K12200//programmed cell death 6-interacting protein	gi|572278878|gb|ETS02029.1|//BRO1-domain-containing protein [Trichoderma reesei RUT C-30]
135905	1.02688	0.000705729	Up	GO:0016020//membrane	NA	NA	NA	gi|572282488|gb|ETS05502.1|//hypothetical protein M419DRAFT_135905 [Trichoderma reesei RUT C-30]
BGI_novel_G000005	1.02666	0.014029	Up	GO:0005634//nucleus	GO:0000981//RNA polymerase II transcription factor activity, sequence-specific DNA binding;GO:0008270//zinc ion binding;GO:0016407//acetyltransferase activity	GO:0006357//regulation of transcription from RNA polymerase II promoter	K11361//transcription factor SPT20;K20520//drebrin-like protein	gi|927429152|ref|XP_013960407.1|//hypothetical protein TRIVIDRAFT_114462, partial [Trichoderma virens Gv29-8]
24555	1.02428	0.000223591	Up	GO:0010494//cytoplasmic stress granule;GO:0005634//nucleus;GO:0000932//P-body;GO:0005935//cellular bud neck	GO:0000900//translation repressor activity, nucleic acid binding;GO:0048027//mRNA 5'-UTR binding;GO:0003730//mRNA 3'-UTR binding	GO:0060237//regulation of fungal-type cell wall organization;GO:0008298//intracellular mRNA localization;GO:0017148//negative regulation of translation	K18748//protein SSD1	gi|572279887|gb|ETS03006.1|//putative cell wall biogenesis protein phosphatase Ssd1 [Trichoderma reesei RUT C-30]
136507	1.02355	0.00716144	Up	NA	NA	NA	K01613//phosphatidylserine decarboxylase [EC:4.1.1.65]	gi|589103861|ref|XP_006963953.1|//C2 calcium/lipid-binding domain-containing protein [Trichoderma reesei QM6a]
140931	1.02109	0.0366604	Up	NA	NA	NA	NA	gi|589105053|ref|XP_006964549.1|//predicted protein [Trichoderma reesei QM6a]
131122	1.01957	0.0312209	Up	GO:0016021//integral component of membrane	NA	NA	K14005//protein transport protein SEC31;K19475//WAS/WASL-interacting protein;K05747//Wiskott-Aldrich syndrome protein	gi|589109023|ref|XP_006966534.1|//predicted protein [Trichoderma reesei QM6a]
104576	1.01836	0.00128591	Up	NA	GO:0031177//phosphopantetheine binding;GO:0003824//catalytic activity	GO:0008152//metabolic process	K19851//flocculation protein FLO11;K00143//L-aminoadipate-semialdehyde dehydrogenase [EC:1.2.1.31]	gi|572273710|gb|ETR97312.1|//acetyl-CoA synthetase-like protein [Trichoderma reesei RUT C-30]
23580	1.01685	0.00176981	Up	NA	NA	NA	K02907//large subunit ribosomal protein L30;K16803//cytoskeleton-associated protein 5	gi|572282149|gb|ETS05163.1|//hypothetical protein M419DRAFT_23580 [Trichoderma reesei RUT C-30]
12356	1.01572	0.0385636	Up	GO:0016021//integral component of membrane	NA	NA	NA	gi|589100147|ref|XP_006962096.1|//predicted protein [Trichoderma reesei QM6a]
104376	1.01528	0.0454127	Up	GO:0016021//integral component of membrane	NA	NA	K19327//anoctamin-10	gi|589114563|ref|XP_006969304.1|//predicted protein [Trichoderma reesei QM6a]
43366	1.01496	0.0335956	Up	GO:0016020//membrane	NA	GO:0044699//single-organism process;GO:0009987//cellular process;GO:0071840//cellular component organization or biogenesis	NA	gi|572275770|gb|ETR99175.1|//PalH-domain-containing protein, partial [Trichoderma reesei RUT C-30]
96706	1.01377	0.000564361	Up	GO:0071541//eukaryotic translation initiation factor 3 complex, eIF3m;GO:0016282//eukaryotic 43S preinitiation complex;GO:0043614//multi-eIF complex;GO:0010494//cytoplasmic stress granule;GO:0071540//eukaryotic translation initiation factor 3 complex, eIF	GO:0003743//translation initiation factor activity;GO:0000166//nucleotide binding;GO:0031369//translation initiation factor binding	GO:0006446//regulation of translational initiation;GO:0001731//formation of translation preinitiation complex	K03253//translation initiation factor 3 subunit B	gi|572281831|gb|ETS04855.1|//eukaryotic translation initiation factor 3 [Trichoderma reesei RUT C-30]
136010	1.01361	0.0055597	Up	NA	NA	NA	K20477//RAB6A-GEF complex partner protein 2	gi|572282663|gb|ETS05677.1|//intracellular protein transport protein [Trichoderma reesei RUT C-30]
86256	1.01345	0.0338501	Up	NA	NA	NA	K05747//Wiskott-Aldrich syndrome protein	gi|589111785|ref|XP_006967915.1|//predicted protein [Trichoderma reesei QM6a];gi|743661395|gb|KID88613.1|//transmembrane alpha-helix domain-containing protein [Metarhizium guizhouense ARSEF 977]
26579	1.01275	0.0200222	Up	NA	NA	NA	NA	gi|589113371|ref|XP_006968708.1|//predicted protein [Trichoderma reesei QM6a]
105000	1.0115	0.00077443	Up	GO:0005737//cytoplasm	GO:0003723//RNA binding	GO:0048312//intracellular distribution of mitochondria	K03255//protein TIF31	gi|589115397|ref|XP_006969721.1|//hypothetical protein TRIREDRAFT_82434 [Trichoderma reesei QM6a]
140958	1.01133	0.00426284	Up	GO:0005816//spindle pole body;GO:0000780//condensed nuclear chromosome, centromeric region;GO:0000776//kinetochore;GO:0005935//cellular bud neck;GO:0000159//protein phosphatase type 2A complex	NA	GO:0007165//signal transduction;GO:0031107//septin ring disassembly;GO:0034047//regulation of protein phosphatase type 2A activity;GO:0031134//sister chromatid biorientation;GO:0070199//establishment of protein localization to chromosome;GO:0032186//cellu	K11584//serine/threonine-protein phosphatase 2A regulatory subunit B'	gi|572279850|gb|ETS02969.1|//protein phosphatase 2A regulatory B subunit [Trichoderma reesei RUT C-30]
94520	1.01076	0.00834355	Up	NA	NA	NA	NA	gi|572283831|gb|ETS06805.1|//hypothetical protein M419DRAFT_94520 [Trichoderma reesei RUT C-30]
86694	1.01035	0.00675549	Up	NA	NA	NA	K11245//mating pheromone-induced death protein 2	gi|818165255|gb|KKP04826.1|//hypothetical protein THAR02_03084 [Trichoderma harzianum];gi|572275880|gb|ETR99248.1|//hypothetical protein M419DRAFT_86694 [Trichoderma reesei RUT C-30]
96819	1.00797	0.0119118	Up	GO:0016021//integral component of membrane	GO:0000030//mannosyltransferase activity	GO:0097502//mannosylation;GO:0006486//protein glycosylation	K03854//mannosyltransferase [EC:2.4.1.-]	gi|589103107|ref|XP_006963576.1|//glycosyltransferase family 15 [Trichoderma reesei QM6a]
136520	1.00751	0.000564907	Up	GO:0005829//cytosol	GO:0003743//translation initiation factor activity;GO:0005524//ATP binding;GO:0016887//ATPase activity	GO:0006413//translational initiation	K06174//ATP-binding cassette, sub-family E, member 1	gi|818168242|gb|KKP07530.1|//translation initiation factor RLI1 [Trichoderma harzianum];gi|572280966|gb|ETS04026.1|//P-loop containing nucleoside triphosphate hydrolase protein [Trichoderma reesei RUT C-30]
140846	1.00724	0.00123914	Up	NA	GO:0004190//aspartic-type endopeptidase activity	GO:0006508//proteolysis	K06005//candidapepsin [EC:3.4.23.24]	gi|572280409|gb|ETS03506.1|//secreted aspartic proteinase [Trichoderma reesei RUT C-30]
136163	1.00706	0.000928376	Up	GO:0005634//nucleus;GO:0005737//cytoplasm	GO:0046872//metal ion binding;GO:0008239//dipeptidyl-peptidase activity	GO:0006508//proteolysis	K01277//dipeptidyl-peptidase III [EC:3.4.14.4]	gi|589101001|ref|XP_006962523.1|//dipeptidyl peptidase [Trichoderma reesei QM6a]
105169	1.00694	0.0128716	Up	NA	NA	NA	NA	gi|572273228|gb|ETR96896.1|//hypothetical protein M419DRAFT_105169 [Trichoderma reesei RUT C-30]
103348	1.00599	0.00114862	Up	GO:0005634//nucleus;GO:0030126//COPI vesicle coat;GO:0005829//cytosol	NA	GO:0051645//Golgi localization;GO:0006888//ER to Golgi vesicle-mediated transport;GO:0006890//retrograde vesicle-mediated transport, Golgi to ER;GO:0015031//protein transport;GO:0048313//Golgi inheritance	K20471//coatomer subunit delta	gi|589098703|ref|XP_006961374.1|//coatomer complex, delta subunit [Trichoderma reesei QM6a]
66283	1.00596	0.00137383	Up	GO:0005840//ribosome;GO:0005829//cytosol	GO:0003735//structural constituent of ribosome	GO:0006412//translation	K02903//large subunit ribosomal protein L28e	gi|572273658|gb|ETR97265.1|//ribosomal protein L28e, partial [Trichoderma reesei RUT C-30]
127088	1.00474	0.00358248	Up	NA	GO:0004252//serine-type endopeptidase activity	GO:0006508//proteolysis	NA	gi|572282513|gb|ETS05527.1|//trypsin-like serine protease [Trichoderma reesei RUT C-30]
33415	1.00426	0.0018165	Up	GO:0005634//nucleus	GO:0003676//nucleic acid binding	NA	K10610//DNA damage-binding protein 1	gi|589101785|ref|XP_006962915.1|//predicted protein [Trichoderma reesei QM6a]
73603	1.00411	0.00710709	Up	NA	NA	NA	K10839//UV excision repair protein RAD23;K14306//nuclear pore complex protein Nup62	gi|927419784|ref|XP_013955723.1|//hypothetical protein TRIVIDRAFT_213129 [Trichoderma virens Gv29-8];gi|572281309|gb|ETS04333.1|//DUF1750-domain-containing protein [Trichoderma reesei RUT C-30]
130860	1.0041	0.0112413	Up	GO:0005634//nucleus;GO:0005829//cytosol	GO:0044654//starch alpha-glucosidase activity;GO:0032450//maltose alpha-glucosidase activity;GO:0016787//hydrolase activity;GO:0004575//sucrose alpha-glucosidase activity;GO:0044653//dextrin alpha-glucosidase activity	GO:0000023//maltose metabolic process;GO:0005975//carbohydrate metabolic process	K01226//trehalose-6-phosphate hydrolase [EC:3.2.1.93];K01182//oligo-1,6-glucosidase [EC:3.2.1.10];K01187//alpha-glucosidase [EC:3.2.1.20]	gi|927429488|ref|XP_013960575.1|//glycoside hydrolase family 13 protein [Trichoderma virens Gv29-8];gi|589108529|ref|XP_006966287.1|//glycoside hydrolase family 13 [Trichoderma reesei QM6a]
124639	1.00359	0.000453191	Up	GO:0009277//fungal-type cell wall;GO:0016021//integral component of membrane;GO:0031225//anchored component of membrane;GO:0005886//plasma membrane	GO:0016787//hydrolase activity;GO:0042124//1,3-beta-glucanosyltransferase activity	GO:0006074//(1->3)-beta-D-glucan metabolic process	NA	gi|589112887|ref|XP_006968466.1|//glycoside hydrolase family 72 [Trichoderma reesei QM6a]
122518	1.00307	0.0181123	Up	GO:0005576//extracellular region	GO:0046872//metal ion binding;GO:0008810//cellulase activity	GO:0030245//cellulose catabolic process	K01179//endoglucanase [EC:3.2.1.4];K19356//cellulase [EC:3.2.1.4]	gi|589103713|ref|XP_006963879.1|//glycoside hydrolase family 61 [Trichoderma reesei QM6a]
32968	1.00295	0.0494158	Up	GO:0016021//integral component of membrane	GO:0015171//amino acid transmembrane transporter activity	GO:0006865//amino acid transport;GO:0003333//amino acid transmembrane transport	K19564//choline transport protein	gi|572282655|gb|ETS05669.1|//gaba permease [Trichoderma reesei RUT C-30]
46928	1.00199	0.0156565	Up	NA	NA	NA	NA	gi|572281796|gb|ETS04820.1|//hypothetical protein M419DRAFT_46928, partial [Trichoderma reesei RUT C-30]
103941	1.00156	0.00133616	Up	GO:0016021//integral component of membrane	GO:0003755//peptidyl-prolyl cis-trans isomerase activity	GO:0006457//protein folding;GO:0000413//protein peptidyl-prolyl isomerization	K03768//peptidyl-prolyl cis-trans isomerase B (cyclophilin B) [EC:5.2.1.8]	gi|589114175|ref|XP_006969110.1|//peptidyl-prolyl isomerase [Trichoderma reesei QM6a]
103747	1.00074	0.000916095	Up	NA	NA	GO:0005975//carbohydrate metabolic process	NA	gi|589113557|ref|XP_006968801.1|//predicted protein [Trichoderma reesei QM6a]
79707	-1.00014	0.0180632	Down	NA	NA	NA	K15541//protein MPE1;K15428//Cys-Gly metallodipeptidase DUG1 [EC:3.4.13.-]	gi|572278657|gb|ETS01827.1|//yippee-domain-containing protein [Trichoderma reesei RUT C-30]
137598	-1.00306	0.00543387	Down	NA	GO:0005524//ATP binding	NA	K13711//phosphatidylinositol 4-kinase type 2 [EC:2.7.1.67];K11649//SWI/SNF related-matrix-associated actin-dependent regulator of chromatin subfamily C;K15711//SWI/SNF-related matrix-associated actin-dependent regulator of chromatin subfamily A3 [EC:3.6.4	gi|572277942|gb|ETS01158.1|//hypothetical protein M419DRAFT_137598 [Trichoderma reesei RUT C-30]
89424	-1.00606	0.0243728	Down	NA	GO:0010181//FMN binding;GO:0016491//oxidoreductase activity	GO:0055114//oxidation-reduction process	K00101//L-lactate dehydrogenase (cytochrome) [EC:1.1.2.3]	gi|589113949|ref|XP_006968997.1|//predicted protein [Trichoderma reesei QM6a]
142981	-1.00661	0.000315935	Down	GO:0005634//nucleus;GO:0005829//cytosol	GO:0042602//riboflavin reductase (NADPH) activity;GO:0004107//chorismate synthase activity	GO:0009423//chorismate biosynthetic process;GO:0008652//cellular amino acid biosynthetic process;GO:0009073//aromatic amino acid family biosynthetic process;GO:0055114//oxidation-reduction process	K01736//chorismate synthase [EC:4.2.3.5]	gi|589114061|ref|XP_006969053.1|//chorismate synthase [Trichoderma reesei QM6a]
137613	-1.00748	0.00219247	Down	NA	NA	NA	NA	gi|572277974|gb|ETS01190.1|//SET domain-containing protein [Trichoderma reesei RUT C-30]
34130	-1.00878	0.00142099	Down	GO:0016021//integral component of membrane	NA	NA	NA	gi|589104151|ref|XP_006964098.1|//predicted protein [Trichoderma reesei QM6a]
113083	-1.00957	0.0119193	Down	NA	GO:0008483//transaminase activity	GO:0008152//metabolic process	K10877//DNA repair and recombination protein RAD54B [EC:3.6.4.-]	gi|589110991|ref|XP_006967518.1|//predicted protein [Trichoderma reesei QM6a]
9786	-1.00966	0.00143388	Down	NA	GO:0009013//succinate-semialdehyde dehydrogenase [NAD(P)+] activity	GO:0009450//gamma-aminobutyric acid catabolic process;GO:0055114//oxidation-reduction process	K00135//succinate-semialdehyde dehydrogenase / glutarate-semialdehyde dehydrogenase [EC:1.2.1.16 1.2.1.79 1.2.1.20]	gi|572277391|gb|ETS00649.1|//succinate semialdehyde dehydrogenase [Trichoderma reesei RUT C-30];gi|594719121|gb|EXV02012.1|//aldehyde dehydrogenase family protein [Metarhizium robertsii]
124750	-1.01031	0.00517918	Down	NA	NA	NA	NA	gi|589113261|ref|XP_006968653.1|//predicted protein [Trichoderma reesei QM6a]
85720	-1.01068	0.00273574	Down	GO:0005634//nucleus;GO:0036449//microtubule minus-end;GO:0055028//cortical microtubule;GO:0000235//astral microtubule;GO:0035371//microtubule plus-end;GO:0000777//condensed chromosome kinetochore	GO:0005524//ATP binding;GO:0008569//ATP-dependent microtubule motor activity, minus-end-directed;GO:0008017//microtubule binding	GO:0031534//minus-end directed microtubule sliding;GO:0030951//establishment or maintenance of microtubule cytoskeleton polarity;GO:0000022//mitotic spindle elongation;GO:0000742//karyogamy involved in conjugation with cellular fusion;GO:0090561//nuclear	K10405//kinesin family member C1	gi|589111319|ref|XP_006967682.1|//kinesin [Trichoderma reesei QM6a];gi|818157585|gb|KKO98453.1|//hypothetical protein THAR02_09445 [Trichoderma harzianum]
85885	-1.01167	0.00133616	Down	GO:0005829//cytosol;GO:0005635//nuclear envelope;GO:0005658//alpha DNA polymerase:primase complex;GO:1990077//primosome complex	GO:0003677//DNA binding;GO:0046872//metal ion binding;GO:0003896//DNA primase activity;GO:0051539//4 iron, 4 sulfur cluster binding	GO:0006302//double-strand break repair;GO:0006269//DNA replication, synthesis of RNA primer	K02685//DNA primase large subunit [EC:2.7.7.-]	gi|572276171|gb|ETR99520.1|//DNA primase, large subunit [Trichoderma reesei RUT C-30]
85187	-1.013	0.0494893	Down	NA	NA	NA	NA	gi|589110233|ref|XP_006967139.1|//predicted protein [Trichoderma reesei QM6a]
72047	-1.01343	0.00925928	Down	GO:0016021//integral component of membrane	NA	NA	NA	gi|572282667|gb|ETS05681.1|//hypothetical protein M419DRAFT_72047 [Trichoderma reesei RUT C-30]
34948	-1.01443	0.00391078	Down	NA	GO:0019120//hydrolase activity, acting on acid halide bonds, in C-halide compounds	GO:0008152//metabolic process	K01560//2-haloacid dehalogenase [EC:3.8.1.2]	gi|572279282|gb|ETS02404.1|//haloacid dehalogenase [Trichoderma reesei RUT C-30]
90212	-1.01474	0.00232137	Down	NA	NA	NA	NA	gi|572274357|gb|ETR97887.1|//hypothetical protein M419DRAFT_90212 [Trichoderma reesei RUT C-30]
118181	-1.01649	0.00260606	Down	NA	NA	NA	NA	gi|589103799|ref|XP_006963922.1|//predicted protein [Trichoderma reesei QM6a]
94467	-1.01856	0.0119118	Down	NA	GO:0004867//serine-type endopeptidase inhibitor activity	GO:0009611//response to wounding;GO:0010951//negative regulation of endopeptidase activity	K07575//PUA domain protein	gi|572283773|gb|ETS06747.1|//hypothetical protein M419DRAFT_94467 [Trichoderma reesei RUT C-30]
128306	-1.01883	0.000875153	Down	GO:0000329//fungal-type vacuole membrane;GO:0016021//integral component of membrane	GO:0047386//fructose-2,6-bisphosphate 6-phosphatase activity;GO:0004035//alkaline phosphatase activity	GO:0006470//protein dephosphorylation;GO:0046496//nicotinamide nucleotide metabolic process	K01077//alkaline phosphatase [EC:3.1.3.1]	gi|572280812|gb|ETS03872.1|//repressible alkaline phosphatase precursor [Trichoderma reesei RUT C-30]
137363	-1.02179	0.00965768	Down	NA	GO:0018580//nitronate monooxygenase activity;GO:0051213//dioxygenase activity	GO:0055114//oxidation-reduction process	K00459//nitronate monooxygenase [EC:1.13.12.16]	gi|589112557|ref|XP_006968301.1|//dehydrogenase [Trichoderma reesei QM6a]
36479	-1.02345	0.000230936	Down	GO:0005829//cytosol	GO:0051537//2 iron, 2 sulfur cluster binding;GO:0046872//metal ion binding;GO:0050660//flavin adenine dinucleotide binding;GO:0016491//oxidoreductase activity	GO:0055114//oxidation-reduction process;GO:0045454//cell redox homeostasis	K17877//nitrite reductase (NAD(P)H) [EC:1.7.1.4]	gi|572277776|gb|ETS01011.1|//hypothetical protein M419DRAFT_36479 [Trichoderma reesei RUT C-30]
123830	-1.02448	0.0304874	Down	NA	NA	NA	NA	gi|572277759|gb|ETS00994.1|//hypothetical protein M419DRAFT_123830 [Trichoderma reesei RUT C-30]
92801	-1.02601	0.00380683	Down	GO:0005634//nucleus	GO:0046872//metal ion binding;GO:0000978//RNA polymerase II core promoter proximal region sequence-specific DNA binding;GO:0001077//transcriptional activator activity, RNA polymerase II core promoter proximal region sequence-specific binding	GO:0000122//negative regulation of transcription from RNA polymerase II promoter;GO:0036003//positive regulation of transcription from RNA polymerase II promoter in response to stress;GO:0032436//positive regulation of proteasomal ubiquitin-dependent prot	K19851//flocculation protein FLO11	gi|572273339|gb|ETR96990.1|//hypothetical protein M419DRAFT_92801 [Trichoderma reesei RUT C-30];gi|589115507|ref|XP_006969776.1|//predicted protein [Trichoderma reesei QM6a]
11188	-1.02787	0.0154091	Down	NA	NA	NA	NA	gi|572275676|gb|ETR99081.1|//hypothetical protein M419DRAFT_11188 [Trichoderma reesei RUT C-30]
90203	-1.02879	0.000588145	Down	GO:0016021//integral component of membrane	NA	NA	NA	gi|572274411|gb|ETR97941.1|//hypothetical protein M419DRAFT_90203, partial [Trichoderma reesei RUT C-30]
94432	-1.03076	0.00215933	Down	GO:0005634//nucleus;GO:0000790//nuclear chromatin	NA	GO:0045892//negative regulation of transcription, DNA-templated;GO:0006353//DNA-templated transcription, termination;GO:0006351//transcription, DNA-templated	K13119//protein FAM50	gi|572283733|gb|ETS06707.1|//XAP5-domain-containing protein [Trichoderma reesei RUT C-30]
133433	-1.03082	0.000342131	Down	NA	NA	NA	K11245//mating pheromone-induced death protein 2;K19849//signaling mucin MSB2	gi|589099615|ref|XP_006961830.1|//predicted protein [Trichoderma reesei QM6a];gi|972545231|gb|KUJ21845.1|//hypothetical protein LY89DRAFT_385878 [Phialocephala scopiformis]
83332	-1.03235	0.0206285	Down	GO:0005737//cytoplasm	GO:0004309//exopolyphosphatase activity	GO:0006798//polyphosphate catabolic process	K01514//exopolyphosphatase [EC:3.6.1.11]	gi|572277131|gb|ETS00413.1|//DHH phosphoesterase [Trichoderma reesei RUT C-30]
51316	-1.03244	0.00420168	Down	NA	NA	NA	K19849//signaling mucin MSB2;K03006//DNA-directed RNA polymerase II subunit RPB1 [EC:2.7.7.6]	gi|572278527|gb|ETS01697.1|//hypothetical protein M419DRAFT_51316, partial [Trichoderma reesei RUT C-30];gi|640926381|gb|KDN70132.1|//hypothetical protein CSUB01_02488 [Colletotrichum sublineola]
68895	-1.03396	0.0303777	Down	NA	NA	GO:0031505//fungal-type cell wall organization	NA	gi|589098349|ref|XP_006961197.1|//predicted protein [Trichoderma reesei QM6a]
9146	-1.03403	0.0268065	Down	NA	GO:0016832//aldehyde-lyase activity	GO:0005975//carbohydrate metabolic process	K01621//xylulose-5-phosphate/fructose-6-phosphate phosphoketolase [EC:4.1.2.9 4.1.2.22]	gi|572278407|gb|ETS01599.1|//D-xylulose 5-phosphate/D-fructose 6-phosphate phosphoketolase [Trichoderma reesei RUT C-30]
78231	-1.03436	0.0233769	Down	NA	GO:0005524//ATP binding	NA	K03593//ATP-binding protein involved in chromosome partitioning	gi|572279162|gb|ETS02284.1|//P-loop containing nucleoside triphosphate hydrolase protein [Trichoderma reesei RUT C-30]
84449	-1.03451	0.000207211	Down	NA	NA	NA	K18622//adducin;K01183//chitinase [EC:3.2.1.14];K01792//glucose-6-phosphate 1-epimerase [EC:5.1.3.15]	gi|572276937|gb|ETS00244.1|//arad-like aldolase/epimerase [Trichoderma reesei RUT C-30];gi|589110759|ref|XP_006967402.1|//predicted protein [Trichoderma reesei QM6a]
69828	-1.0357	0.00747505	Down	GO:0005622//intracellular	NA	GO:0035556//intracellular signal transduction	K19838//GTPase-activating protein SST2	gi|589098215|ref|XP_006961130.1|//G-protein signaling regulator protein [Trichoderma reesei QM6a]
12163	-1.03571	0.00328625	Down	NA	NA	NA	NA	gi|589113525|ref|XP_006968785.1|//predicted protein [Trichoderma reesei QM6a]
56580	-1.03666	0.00382634	Down	GO:0016021//integral component of membrane	NA	NA	K20858//calcium uniporter protein, mitochondrial	gi|572276405|gb|ETR99751.1|//hypothetical protein M419DRAFT_56580, partial [Trichoderma reesei RUT C-30];gi|589109937|ref|XP_006966991.1|//predicted protein [Trichoderma reesei QM6a]
71167	-1.0368	0.00235695	Down	NA	GO:0017111//nucleoside-triphosphatase activity;GO:0003824//catalytic activity	GO:0009164//nucleoside catabolic process	K01522//bis(5'-adenosyl)-triphosphatase [EC:3.6.1.29]	gi|734661133|gb|KHN98185.1|//Bis(5'-adenosyl)-triphosphatase [Metarhizium album ARSEF 1941];gi|572282345|gb|ETS05359.1|//HIT-like protein [Trichoderma reesei RUT C-30]
143221	-1.03754	0.00623095	Down	NA	GO:0003824//catalytic activity	GO:0009058//biosynthetic process	K10599//pre-mRNA-processing factor 19 [EC:2.3.2.27]	gi|589115077|ref|XP_006969561.1|//phenazine biosynthesis PhzC/PhzF protein [Trichoderma reesei QM6a]
91378	-1.0376	0.0047361	Down	GO:0016021//integral component of membrane;GO:0005737//cytoplasm	GO:0003865//3-oxo-5-alpha-steroid 4-dehydrogenase activity	GO:0008202//steroid metabolic process;GO:0055114//oxidation-reduction process	K12343//3-oxo-5-alpha-steroid 4-dehydrogenase 1 [EC:1.3.1.22]	gi|572273929|gb|ETR97508.1|//3-oxo-5-alpha-steroid 4-dehydrogenase [Trichoderma reesei RUT C-30]
141389	-1.03808	0.000394523	Down	GO:0005737//cytoplasm	GO:0004814//arginine-tRNA ligase activity;GO:0005524//ATP binding	GO:0006420//arginyl-tRNA aminoacylation	K01887//arginyl-tRNA synthetase [EC:6.1.1.19]	gi|572278511|gb|ETS01681.1|//arginyl-tRNA synthetase [Trichoderma reesei RUT C-30];gi|927409511|ref|XP_013950601.1|//hypothetical protein TRIVIDRAFT_75497 [Trichoderma virens Gv29-8]
77355	-1.03863	0.00183793	Down	GO:0000329//fungal-type vacuole membrane;GO:0005794//Golgi apparatus;GO:0016021//integral component of membrane	NA	NA	K15289//solute carrier family 35, member F5	gi|572280005|gb|ETS03124.1|//hypothetical protein M419DRAFT_77355 [Trichoderma reesei RUT C-30]
46318	-1.03864	0.0134351	Down	GO:0016021//integral component of membrane	NA	NA	K01843//lysine 2,3-aminomutase [EC:5.4.3.2];K08744//cardiolipin synthase (CMP-forming) [EC:2.7.8.41];K03441//aquaglyceroporin related protein, other eukaryote	gi|572284001|gb|ETS06975.1|//hypothetical protein M419DRAFT_46318, partial [Trichoderma reesei RUT C-30]
26069	-1.03974	0.00647854	Down	NA	GO:0016829//lyase activity;GO:0046872//metal ion binding;GO:0016491//oxidoreductase activity	GO:0006520//cellular amino acid metabolic process;GO:0055114//oxidation-reduction process	K01620//threonine aldolase [EC:4.1.2.48]	gi|572275904|gb|ETR99272.1|//l-allo-threonine aldolase [Trichoderma reesei RUT C-30]
132144	-1.0405	0.00896048	Down	NA	NA	NA	NA	gi|589110039|ref|XP_006967042.1|//predicted protein [Trichoderma reesei QM6a]
141910	-1.04106	0.00035463	Down	NA	NA	NA	NA	gi|589109707|ref|XP_006966876.1|//predicted protein [Trichoderma reesei QM6a]
25213	-1.04354	0.0029395	Down	GO:0044424//intracellular part	GO:0061630//ubiquitin protein ligase activity;GO:0046872//metal ion binding	GO:0016567//protein ubiquitination;GO:0071174//mitotic spindle checkpoint	K01768//adenylate cyclase [EC:4.6.1.1]	gi|589106729|ref|XP_006965387.1|//predicted protein [Trichoderma reesei QM6a]
8369	-1.04359	0.00563117	Down	GO:0016021//integral component of membrane;GO:0005741//mitochondrial outer membrane;GO:0005777//peroxisome	NA	GO:0090141//positive regulation of mitochondrial fission;GO:0001300//chronological cell aging;GO:0016559//peroxisome fission	K17969//mitochondrial fission 1 protein	gi|572278860|gb|ETS02011.1|//mitochondrial fission 1 protein [Trichoderma reesei RUT C-30]
109739	-1.0443	0.00499431	Down	NA	NA	NA	NA	gi|589104857|ref|XP_006964451.1|//predicted protein [Trichoderma reesei QM6a]
96499	-1.04486	0.000213336	Down	GO:0005730//nucleolus	GO:0016740//transferase activity	GO:0005992//trehalose biosynthetic process;GO:0000027//ribosomal large subunit assembly	K16055//trehalose 6-phosphate synthase/phosphatase [EC:2.4.1.15 3.1.3.12];K14855//ribosome assembly protein 4	gi|572281626|gb|ETS04650.1|//WD domain-containing protein [Trichoderma reesei RUT C-30];gi|969887938|gb|KUF05104.1|//glycosyltransferase family 20 [Trichoderma gamsii]
141046	-1.04487	0.00160821	Down	NA	GO:0000166//nucleotide binding;GO:0003676//nucleic acid binding	NA	NA	gi|589106357|ref|XP_006965201.1|//predicted protein [Trichoderma reesei QM6a]
122225	-1.04494	0.00212826	Down	GO:0016020//membrane	NA	NA	NA	gi|589102199|ref|XP_006963122.1|//predicted protein [Trichoderma reesei QM6a]
74776	-1.04518	0.000492707	Down	NA	GO:0019239//deaminase activity;GO:0016787//hydrolase activity	NA	K12191//charged multivesicular body protein 2A;K01488//adenosine deaminase [EC:3.5.4.4]	gi|818156330|gb|KKO97585.1|//adenosine deaminase [Trichoderma harzianum];gi|589103675|ref|XP_006963860.1|//adenosine/AMP deaminase [Trichoderma reesei QM6a]
82998	-1.04518	0.0113473	Down	GO:0016021//integral component of membrane	NA	NA	NA	gi|572277321|gb|ETS00579.1|//vacuolar iron transporter [Trichoderma reesei RUT C-30]
74764	-1.04563	0.012134	Down	NA	NA	NA	NA	gi|572280580|gb|ETS03640.1|//hypothetical protein M419DRAFT_74764 [Trichoderma reesei RUT C-30]
95637	-1.04606	0.0425861	Down	NA	NA	NA	NA	gi|589102479|ref|XP_006963262.1|//hypothetical protein TRIREDRAFT_120767 [Trichoderma reesei QM6a]
76424	-1.04627	0.000465064	Down	GO:0043231//intracellular membrane-bounded organelle;GO:0005741//mitochondrial outer membrane;GO:0005737//cytoplasm;GO:0044446//intracellular organelle part	GO:0000213//tRNA-intron endonuclease activity;GO:0003676//nucleic acid binding	GO:0006388//tRNA splicing, via endonucleolytic cleavage and ligation;GO:0000379//tRNA-type intron splice site recognition and cleavage;GO:0090502//RNA phosphodiester bond hydrolysis, endonucleolytic	K15322//tRNA-splicing endonuclease subunit Sen2 [EC:3.1.27.9]	gi|572279737|gb|ETS02856.1|//hypothetical protein M419DRAFT_76424 [Trichoderma reesei RUT C-30]
BGI_novel_G000019	-1.05154	0.00308414	Down	GO:0016021//integral component of membrane	NA	NA	K08874//transformation/transcription domain-associated protein;K14430//phosphate transporter	gi|927429040|ref|XP_013960351.1|//hypothetical protein TRIVIDRAFT_176469 [Trichoderma virens Gv29-8]
39217	-1.05194	0.0199151	Down	GO:0005634//nucleus;GO:0005829//cytosol	GO:0000034//adenine deaminase activity	GO:0043103//hypoxanthine salvage;GO:0006146//adenine catabolic process;GO:0009168//purine ribonucleoside monophosphate biosynthetic process	K01488//adenosine deaminase [EC:3.5.4.4]	gi|572273982|gb|ETR97550.1|//adenosine deaminase [Trichoderma reesei RUT C-30]
142712	-1.05329	0.000260446	Down	GO:0016021//integral component of membrane	NA	NA	NA	gi|589113275|ref|XP_006968660.1|//GPCR, GprK-like protein [Trichoderma reesei QM6a]
5022	-1.05468	0.000657568	Down	NA	NA	NA	NA	gi|589098127|ref|XP_006961086.1|//predicted protein [Trichoderma reesei QM6a]
120150	-1.05513	0.00224552	Down	NA	NA	NA	NA	gi|589111691|ref|XP_006967868.1|//predicted protein [Trichoderma reesei QM6a]
141809	-1.0574	0.00048814	Down	NA	NA	NA	K06126//ubiquinone biosynthesis monooxygenase Coq6 [EC:1.14.13.-]	gi|589109053|ref|XP_006966549.1|//predicted protein [Trichoderma reesei QM6a]
105536	-1.05754	0.000453191	Down	GO:0005829//cytosol	GO:0005524//ATP binding;GO:0004711//ribosomal protein S6 kinase activity	GO:0018105//peptidyl-serine phosphorylation;GO:0038202//TORC1 signaling	K00924;K08286//protein-serine/threonine kinase [EC:2.7.11.-]	gi|572283374|gb|ETS06348.1|//kinase-like protein [Trichoderma reesei RUT C-30]
85798	-1.06071	0.0224981	Down	GO:0005634//nucleus	GO:0003677//DNA binding;GO:0003887//DNA-directed DNA polymerase activity	GO:0071897//DNA biosynthetic process;GO:0006281//DNA repair	K10981//DNA polymerase IV [EC:2.7.7.7]	gi|572276098|gb|ETR99447.1|//Nucleotidyltransferase [Trichoderma reesei RUT C-30]
35190	-1.06099	0.00726759	Down	GO:0005737//cytoplasm	GO:0016279//protein-lysine N-methyltransferase activity	GO:0018022//peptidyl-lysine methylation	K03953//NADH dehydrogenase (ubiquinone) 1 alpha subcomplex subunit 9	gi|572279548|gb|ETS02670.1|//hypothetical protein M419DRAFT_35190 [Trichoderma reesei RUT C-30];gi|927423274|ref|XP_013957468.1|//hypothetical protein TRIVIDRAFT_212444 [Trichoderma virens Gv29-8]
115969	-1.06137	0.000952064	Down	GO:0005623//cell	GO:0015035//protein disulfide oxidoreductase activity;GO:0009055//electron carrier activity	GO:0055114//oxidation-reduction process;GO:0045454//cell redox homeostasis	K03676//glutaredoxin 3	gi|572274005|gb|ETR97573.1|//glutaredoxin [Trichoderma reesei RUT C-30]
BGI_novel_G000016	-1.06219	0.0184103	Down	NA	NA	NA	NA	gi|739106146|emb|CEG03909.1|//unnamed protein product [Fusarium acuminatum CS5907]
87338	-1.06257	0.0141208	Down	GO:0016021//integral component of membrane	NA	GO:0055085//transmembrane transport	K02429//MFS transporter, FHS family, L-fucose permease	gi|572275580|gb|ETR99000.1|//fucose permease [Trichoderma reesei RUT C-30]
82104	-1.06281	0.00987021	Down	GO:0016021//integral component of membrane	NA	GO:0055085//transmembrane transport	K01952//phosphoribosylformylglycinamidine synthase [EC:6.3.5.3];K08165//MFS transporter, DHA2 family, multidrug resistance protein;K13095//splicing factor 1;K10866//DNA repair protein RAD50 [EC:3.6.-.-];K14708//solute carrier family 26 (sodium-independent	gi|572277590|gb|ETS00825.1|//multidrug resistance protein fnx1 [Trichoderma reesei RUT C-30]
135123	-1.06314	0.0256258	Down	NA	GO:0046872//metal ion binding;GO:0005524//ATP binding;GO:0016874//ligase activity	GO:0008152//metabolic process	K01900//succinyl-CoA synthetase beta subunit [EC:6.2.1.4 6.2.1.5]	gi|589100499|ref|XP_006962272.1|//beta subunit of GDP-forming succinate-CoA ligase [Trichoderma reesei QM6a]
109567	-1.06446	0.00354641	Down	NA	GO:0008422//beta-glucosidase activity;GO:0102483//scopolin beta-glucosidase activity	GO:0030245//cellulose catabolic process	K01188//beta-glucosidase [EC:3.2.1.21];K05349//beta-glucosidase [EC:3.2.1.21]	gi|572279864|gb|ETS02983.1|//putative beta-glucosidase 1 precursor [Trichoderma reesei RUT C-30]
9549	-1.06464	0.00905476	Down	GO:0005829//cytosol	GO:0000287//magnesium ion binding;GO:0008193//tRNA guanylyltransferase activity;GO:0042802//identical protein binding;GO:0005525//GTP binding	GO:0006400//tRNA modification	K10761//tRNA(His) guanylyltransferase [EC:2.7.7.79]	gi|572277658|gb|ETS00893.1|//tRNAHis guanylyltransferase [Trichoderma reesei RUT C-30]
12996	-1.06531	0.0117439	Down	NA	NA	NA	K19849//signaling mucin MSB2;K04043//molecular chaperone DnaK;K19851//flocculation protein FLO11	gi|572273473|gb|ETR97103.1|//macro domain-like protein [Trichoderma reesei RUT C-30]
131579	-1.06545	0.0029395	Down	NA	NA	NA	NA	gi|589110611|ref|XP_006967328.1|//predicted protein [Trichoderma reesei QM6a]
38438	-1.06644	0.0141961	Down	GO:0016021//integral component of membrane	NA	NA	K00668//fatty acid synthase subunit beta, fungi type [EC:2.3.1.86]	gi|589098675|ref|XP_006961360.1|//predicted protein [Trichoderma reesei QM6a]
94252	-1.06705	0.00070034	Down	NA	NA	NA	K19829//genetic interactor of prohibitins 3, mitochondrial	gi|589098109|ref|XP_006961077.1|//predicted protein [Trichoderma reesei QM6a]
100746	-1.0673	0.000193687	Down	GO:0016021//integral component of membrane	NA	NA	NA	gi|589109695|ref|XP_006966870.1|//predicted protein [Trichoderma reesei QM6a]
96360	-1.06899	0.000250324	Down	NA	NA	NA	NA	gi|589101865|ref|XP_006962955.1|//predicted protein [Trichoderma reesei QM6a]
130383	-1.0706	0.000273322	Down	GO:0016021//integral component of membrane;GO:0044425//membrane part;GO:0005789//endoplasmic reticulum membrane	GO:0003877//ATP adenylyltransferase activity	GO:0019915//lipid storage	K00988//ATP adenylyltransferase [EC:2.7.7.53]	gi|572278152|gb|ETS01344.1|//alpha-galactosidase [Trichoderma reesei RUT C-30]
75948	-1.07321	0.0123615	Down	NA	NA	NA	K09240//transcriptional regulatory protein CAT8	gi|572280290|gb|ETS03387.1|//hypothetical protein M419DRAFT_75948 [Trichoderma reesei RUT C-30]
102542	-1.07334	0.019155	Down	GO:0016021//integral component of membrane	GO:0004497//monooxygenase activity;GO:0071949//FAD binding	GO:0055114//oxidation-reduction process	K03380//phenol 2-monooxygenase [EC:1.14.13.7]	gi|572275636|gb|ETR99041.1|//hypothetical protein M419DRAFT_102542 [Trichoderma reesei RUT C-30]
26904	-1.07375	0.00923798	Down	GO:0016021//integral component of membrane	GO:0005215//transporter activity	GO:0006857//oligopeptide transport	K03305//proton-dependent oligopeptide transporter, POT family	gi|589103145|ref|XP_006963595.1|//predicted protein [Trichoderma reesei QM6a]
25615	-1.07429	0.000487528	Down	NA	GO:0030246//carbohydrate binding;GO:0016787//hydrolase activity	GO:0005975//carbohydrate metabolic process	NA	gi|589110393|ref|XP_006967219.1|//glycoside hydrolase family 92 [Trichoderma reesei QM6a]
78507	-1.07458	0.0166553	Down	NA	GO:0004065//arylsulfatase activity	GO:0018958//phenol-containing compound metabolic process	K01133//choline-sulfatase [EC:3.1.6.6];K01565//N-sulfoglucosamine sulfohydrolase [EC:3.10.1.1];K01178//glucoamylase [EC:3.2.1.3];K01130//arylsulfatase [EC:3.1.6.1]	gi|572279233|gb|ETS02355.1|//arylsulfatase [Trichoderma reesei RUT C-30]
117133	-1.07587	0.0425861	Down	NA	NA	NA	NA	gi|572283609|gb|ETS06583.1|//hypothetical protein M419DRAFT_117133, partial [Trichoderma reesei RUT C-30];gi|589099323|ref|XP_006961684.1|//predicted protein [Trichoderma reesei QM6a]
9620	-1.07607	0.000271078	Down	NA	NA	NA	NA	gi|572277730|gb|ETS00965.1|//hypothetical protein M419DRAFT_9620 [Trichoderma reesei RUT C-30];gi|589109187|ref|XP_006966616.1|//predicted protein [Trichoderma reesei QM6a]
25007	-1.07652	0.000344325	Down	NA	NA	NA	NA	NA
6520	-1.07684	0.000441413	Down	GO:0005634//nucleus	GO:0003677//DNA binding;GO:0000981//RNA polymerase II transcription factor activity, sequence-specific DNA binding;GO:0008270//zinc ion binding;GO:0004181//metallocarboxypeptidase activity	GO:0006357//regulation of transcription from RNA polymerase II promoter;GO:0006508//proteolysis	K01293//Gly-Xaa carboxypeptidase [EC:3.4.17.4];K00102//D-lactate dehydrogenase (cytochrome) [EC:1.1.2.4]	gi|589101727|ref|XP_006962886.1|//N-terminal binuclear Zn cluster-containing protein [Trichoderma reesei QM6a]
33523	-1.07698	0.0105153	Down	GO:0005840//ribosome	GO:0016491//oxidoreductase activity	GO:0055114//oxidation-reduction process	K00059//3-oxoacyl-[acyl-carrier protein] reductase [EC:1.1.1.100]	gi|572281730|gb|ETS04754.1|//short chain dehydrogenase [Trichoderma reesei RUT C-30]
33393	-1.07755	0.00395775	Down	NA	NA	NA	K20032//palmitoyltransferase ZDHHC13/17 [EC:2.3.1.225]	gi|572281571|gb|ETS04595.1|//ankyrin [Trichoderma reesei RUT C-30];gi|572281570|gb|ETS04594.1|//hypothetical protein M419DRAFT_33393 [Trichoderma reesei RUT C-30]
139410	-1.07982	0.00104308	Down	GO:0016020//membrane	GO:0005509//calcium ion binding;GO:0004518//nuclease activity	NA	K19849//signaling mucin MSB2;K19475//WAS/WASL-interacting protein	gi|572273566|gb|ETR97187.1|//DNase I-like protein [Trichoderma reesei RUT C-30]
108956	-1.08062	0.0253641	Down	NA	GO:0008131//primary amine oxidase activity;GO:0005507//copper ion binding;GO:0048038//quinone binding	GO:0009308//amine metabolic process;GO:0055114//oxidation-reduction process	K00276//primary-amine oxidase [EC:1.4.3.21]	gi|589104505|ref|XP_006964275.1|//copper amine oxidase [Trichoderma reesei QM6a]
142259	-1.08212	0.000130537	Down	GO:0016021//integral component of membrane	NA	GO:0016192//vesicle-mediated transport	K08513//vesicle-associated membrane protein 4	gi|589098805|ref|XP_006961425.1|//synaptobrevin [Trichoderma reesei QM6a]
125335	-1.08336	0.000181785	Down	NA	NA	NA	NA	gi|589115111|ref|XP_006969578.1|//predicted protein [Trichoderma reesei QM6a]
124787	-1.08345	0.0073862	Down	GO:0016020//membrane	NA	NA	K06035//cyanamide hydratase [EC:4.2.1.69]	gi|572274938|gb|ETR98405.1|//cyanamide hydratase [Trichoderma reesei RUT C-30]
139559	-1.08376	0.00144544	Down	NA	NA	NA	K20032//palmitoyltransferase ZDHHC13/17 [EC:2.3.1.225];K06867//uncharacterized protein;K06694//26S proteasome non-ATPase regulatory subunit 10	gi|589100495|ref|XP_006962270.1|//hypothetical protein TRIREDRAFT_120004 [Trichoderma reesei QM6a]
52168	-1.08388	0.00751976	Down	NA	GO:0003723//RNA binding	NA	K17583//nucleolar MIF4G domain-containing protein 1	gi|572279543|gb|ETS02665.1|//hypothetical protein M419DRAFT_52168, partial [Trichoderma reesei RUT C-30]
95750	-1.08418	0.000353704	Down	GO:0005634//nucleus;GO:0016021//integral component of membrane;GO:0005739//mitochondrion	GO:0003677//DNA binding;GO:0016746//transferase activity, transferring acyl groups;GO:0008270//zinc ion binding	GO:0006355//regulation of transcription, DNA-templated	K02365//separase [EC:3.4.22.49];K09248//proline utilization trans-activator;K00627//pyruvate dehydrogenase E2 component (dihydrolipoamide acetyltransferase) [EC:2.3.1.12];K09241//transcriptional regulatory protein GAL4;K03380//phenol 2-monooxygenase [EC:1	gi|572282595|gb|ETS05609.1|//hypothetical protein M419DRAFT_95750 [Trichoderma reesei RUT C-30]
109289	-1.0842	0.00390663	Down	NA	GO:0004609//phosphatidylserine decarboxylase activity	GO:0008654//phospholipid biosynthetic process	K01613//phosphatidylserine decarboxylase [EC:4.1.1.65]	gi|589105549|ref|XP_006964797.1|//hypothetical protein TRIREDRAFT_121498 [Trichoderma reesei QM6a]
73258	-1.08735	0.0018722	Down	NA	GO:0016616//oxidoreductase activity, acting on the CH-OH group of donors, NAD or NADP as acceptor	GO:0016054//organic acid catabolic process;GO:1901565//organonitrogen compound catabolic process	K00020//3-hydroxyisobutyrate dehydrogenase [EC:1.1.1.31]	gi|572281776|gb|ETS04800.1|//3-hydroxyisobutyrate dehydrogenase [Trichoderma reesei RUT C-30]
40002	-1.08935	0.000267972	Down	NA	NA	NA	K01078//acid phosphatase [EC:3.1.3.2]	gi|572272972|gb|ETR96694.1|//phosphoglycerate mutase-like protein [Trichoderma reesei RUT C-30]
142146	-1.08947	0.000323107	Down	GO:0016021//integral component of membrane	GO:0016740//transferase activity	NA	K00752//hyaluronan synthase [EC:2.4.1.212]	gi|589110755|ref|XP_006967400.1|//glycosyltransferase family 2 [Trichoderma reesei QM6a]
123443	-1.0903	0.000136569	Down	NA	NA	NA	NA	gi|589112579|ref|XP_006968312.1|//predicted protein [Trichoderma reesei QM6a]
90483	-1.09065	0.00266823	Down	NA	GO:0008080//N-acetyltransferase activity	NA	K19952//guanine nucleotide exchange factor	gi|572274245|gb|ETR97792.1|//hypothetical protein M419DRAFT_90483 [Trichoderma reesei RUT C-30];gi|589100559|ref|XP_006962302.1|//predicted protein [Trichoderma reesei QM6a]
5727	-1.09074	0.013843	Down	NA	NA	NA	NA	gi|572282381|gb|ETS05395.1|//hypothetical protein M419DRAFT_5727 [Trichoderma reesei RUT C-30]
32059	-1.09107	0.025243	Down	NA	GO:0003824//catalytic activity	GO:0008152//metabolic process	K01440//nicotinamidase [EC:3.5.1.19]	gi|572283802|gb|ETS06776.1|//Isochorismatase hydrolase [Trichoderma reesei RUT C-30];gi|572283801|gb|ETS06775.1|//hypothetical protein M419DRAFT_32059 [Trichoderma reesei RUT C-30]
133548	-1.09108	0.000468853	Down	GO:0005737//cytoplasm	NA	GO:0016043//cellular component organization;GO:0031929//TOR signaling	K06867//uncharacterized protein	gi|572274810|gb|ETR98296.1|//ankyrin [Trichoderma reesei RUT C-30]
97750	-1.09111	0.00015223	Down	GO:0005960//glycine cleavage complex;GO:0005739//mitochondrion	NA	GO:0019464//glycine decarboxylation via glycine cleavage system;GO:0006730//one-carbon metabolic process;GO:0055114//oxidation-reduction process;GO:0009249//protein lipoylation	K02437//glycine cleavage system H protein	gi|589105115|ref|XP_006964580.1|//predicted protein [Trichoderma reesei QM6a]
73249	-1.09393	0.00983258	Down	NA	GO:0016616//oxidoreductase activity, acting on the CH-OH group of donors, NAD or NADP as acceptor;GO:0051287//NAD binding	GO:0055114//oxidation-reduction process	K03778//D-lactate dehydrogenase [EC:1.1.1.28]	gi|589101259|ref|XP_006962652.1|//lactate dehydrogenase [Trichoderma reesei QM6a]
78608	-1.09438	0.000249427	Down	NA	NA	NA	K01183//chitinase [EC:3.2.1.14]	gi|572279196|gb|ETS02318.1|//hypothetical protein M419DRAFT_78608 [Trichoderma reesei RUT C-30];gi|146423800|ref|XP_001487825.1|//hypothetical protein PGUG_01202 [Meyerozyma guilliermondii ATCC 6260]
123334	-1.09447	9.51e-05	Down	GO:0005783//endoplasmic reticulum;GO:0005811//lipid particle;GO:0016021//integral component of membrane	GO:0004144//diacylglycerol O-acyltransferase activity	GO:0019915//lipid storage;GO:0019432//triglyceride biosynthetic process;GO:0006672//ceramide metabolic process	K14457//2-acylglycerol O-acyltransferase 2 [EC:2.3.1.22]	gi|589102241|ref|XP_006963143.1|//hypothetical protein TRIREDRAFT_120566 [Trichoderma reesei QM6a]
94668	-1.09456	0.0006386	Down	GO:0016021//integral component of membrane	NA	NA	K02920//large subunit ribosomal protein L36e;K00108//choline dehydrogenase [EC:1.1.99.1];K06110//exocyst complex component 3	gi|572283943|gb|ETS06917.1|//hypothetical protein M419DRAFT_94668 [Trichoderma reesei RUT C-30]
98803	-1.09556	0.00334783	Down	NA	GO:0003824//catalytic activity	NA	K01115//phospholipase D1/2 [EC:3.1.4.4]	gi|589108147|ref|XP_006966096.1|//phospholipase D/transphosphatidylase [Trichoderma reesei QM6a]
135607	-1.09581	0.00712679	Down	GO:0016021//integral component of membrane	NA	GO:0016192//vesicle-mediated transport	K06990//MEMO1 family protein	gi|572284009|gb|ETS06983.1|//DUF52 domain-containing protein [Trichoderma reesei RUT C-30]
72560	-1.09692	0.0114399	Down	NA	NA	NA	NA	gi|572281348|gb|ETS04372.1|//hypothetical protein M419DRAFT_72560 [Trichoderma reesei RUT C-30]
24838	-1.10672	0.00308989	Down	NA	GO:0008892//guanine deaminase activity;GO:0008270//zinc ion binding	GO:0006147//guanine catabolic process	K01487//guanine deaminase [EC:3.5.4.3]	gi|572278870|gb|ETS02021.1|//Metallo-dependent hydrolase [Trichoderma reesei RUT C-30]
10737	-1.10719	0.0206225	Down	NA	NA	NA	K15458//SIT4-associating protein SAP185/190	gi|572276458|gb|ETR99804.1|//hypothetical protein M419DRAFT_10737 [Trichoderma reesei RUT C-30]
77090	-1.10723	0.012851	Down	NA	NA	GO:0006364//rRNA processing	K17967//mitochondrial fusion and transport protein UGO1	gi|572280036|gb|ETS03155.1|//Rrp15p-domain-containing protein [Trichoderma reesei RUT C-30]
11060	-1.10936	0.000260422	Down	GO:0016021//integral component of membrane	GO:0003847//1-alkyl-2-acetylglycerophosphocholine esterase activity	GO:0016042//lipid catabolic process	K01062//platelet-activating factor acetylhydrolase [EC:3.1.1.47]	gi|572275953|gb|ETR99321.1|//PAF acetylhydrolase [Trichoderma reesei RUT C-30]
78721	-1.11009	0.0227935	Down	GO:0005622//intracellular	GO:0005525//GTP binding	GO:0007264//small GTPase mediated signal transduction	K07877//Ras-related protein Rab-2A	gi|589108009|ref|XP_006966027.1|//small GTPase of the rab family [Trichoderma reesei QM6a]
121900	-1.11017	0.00704135	Down	NA	NA	NA	K12867//pre-mRNA-splicing factor SYF1	gi|572282115|gb|ETS05129.1|//hypothetical protein M419DRAFT_121900 [Trichoderma reesei RUT C-30];gi|818168363|gb|KKP07644.1|//hypothetical protein THAR02_00319 [Trichoderma harzianum]
26832	-1.11114	0.00333065	Down	GO:0005622//intracellular	GO:0004198//calcium-dependent cysteine-type endopeptidase activity	GO:0006508//proteolysis	NA	gi|572273725|gb|ETR97327.1|//cysteine proteinase [Trichoderma reesei RUT C-30]
135579	-1.11141	0.0198544	Down	GO:0005634//nucleus	GO:0003677//DNA binding	GO:0006302//double-strand break repair;GO:0006310//DNA recombination	NA	gi|572283959|gb|ETS06933.1|//XLF-domain-containing protein [Trichoderma reesei RUT C-30]
103981	-1.11291	0.000699285	Down	GO:0016592//mediator complex	GO:0001104//RNA polymerase II transcription cofactor activity	GO:0006357//regulation of transcription from RNA polymerase II promoter	K15147//mediator of RNA polymerase II transcription subunit 5	gi|572274420|gb|ETR97950.1|//Med5-domain-containing protein [Trichoderma reesei RUT C-30]
94278	-1.11324	0.00143388	Down	NA	NA	NA	K11771//SWI/SNF chromatin-remodeling complex subunit SWI1;K06665//glucose repression mediator protein	gi|572283610|gb|ETS06584.1|//hypothetical protein M419DRAFT_94278 [Trichoderma reesei RUT C-30]
67753	-1.11384	0.0294188	Down	NA	NA	NA	K01754//threonine dehydratase [EC:4.3.1.19]	gi|589099473|ref|XP_006961759.1|//IlvA, threonine dehydratase [Trichoderma reesei QM6a]
60383	-1.11393	0.0327301	Down	NA	NA	NA	K19849//signaling mucin MSB2;K19851//flocculation protein FLO11	gi|818165241|gb|KKP04812.1|//hypothetical protein THAR02_03070 [Trichoderma harzianum];gi|589111539|ref|XP_006967792.1|//predicted protein [Trichoderma reesei QM6a]
10686	-1.11402	0.00102726	Down	NA	NA	NA	NA	gi|572276404|gb|ETR99750.1|//hypothetical protein M419DRAFT_10686 [Trichoderma reesei RUT C-30]
67306	-1.1187	2.77e-05	Down	GO:0016021//integral component of membrane;GO:0005789//endoplasmic reticulum membrane	GO:0020037//heme binding;GO:0016787//hydrolase activity;GO:0005506//iron ion binding;GO:0080132//fatty acid alpha-hydroxylase activity	GO:0006675//mannosyl-inositol phosphorylceramide metabolic process;GO:0006633//fatty acid biosynthetic process;GO:0055114//oxidation-reduction process	K19703//4-hydroxysphinganine ceramide fatty acyl 2-hydroxylase [EC:1.14.18.6]	gi|572283663|gb|ETS06637.1|//inositolphosphorylceramide-B C-26 hydroxylase [Trichoderma reesei RUT C-30]
27041	-1.1204	0.0029395	Down	NA	GO:0016620//oxidoreductase activity, acting on the aldehyde or oxo group of donors, NAD or NADP as acceptor;GO:0003842//1-pyrroline-5-carboxylate dehydrogenase activity	GO:0006561//proline biosynthetic process;GO:0006537//glutamate biosynthetic process;GO:0055114//oxidation-reduction process	K00294//1-pyrroline-5-carboxylate dehydrogenase [EC:1.2.1.88]	gi|589115693|ref|XP_006969869.1|//aldehyde dehydrogenase [Trichoderma reesei QM6a]
11480	-1.12426	0.00335232	Down	GO:0005783//endoplasmic reticulum	GO:0016671//oxidoreductase activity, acting on a sulfur group of donors, disulfide as acceptor;GO:0003756//protein disulfide isomerase activity	GO:0055114//oxidation-reduction process	NA	gi|572275280|gb|ETR98715.1|//endoplasmic oxidoreductin [Trichoderma reesei RUT C-30]
137254	-1.12465	0.00159022	Down	GO:0016020//membrane;GO:0005739//mitochondrion	NA	NA	K15118//solute carrier family 25, member 38	gi|572278489|gb|ETS01659.1|//mitochondrial carrier [Trichoderma reesei RUT C-30]
82375	-1.1252	0.000221748	Down	NA	NA	NA	K14565//nucleolar protein 58;K15692//E3 ubiquitin-protein ligase RNF13 [EC:2.3.2.27];K15706//E3 ubiquitin-protein ligase RNF167 [EC:2.3.2.27]	gi|572277736|gb|ETS00971.1|//hypothetical protein M419DRAFT_82375 [Trichoderma reesei RUT C-30]
33721	-1.12531	0.000704	Down	GO:0016021//integral component of membrane	NA	NA	K19851//flocculation protein FLO11	gi|589103215|ref|XP_006963630.1|//predicted protein [Trichoderma reesei QM6a];gi|572280591|gb|ETS03651.1|//hypothetical protein M419DRAFT_33721 [Trichoderma reesei RUT C-30]
89757	-1.12762	0.00101702	Down	GO:0005634//nucleus;GO:0005829//cytosol	GO:0042802//identical protein binding;GO:0016491//oxidoreductase activity;GO:0008198//ferrous iron binding	GO:0009228//thiamine biosynthetic process;GO:0006950//response to stress;GO:0000002//mitochondrial genome maintenance;GO:0052837//thiazole biosynthetic process;GO:0055114//oxidation-reduction process	K03146//thiamine thiazole synthase	gi|666868783|gb|KEZ45124.1|//Thiamine thiazole synthase [Scedosporium apiospermum];gi|589113549|ref|XP_006968797.1|//thiazole biosynthetic enzyme [Trichoderma reesei QM6a]
108873	-1.1306	0.00304243	Down	NA	NA	NA	NA	gi|589104413|ref|XP_006964229.1|//predicted protein [Trichoderma reesei QM6a]
25456	-1.13298	0.000594274	Down	NA	NA	NA	K15303//aflatoxin B1 aldehyde reductase;K17647//versiconal hemiacetal acetate reductase [EC:1.1.1.353]	gi|572277770|gb|ETS01005.1|//aldo/keto reductase [Trichoderma reesei RUT C-30]
84151	-1.13351	0.0155663	Down	GO:0016021//integral component of membrane	GO:0016705//oxidoreductase activity, acting on paired donors, with incorporation or reduction of molecular oxygen;GO:0020037//heme binding;GO:0005506//iron ion binding;GO:0004497//monooxygenase activity	GO:0055114//oxidation-reduction process	K15388//cytochrome P450 monooxygenase;K00493//unspecific monooxygenase [EC:1.14.14.1]	gi|572276918|gb|ETS00225.1|//cytochrome P450 alkane hydroxylase [Trichoderma reesei RUT C-30]
71408	-1.13359	0.00160872	Down	GO:0016021//integral component of membrane	NA	NA	NA	gi|572282239|gb|ETS05253.1|//DUF1774-domain-containing protein [Trichoderma reesei RUT C-30]
79934	-1.13627	0.0208626	Down	GO:0016021//integral component of membrane	NA	NA	NA	gi|589102093|ref|XP_006963069.1|//predicted protein [Trichoderma reesei QM6a]
68445	-1.13696	0.00965056	Down	GO:0000329//fungal-type vacuole membrane;GO:0016021//integral component of membrane	GO:0015489//putrescine transmembrane transporter activity;GO:0015495//gamma-aminobutyric acid:proton symporter activity	GO:0015847//putrescine transport;GO:0003333//amino acid transmembrane transport;GO:0015812//gamma-aminobutyric acid transport	K19564//choline transport protein;K09885//aquaporin rerated protein, other eukaryote;K03243//translation initiation factor 5B	gi|589098209|ref|XP_006961127.1|//amino acid transporter [Trichoderma reesei QM6a]
141408	-1.13757	0.00398576	Down	NA	NA	NA	K11245//mating pheromone-induced death protein 2	gi|681093882|emb|CDP24287.1|//Putative protein of unknown function [Podospora anserina S mat+];gi|572278549|gb|ETS01719.1|//hypothetical protein M419DRAFT_141408, partial [Trichoderma reesei RUT C-30]
7947	-1.1408	0.00762497	Down	NA	NA	NA	NA	gi|589106043|ref|XP_006965044.1|//predicted protein [Trichoderma reesei QM6a]
78376	-1.14107	0.0463541	Down	NA	GO:0008237//metallopeptidase activity	NA	NA	gi|589106279|ref|XP_006965162.1|//predicted protein [Trichoderma reesei QM6a]
82265	-1.14218	0.00359212	Down	GO:0016021//integral component of membrane	NA	NA	NA	gi|589109143|ref|XP_006966594.1|//hypothetical protein TRIREDRAFT_63981 [Trichoderma reesei QM6a]
86910	-1.14478	0.000459715	Down	NA	NA	NA	NA	gi|572275669|gb|ETR99074.1|//hypothetical protein M419DRAFT_86910 [Trichoderma reesei RUT C-30]
132788	-1.14703	5.2e-05	Down	NA	GO:0004331//fructose-2,6-bisphosphate 2-phosphatase activity;GO:0005524//ATP binding;GO:0003873//6-phosphofructo-2-kinase activity	GO:0006006//glucose metabolic process;GO:0046835//carbohydrate phosphorylation;GO:0006003//fructose 2,6-bisphosphate metabolic process;GO:0006000//fructose metabolic process;GO:0016311//dephosphorylation	K19029//6-phosphofructo-2-kinase / fructose-2,6-biphosphatase 2 [EC:2.7.1.105 3.1.3.46]	gi|589112015|ref|XP_006968030.1|//fructose-2,6-bisphosphatase [Trichoderma reesei QM6a]
23281	-1.14798	0.000106038	Down	NA	NA	NA	K19829//genetic interactor of prohibitins 3, mitochondrial	gi|589098483|ref|XP_006961264.1|//predicted protein [Trichoderma reesei QM6a]
109370	-1.15006	0.0137478	Down	NA	NA	NA	K15267//mitochondrial transcription factor 1;K14855//ribosome assembly protein 4	gi|572279685|gb|ETS02804.1|//hypothetical protein M419DRAFT_109370, partial [Trichoderma reesei RUT C-30]
24795	-1.15252	0.000766871	Down	GO:0005634//nucleus;GO:0005829//cytosol	GO:0008536//Ran GTPase binding	GO:0016973//poly(A)+ mRNA export from nucleus;GO:0006606//protein import into nucleus	K11968//ariadne-1 [EC:2.3.2.27]	gi|572279560|gb|ETS02682.1|//Mog1p/PsbP-like protein [Trichoderma reesei RUT C-30]
84874	-1.15267	0.00193816	Down	GO:0005737//cytoplasm	GO:0030429//kynureninase activity;GO:0030170//pyridoxal phosphate binding	GO:0043420//anthranilate metabolic process;GO:0034354//'de novo' NAD biosynthetic process from tryptophan;GO:0006569//tryptophan catabolic process;GO:0019805//quinolinate biosynthetic process;GO:0097053//L-kynurenine catabolic process	K01556//kynureninase [EC:3.7.1.3]	gi|572276531|gb|ETR99863.1|//kynureninase [Trichoderma reesei RUT C-30]
93273	-1.15649	0.016455	Down	NA	GO:0016614//oxidoreductase activity, acting on CH-OH group of donors;GO:0050660//flavin adenine dinucleotide binding	GO:0055114//oxidation-reduction process	K17646//5'-oxoaverantin cyclase / versicolorin B synthase [EC:4.2.1.142 4.2.1.143];K00108//choline dehydrogenase [EC:1.1.99.1];K01908//propionyl-CoA synthetase [EC:6.2.1.17]	gi|589115727|ref|XP_006969886.1|//GMC oxidoreductase [Trichoderma reesei QM6a]
91954	-1.15711	0.0192849	Down	GO:0016021//integral component of membrane	NA	NA	NA	gi|572273718|gb|ETR97320.1|//DUF580-domain-containing protein [Trichoderma reesei RUT C-30]
132423	-1.15765	0.0351645	Down	NA	NA	NA	NA	gi|589111243|ref|XP_006967644.1|//predicted protein [Trichoderma reesei QM6a]
75541	-1.15873	0.000327256	Down	NA	NA	NA	K19849//signaling mucin MSB2;K19475//WAS/WASL-interacting protein	gi|589104197|ref|XP_006964121.1|//predicted protein [Trichoderma reesei QM6a];gi|818157985|gb|KKO98754.1|//Bys1 family protein [Trichoderma harzianum]
142047	-1.15906	0.000417171	Down	GO:0016021//integral component of membrane	NA	NA	NA	gi|589110461|ref|XP_006967253.1|//predicted protein [Trichoderma reesei QM6a]
11712	-1.16088	0.0181525	Down	NA	NA	NA	NA	gi|589113197|ref|XP_006968621.1|//predicted protein [Trichoderma reesei QM6a]
93382	-1.161	0.0492715	Down	NA	GO:0046872//metal ion binding	NA	NA	gi|589100497|ref|XP_006962271.1|//predicted protein [Trichoderma reesei QM6a]
133052	-1.16137	0.0382929	Down	NA	NA	NA	NA	gi|572275570|gb|ETR98990.1|//hypothetical protein M419DRAFT_133052 [Trichoderma reesei RUT C-30]
25208	-1.16215	0.025526	Down	NA	NA	NA	NA	gi|572278415|gb|ETS01607.1|//hypothetical protein M419DRAFT_25208 [Trichoderma reesei RUT C-30]
96384	-1.16239	0.000695662	Down	GO:0005634//nucleus;GO:0005737//cytoplasm	GO:0004462//lactoylglutathione lyase activity;GO:0046872//metal ion binding	GO:0006749//glutathione metabolic process;GO:0019243//methylglyoxal catabolic process to D-lactate via S-lactoyl-glutathione	K01759//lactoylglutathione lyase [EC:4.4.1.5]	gi|572281512|gb|ETS04536.1|//HET-domain-containing protein [Trichoderma reesei RUT C-30];gi|572281513|gb|ETS04537.1|//glyoxalase I [Trichoderma reesei RUT C-30]
91403	-1.16288	5.87e-05	Down	NA	NA	NA	K01501//nitrilase [EC:3.5.5.1];K14855//ribosome assembly protein 4	gi|572273906|gb|ETR97485.1|//WD40 repeat-like protein, partial [Trichoderma reesei RUT C-30]
94655	-1.16288	4.87e-05	Down	NA	GO:0004674//protein serine/threonine kinase activity;GO:0005524//ATP binding	GO:0006468//protein phosphorylation	K06641//serine/threonine-protein kinase Chk2 [EC:2.7.11.1];K08286//protein-serine/threonine kinase [EC:2.7.11.-];K19851//flocculation protein FLO11	gi|589107091|ref|XP_006965568.1|//kinase [Trichoderma reesei QM6a];gi|927414902|ref|XP_013953282.1|//hypothetical protein TRIVIDRAFT_90745 [Trichoderma virens Gv29-8]
6738	-1.16544	0.00609972	Down	NA	GO:0046983//protein dimerization activity	NA	NA	gi|572280561|gb|ETS03621.1|//hypothetical protein M419DRAFT_6738 [Trichoderma reesei RUT C-30]
78004	-1.16678	0.023299	Down	GO:0016021//integral component of membrane	NA	NA	NA	gi|589106331|ref|XP_006965188.1|//predicted protein [Trichoderma reesei QM6a]
37340	-1.16903	0.00466285	Down	NA	NA	NA	K19849//signaling mucin MSB2;K15462//protein ATS1;K11493//regulator of chromosome condensation	gi|572276296|gb|ETR99642.1|//RCC1/BLIP-II [Trichoderma reesei RUT C-30]
91044	-1.17028	0.00593896	Down	NA	NA	NA	K18042//serine/threonine/tyrosine-interacting protein;K01183//chitinase [EC:3.2.1.14]	gi|572274151|gb|ETR97707.1|//phosphatases II [Trichoderma reesei RUT C-30]
77998	-1.17048	2.52e-05	Down	NA	GO:0008080//N-acetyltransferase activity	NA	K03006//DNA-directed RNA polymerase II subunit RPB1 [EC:2.7.7.6];K05747//Wiskott-Aldrich syndrome protein	gi|572279186|gb|ETS02308.1|//acetyltransferase [Trichoderma reesei RUT C-30]
136151	-1.17153	9.51e-05	Down	GO:0030176//integral component of endoplasmic reticulum membrane	NA	GO:0044267//cellular protein metabolic process;GO:0006508//proteolysis;GO:0070072//vacuolar proton-transporting V-type ATPase complex assembly;GO:0045324//late endosome to vacuole transport	K11866//STAM-binding protein [EC:3.4.19.12];K03349//anaphase-promoting complex subunit 2	gi|572281372|gb|ETS04396.1|//Pkr1-domain-containing protein [Trichoderma reesei RUT C-30]
37575	-1.17164	2.77e-05	Down	GO:0005634//nucleus	GO:0000981//RNA polymerase II transcription factor activity, sequence-specific DNA binding;GO:0008270//zinc ion binding	GO:0006357//regulation of transcription from RNA polymerase II promoter	K03006//DNA-directed RNA polymerase II subunit RPB1 [EC:2.7.7.6];K00681//gamma-glutamyltranspeptidase / glutathione hydrolase [EC:2.3.2.2 3.4.19.13]	gi|589111139|ref|XP_006967592.1|//predicted protein [Trichoderma reesei QM6a]
122769	-1.17198	0.000403972	Down	NA	NA	NA	NA	gi|572280438|gb|ETS03535.1|//hypothetical protein M419DRAFT_122769 [Trichoderma reesei RUT C-30]
34512	-1.17262	0.0188134	Down	NA	NA	NA	NA	gi|589105117|ref|XP_006964581.1|//predicted protein [Trichoderma reesei QM6a]
89028	-1.17395	0.000460099	Down	GO:0005829//cytosol;GO:0005758//mitochondrial intermembrane space	GO:0008686//3,4-dihydroxy-2-butanone-4-phosphate synthase activity;GO:0046872//metal ion binding	GO:0009231//riboflavin biosynthetic process;GO:0009060//aerobic respiration	K02858//3,4-dihydroxy 2-butanone 4-phosphate synthase [EC:4.1.99.12]	gi|589113639|ref|XP_006968842.1|//synthase [Trichoderma reesei QM6a]
67516	-1.17407	0.0465413	Down	NA	GO:0003824//catalytic activity	GO:0006281//DNA repair	K10801//methyl-CpG-binding domain protein 4 [EC:3.2.2.-]	gi|572283308|gb|ETS06282.1|//hypothetical protein M419DRAFT_67516 [Trichoderma reesei RUT C-30]
79666	-1.17418	0.0446998	Down	NA	NA	NA	NA	gi|572278725|gb|ETS01895.1|//hypothetical protein M419DRAFT_79666 [Trichoderma reesei RUT C-30]
70990	-1.17751	2.81e-05	Down	NA	GO:0004733//pyridoxamine-phosphate oxidase activity;GO:0010181//FMN binding	GO:0008615//pyridoxine biosynthetic process;GO:0042823//pyridoxal phosphate biosynthetic process;GO:0055114//oxidation-reduction process	K00275//pyridoxamine 5'-phosphate oxidase [EC:1.4.3.5]	gi|572282288|gb|ETS05302.1|//pyridoxamine 5'-phosphate oxidase [Trichoderma reesei RUT C-30]
128505	-1.17828	0.0158742	Down	GO:0005634//nucleus	GO:0003677//DNA binding;GO:0000981//RNA polymerase II transcription factor activity, sequence-specific DNA binding;GO:0008270//zinc ion binding	GO:0006357//regulation of transcription from RNA polymerase II promoter	NA	gi|572280109|gb|ETS03206.1|//hypothetical protein M419DRAFT_128505 [Trichoderma reesei RUT C-30]
113180	-1.17902	0.000119659	Down	GO:0005737//cytoplasm	GO:0005524//ATP binding;GO:0004618//phosphoglycerate kinase activity	GO:0006096//glycolytic process	K00927//phosphoglycerate kinase [EC:2.7.2.3]	gi|589097973|ref|XP_006961009.1|//phosphoglycerate kinase [Trichoderma reesei QM6a]
31885	-1.18054	0.00206531	Down	NA	GO:0016491//oxidoreductase activity	GO:0055114//oxidation-reduction process	K19654//2-dehydropantolactone reductase [EC:1.1.1.358];K18097//glycerol 2-dehydrogenase (NADP+) [EC:1.1.1.156]	gi|589098465|ref|XP_006961255.1|//predicted protein [Trichoderma reesei QM6a]
124725	-1.18108	0.00108912	Down	GO:0016021//integral component of membrane	NA	GO:0006810//transport	NA	gi|913772427|emb|CRK30824.1|//hypothetical protein BN1708_005265 [Verticillium longisporum]
26314	-1.18288	0.0021087	Down	NA	GO:0000166//nucleotide binding;GO:0016301//kinase activity	GO:0005975//carbohydrate metabolic process;GO:0044237//cellular metabolic process	NA	gi|589112879|ref|XP_006968462.1|//predicted protein [Trichoderma reesei QM6a]
125753	-1.18358	0.000372354	Down	GO:0070057//prospore membrane spindle pole body attachment site;GO:0035974//meiotic spindle pole body;GO:0070056//prospore membrane leading edge	GO:0016705//oxidoreductase activity, acting on paired donors, with incorporation or reduction of molecular oxygen;GO:0050660//flavin adenine dinucleotide binding;GO:0004497//monooxygenase activity	GO:0044710//single-organism metabolic process;GO:0031322//ascospore-type prospore-specific spindle pole body remodeling	K06126//ubiquinone biosynthesis monooxygenase Coq6 [EC:1.14.13.-]	gi|572283349|gb|ETS06323.1|//sphingolipid long chain base-responsive protein PIL1 [Trichoderma reesei RUT C-30]
24388	-1.18896	0.00280913	Down	GO:0000177//cytoplasmic exosome (RNase complex);GO:0000176//nuclear exosome (RNase complex)	GO:0004527//exonuclease activity;GO:0003723//RNA binding;GO:0030145//manganese ion binding	GO:0071035//nuclear polyadenylation-dependent rRNA catabolic process;GO:0070478//nuclear-transcribed mRNA catabolic process, 3'-5' exonucleolytic nonsense-mediated decay;GO:0070651//nonfunctional rRNA decay;GO:0070481//nuclear-transcribed mRNA catabolic p	K03681//exosome complex component RRP40	gi|572280331|gb|ETS03428.1|//hypothetical protein M419DRAFT_24388 [Trichoderma reesei RUT C-30]
13317	-1.1895	0.0124618	Down	NA	NA	NA	NA	gi|589100079|ref|XP_006962062.1|//predicted protein [Trichoderma reesei QM6a]
127038	-1.19327	0.000163606	Down	GO:0016020//membrane;GO:0016021//integral component of membrane	GO:0005524//ATP binding;GO:0000166//nucleotide binding;GO:0042626//ATPase activity, coupled to transmembrane movement of substances;GO:0016887//ATPase activity	GO:0006810//transport;GO:0055085//transmembrane transport	K05665//ATP-binding cassette, subfamily C (CFTR/MRP), member 1;K05658//ATP-binding cassette, subfamily B (MDR/TAP), member 1 [EC:3.6.3.44]	gi|572282467|gb|ETS05481.1|//P-loop containing nucleoside triphosphate hydrolase protein [Trichoderma reesei RUT C-30]
99974	-1.19357	0.000259876	Down	GO:0005829//cytosol;GO:0070912//Ddb1-Ckn1 complex	NA	GO:0006283//transcription-coupled nucleotide-excision repair	K10570//DNA excision repair protein ERCC-8	gi|572277859|gb|ETS01075.1|//DNA excision repair protein ERCC-8 [Trichoderma reesei RUT C-30]
111190	-1.19412	0.0018001	Down	NA	GO:0008270//zinc ion binding;GO:0016491//oxidoreductase activity	GO:0055114//oxidation-reduction process	K00002//alcohol dehydrogenase (NADP+) [EC:1.1.1.2]	gi|572278179|gb|ETS01371.1|//oxidoreductase, zinc-binding protein [Trichoderma reesei RUT C-30]
96373	-1.19439	0.00122763	Down	GO:0016021//integral component of membrane	NA	NA	NA	gi|589101081|ref|XP_006962563.1|//predicted protein [Trichoderma reesei QM6a]
101041	-1.19453	1.97e-05	Down	NA	NA	NA	NA	gi|589110387|ref|XP_006967216.1|//predicted protein [Trichoderma reesei QM6a]
124032	-1.1946	1.11e-05	Down	NA	NA	NA	NA	gi|572277218|gb|ETS00500.1|//hypothetical protein M419DRAFT_124032 [Trichoderma reesei RUT C-30];gi|589110477|ref|XP_006967261.1|//predicted protein [Trichoderma reesei QM6a]
12090	-1.19639	0.00197652	Down	NA	NA	NA	NA	gi|572274771|gb|ETR98274.1|//hypothetical protein M419DRAFT_12090 [Trichoderma reesei RUT C-30]
46955	-1.19695	8.1e-05	Down	GO:0005783//endoplasmic reticulum;GO:0016021//integral component of membrane	NA	NA	K14997//solute carrier family 38 (sodium-coupled neutral amino acid transporter), member 11	gi|572275085|gb|ETR98552.1|//transmembrane amino acid transporter family protein, partial [Trichoderma reesei RUT C-30];gi|908392238|gb|KND92860.1|//Vacuolar amino acid transporter 2, partial [Tolypocladium ophioglossoides CBS 100239]
102011	-1.20263	0.00993858	Down	GO:0005737//cytoplasm	GO:0003824//catalytic activity	GO:0009072//aromatic amino acid family metabolic process	K01800//maleylacetoacetate isomerase [EC:5.2.1.2]	gi|572276477|gb|ETR99823.1|//Maleylacetoacetate isomerase [Trichoderma reesei RUT C-30]
11591	-1.20338	0.000255284	Down	GO:0016021//integral component of membrane	GO:0016740//transferase activity	NA	K14560//U3 small nucleolar ribonucleoprotein protein IMP3	gi|572275404|gb|ETR98839.1|//phospholipid methyltransferase [Trichoderma reesei RUT C-30];gi|969886268|gb|KUF03440.1|//hypothetical protein TGAM01_02054 [Trichoderma gamsii]
140234	-1.20357	0.00169593	Down	NA	GO:0016787//hydrolase activity	NA	NA	gi|572282555|gb|ETS05569.1|//GDSL Lipase/Acylhydrolase family protein [Trichoderma reesei RUT C-30];gi|589102813|ref|XP_006963429.1|//predicted protein [Trichoderma reesei QM6a]
133897	-1.20436	7.52e-05	Down	GO:0005634//nucleus;GO:0034515//proteasome storage granule;GO:0005839//proteasome core complex	GO:0016504//peptidase activator activity;GO:0019239//deaminase activity;GO:0070628//proteasome binding;GO:0070577//lysine-acetylated histone binding	GO:1990237//sequestration of proteasome core complex in proteasome storage granule;GO:0043248//proteasome assembly;GO:0006281//DNA repair;GO:0010499//proteasomal ubiquitin-independent protein catabolic process;GO:0043486//histone exchange;GO:0010952//posi	K06699//proteasome activator subunit 4;K19572//adenosine deaminase CECR1 [EC:3.5.4.4]	gi|572274587|gb|ETR98105.1|//Metallo-dependent hydrolase [Trichoderma reesei RUT C-30];gi|927430596|ref|XP_013961129.1|//hypothetical protein TRIVIDRAFT_85612 [Trichoderma virens Gv29-8]
139985	-1.20467	3.31e-05	Down	NA	NA	GO:0009058//biosynthetic process	K02201//pantetheine-phosphate adenylyltransferase [EC:2.7.7.3]	gi|572284166|gb|ETS07140.1|//Nucleotidylyl transferase [Trichoderma reesei RUT C-30]
110048	-1.20671	0.00616119	Down	NA	GO:0046872//metal ion binding	NA	NA	gi|572279413|gb|ETS02535.1|//hypothetical protein M419DRAFT_110048 [Trichoderma reesei RUT C-30]
38144	-1.20861	5.41e-05	Down	GO:0016021//integral component of membrane	GO:0016491//oxidoreductase activity	GO:0055114//oxidation-reduction process	K00521//ferric-chelate reductase [EC:1.16.1.7]	gi|589112321|ref|XP_006968183.1|//predicted protein [Trichoderma reesei QM6a]
95416	-1.21055	0.000404371	Down	NA	NA	NA	NA	gi|589100695|ref|XP_006962370.1|//predicted protein [Trichoderma reesei QM6a]
108306	-1.21108	5.11e-06	Down	GO:0016021//integral component of membrane	GO:0016491//oxidoreductase activity	GO:0055114//oxidation-reduction process	K13110//microfibrillar-associated protein 1;K19851//flocculation protein FLO11;K01183//chitinase [EC:3.2.1.14]	gi|572281823|gb|ETS04847.1|//FAD/NAD(P)-binding domain-containing protein [Trichoderma reesei RUT C-30]
34839	-1.21234	0.000874189	Down	GO:0016021//integral component of membrane	GO:0016491//oxidoreductase activity	GO:0055114//oxidation-reduction process	K12880//THO complex subunit 3;K02541//DNA replication licensing factor MCM3 [EC:3.6.4.12];K18693//diacylglycerol diphosphate phosphatase / phosphatidate phosphatase [EC:3.1.3.81 3.1.3.4]	gi|572279153|gb|ETS02275.1|//NAD(P)-binding protein [Trichoderma reesei RUT C-30]
99979	-1.21246	0.0129112	Down	NA	NA	NA	NA	gi|572277861|gb|ETS01077.1|//hypothetical protein M419DRAFT_99979 [Trichoderma reesei RUT C-30]
26091	-1.21351	0.00252922	Down	GO:0005794//Golgi apparatus;GO:0016021//integral component of membrane	NA	GO:0006810//transport	K15287//solute carrier family 35, member F1/2	gi|572275958|gb|ETR99326.1|//DUF914-domain-containing protein [Trichoderma reesei RUT C-30];gi|818161712|gb|KKP01746.1|//hypothetical protein THAR02_06162 [Trichoderma harzianum]
98341	-1.21507	0.0124902	Down	GO:0016021//integral component of membrane	NA	NA	NA	gi|589106243|ref|XP_006965144.1|//predicted protein [Trichoderma reesei QM6a]
103865	-1.21507	0.000617518	Down	NA	GO:0008080//N-acetyltransferase activity	NA	K15361//WD repeat-containing protein 48;K10437//phenylacetate 2-hydroxylase [EC:1.14.13.-];K01930//folylpolyglutamate synthase [EC:6.3.2.17]	gi|589113485|ref|XP_006968765.1|//predicted protein [Trichoderma reesei QM6a]
74816	-1.21549	0.0257708	Down	NA	NA	NA	NA	gi|572280988|gb|ETS04048.1|//DUF1445-domain-containing protein [Trichoderma reesei RUT C-30]
6771	-1.2183	0.000329588	Down	NA	GO:0016853//isomerase activity	NA	NA	gi|589103015|ref|XP_006963530.1|//predicted protein [Trichoderma reesei QM6a]
24207	-1.22013	1.35e-05	Down	GO:0005634//nucleus;GO:0005829//cytosol;GO:0005777//peroxisome	GO:0004846//urate oxidase activity	GO:0019628//urate catabolic process;GO:0006144//purine nucleobase metabolic process;GO:0055114//oxidation-reduction process	K00365//urate oxidase [EC:1.7.3.3]	gi|589103349|ref|XP_006963697.1|//urate oxidase [Trichoderma reesei QM6a]
71238	-1.2205	0.00123437	Down	NA	GO:0003998//acylphosphatase activity	NA	K01512//acylphosphatase [EC:3.6.1.7]	gi|572282702|gb|ETS05716.1|//Acylphosphatase, partial [Trichoderma reesei RUT C-30];gi|818166065|gb|KKP05546.1|//acylphosphatase [Trichoderma harzianum]
91823	-1.2207	0.0087918	Down	NA	GO:0016491//oxidoreductase activity	GO:0055114//oxidation-reduction process	K19475//WAS/WASL-interacting protein;K05747//Wiskott-Aldrich syndrome protein	gi|572273727|gb|ETR97329.1|//Malate/L-lactate dehydrogenase [Trichoderma reesei RUT C-30]
141058	-1.22201	0.000191764	Down	NA	NA	NA	NA	gi|572279206|gb|ETS02328.1|//hypothetical protein M419DRAFT_141058 [Trichoderma reesei RUT C-30]
108301	-1.22337	4.89e-06	Down	GO:0016021//integral component of membrane	GO:0016740//transferase activity	NA	K05528//alpha 1,6-mannosyltransferase [EC:2.4.1.232]	gi|589101063|ref|XP_006962554.1|//predicted protein [Trichoderma reesei QM6a]
124777	-1.22381	2.41e-05	Down	NA	NA	NA	K05747//Wiskott-Aldrich syndrome protein	gi|821510769|gb|KKZ66959.1|//hypothetical protein EMCG_07351 [Emmonsia crescens UAMH 3008]
8221	-1.22422	0.000213089	Down	NA	NA	NA	K20032//palmitoyltransferase ZDHHC13/17 [EC:2.3.1.225];K06694//26S proteasome non-ATPase regulatory subunit 10	gi|572279467|gb|ETS02589.1|//ankyrin domain-containing protein [Trichoderma reesei RUT C-30]
132975	-1.22429	0.000170438	Down	NA	GO:0016301//kinase activity	GO:0016310//phosphorylation	K00921//1-phosphatidylinositol-3-phosphate 5-kinase [EC:2.7.1.150];K15564//CTD kinase subunit beta	gi|589112181|ref|XP_006968113.1|//fructosamine kinase [Trichoderma reesei QM6a]
98276	-1.22514	5.11e-05	Down	NA	NA	NA	K20465//oxysterol-binding protein-related protein 9/10/11	gi|589105961|ref|XP_006965003.1|//predicted protein [Trichoderma reesei QM6a]
6567	-1.22762	0.00497328	Down	NA	GO:0008270//zinc ion binding;GO:0016491//oxidoreductase activity	GO:0055114//oxidation-reduction process	K18980//2-methylene-furan-3-one reductase [EC:1.3.1.105];K00344//NADPH2:quinone reductase [EC:1.6.5.5];K01113//alkaline phosphatase D [EC:3.1.3.1];K01178//glucoamylase [EC:3.2.1.3]	gi|572281718|gb|ETS04742.1|//alcohol dehydrogenase [Trichoderma reesei RUT C-30]
64218	-1.22795	0.0416299	Down	GO:0071821//FANCM-MHF complex	GO:0046982//protein heterodimerization activity	GO:0006974//cellular response to DNA damage stimulus	K11511//centromere protein S	gi|589098061|ref|XP_006961053.1|//predicted protein [Trichoderma reesei QM6a]
86531	-1.23005	0.00280913	Down	NA	NA	NA	NA	gi|589111657|ref|XP_006967851.1|//predicted protein [Trichoderma reesei QM6a]
83637	-1.23016	0.000128819	Down	NA	GO:0016491//oxidoreductase activity	GO:0055114//oxidation-reduction process	K17742//sorbose reductase [EC:1.1.1.289];K17738//D-arabinitol 2-dehydrogenase [EC:1.1.1.250]	gi|572277032|gb|ETS00314.1|//NAD(P)-binding protein [Trichoderma reesei RUT C-30]
119136	-1.2311	0.000982818	Down	NA	NA	NA	NA	gi|572278762|gb|ETS01932.1|//hypothetical protein M419DRAFT_119136 [Trichoderma reesei RUT C-30]
104604	-1.23112	0.00146923	Down	GO:0016021//integral component of membrane;GO:0005886//plasma membrane	GO:0046872//metal ion binding;GO:0015099//nickel cation transmembrane transporter activity	GO:0035444//nickel cation transmembrane transport	K07241//high-affinity nickel-transport protein	gi|589112659|ref|XP_006968352.1|//high affinity nickel permease [Trichoderma reesei QM6a]
85748	-1.23641	0.000264767	Down	GO:0005634//nucleus;GO:0005829//cytosol;GO:0019897//extrinsic component of plasma membrane	GO:0019003//GDP binding;GO:0005525//GTP binding;GO:0003924//GTPase activity	GO:0015819//lysine transport;GO:0007264//small GTPase mediated signal transduction;GO:0010963//regulation of L-arginine import;GO:0042147//retrograde transport, endosome to Golgi;GO:0015809//arginine transport	K07208//Ras homolog enriched in brain	gi|589111455|ref|XP_006967750.1|//GTPase [Trichoderma reesei QM6a]
118049	-1.23645	0.024235	Down	NA	NA	NA	NA	gi|572281826|gb|ETS04850.1|//hypothetical protein M419DRAFT_118049 [Trichoderma reesei RUT C-30]
25812	-1.2375	0.00306432	Down	GO:0016021//integral component of membrane	GO:0004527//exonuclease activity	GO:0090305//nucleic acid phosphodiester bond hydrolysis	K03679//exosome complex component RRP4	gi|589098907|ref|XP_006961476.1|//predicted protein [Trichoderma reesei QM6a]
26600	-1.2384	5.2e-06	Down	GO:0005634//nucleus;GO:0005737//cytoplasm	GO:0047429//nucleoside-triphosphate diphosphatase activity;GO:0046872//metal ion binding;GO:0000166//nucleotide binding	GO:0009204//deoxyribonucleoside triphosphate catabolic process;GO:0009117//nucleotide metabolic process	K01519//inosine triphosphate pyrophosphatase [EC:3.6.1.-]	gi|572274372|gb|ETR97902.1|//hypothetical protein M419DRAFT_12248 [Trichoderma reesei RUT C-30];gi|589114273|ref|XP_006969159.1|//predicted protein [Trichoderma reesei QM6a]
76703	-1.24082	0.016429	Down	GO:0005634//nucleus	NA	NA	K14839//nucleolar protein 16	gi|589104885|ref|XP_006964465.1|//predicted protein [Trichoderma reesei QM6a]
38623	-1.24217	0.0259795	Down	NA	NA	NA	NA	gi|572274877|gb|ETR98363.1|//hypothetical protein M419DRAFT_38623 [Trichoderma reesei RUT C-30]
38765	-1.24414	0.00472085	Down	GO:0016021//integral component of membrane	GO:0022891//substrate-specific transmembrane transporter activity	GO:0008643//carbohydrate transport;GO:0055085//transmembrane transport	K08139//MFS transporter, SP family, sugar:H+ symporter	gi|589113831|ref|XP_006968938.1|//sugar transporter [Trichoderma reesei QM6a]
39912	-1.24447	0.00158543	Down	NA	NA	NA	K19851//flocculation protein FLO11	gi|589115703|ref|XP_006969874.1|//predicted protein [Trichoderma reesei QM6a];gi|50548419|ref|XP_501679.1|//YALI0C10450p [Yarrowia lipolytica]
133601	-1.24729	0.018383	Down	NA	NA	NA	NA	gi|589113649|ref|XP_006968847.1|//predicted protein [Trichoderma reesei QM6a]
124369	-1.24781	0.00530773	Down	NA	NA	NA	NA	gi|572276152|gb|ETR99501.1|//hypothetical protein M419DRAFT_124369 [Trichoderma reesei RUT C-30]
76563	-1.24815	1.85e-05	Down	NA	NA	NA	NA	gi|589104859|ref|XP_006964452.1|//predicted protein [Trichoderma reesei QM6a]
141244	-1.24818	1.02e-05	Down	GO:0005634//nucleus;GO:0005829//cytosol;GO:0005743//mitochondrial inner membrane	GO:0004325//ferrochelatase activity	GO:0006783//heme biosynthetic process	K01772//protoporphyrin/coproporphyrin ferrochelatase [EC:4.99.1.1 4.99.1.9]	gi|572278862|gb|ETS02013.1|//ferrochelatase-domain-containing protein [Trichoderma reesei RUT C-30]
126586	-1.24864	3.73e-05	Down	GO:0051286//cell tip;GO:0016021//integral component of membrane;GO:0005737//cytoplasm;GO:0032153//cell division site	GO:0005524//ATP binding;GO:0015421//oligopeptide-transporting ATPase activity	GO:0035672//oligopeptide transmembrane transport;GO:1990847//peptide pheromone transmembrane export involved in conjugation with cellular fusion	K05658//ATP-binding cassette, subfamily B (MDR/TAP), member 1 [EC:3.6.3.44]	gi|589107681|ref|XP_006965863.1|//ABC-transporter [Trichoderma reesei QM6a]
95433	-1.24907	0.000697372	Down	NA	GO:0016874//ligase activity	NA	K01934//5-formyltetrahydrofolate cyclo-ligase [EC:6.3.3.2]	gi|572282377|gb|ETS05391.1|//nagb/rpia/CoA transferase-like protein [Trichoderma reesei RUT C-30]
113236	-1.25149	2.21e-05	Down	NA	NA	NA	NA	gi|589098913|ref|XP_006961479.1|//predicted protein [Trichoderma reesei QM6a]
23818	-1.25287	0.0415021	Down	NA	NA	NA	K10848//DNA excision repair protein ERCC-4 [EC:3.1.-.-]	gi|572282662|gb|ETS05676.1|//hypothetical protein M419DRAFT_23818 [Trichoderma reesei RUT C-30]
102209	-1.25411	8.94e-05	Down	GO:0016020//membrane	GO:0010181//FMN binding;GO:0016887//ATPase activity;GO:0016491//oxidoreductase activity	GO:0006810//transport;GO:0055114//oxidation-reduction process	NA	gi|589111215|ref|XP_006967630.1|//predicted protein [Trichoderma reesei QM6a]
103588	-1.25579	4.54e-05	Down	NA	NA	NA	NA	gi|589113921|ref|XP_006968983.1|//predicted protein [Trichoderma reesei QM6a]
136860	-1.25599	0.000130141	Down	NA	GO:0016620//oxidoreductase activity, acting on the aldehyde or oxo group of donors, NAD or NADP as acceptor	GO:0055114//oxidation-reduction process	K00128//aldehyde dehydrogenase (NAD+) [EC:1.2.1.3]	gi|572279991|gb|ETS03110.1|//aldehyde dehydrogenase [Trichoderma reesei RUT C-30]
26573	-1.2576	1.84e-05	Down	GO:0005739//mitochondrion	GO:0016491//oxidoreductase activity	GO:0044237//cellular metabolic process;GO:0055114//oxidation-reduction process;GO:0071704//organic substance metabolic process	K06123//1-acylglycerone phosphate reductase [EC:1.1.1.101]	gi|572274578|gb|ETR98096.1|//NAD(P)-binding protein [Trichoderma reesei RUT C-30]
9212	-1.25765	0.000719586	Down	NA	GO:0018580//nitronate monooxygenase activity	GO:0055114//oxidation-reduction process	K00459//nitronate monooxygenase [EC:1.13.12.16]	gi|572277848|gb|ETS01064.1|//inosine monophosphate dehydrogenase [Trichoderma reesei RUT C-30]
118439	-1.25817	0.0386534	Down	NA	NA	NA	NA	gi|572279654|gb|ETS02773.1|//hypothetical protein M419DRAFT_118439 [Trichoderma reesei RUT C-30]
123493	-1.25885	3.89e-05	Down	NA	NA	NA	NA	gi|572278221|gb|ETS01413.1|//hypothetical protein M419DRAFT_123493 [Trichoderma reesei RUT C-30]
110465	-1.26015	1.34e-05	Down	NA	GO:0008270//zinc ion binding;GO:0043565//sequence-specific DNA binding;GO:0003700//transcription factor activity, sequence-specific DNA binding	GO:0006355//regulation of transcription, DNA-templated	K09183//GATA-binding protein 4;K09184//GATA-binding protein, other eukaryote	gi|572278903|gb|ETS02054.1|//hypothetical protein M419DRAFT_110465 [Trichoderma reesei RUT C-30]
11881	-1.26131	3.92e-05	Down	NA	NA	NA	K08158//MFS transporter, DHA1 family, multidrug resistance protein;K17644//norsolorinic acid ketoreductase [EC:1.1.1.349];K16066//3-hydroxy acid dehydrogenase / malonic semialdehyde reductase [EC:1.1.1.381 1.1.1.-];K10601//E3 ubiquitin-protein ligase syno	gi|572274809|gb|ETR98295.1|//NAD(P)-binding protein [Trichoderma reesei RUT C-30];gi|572274810|gb|ETR98296.1|//ankyrin [Trichoderma reesei RUT C-30]
123751	-1.26532	0.0262533	Down	NA	NA	NA	NA	gi|572277574|gb|ETS00809.1|//hypothetical protein M419DRAFT_123751 [Trichoderma reesei RUT C-30]
72006	-1.26586	0.00077443	Down	GO:0016021//integral component of membrane	GO:0005216//ion channel activity	GO:0034220//ion transmembrane transport	NA	gi|589102751|ref|XP_006963398.1|//predicted protein [Trichoderma reesei QM6a]
79192	-1.26649	0.000794482	Down	NA	NA	NA	NA	gi|572279066|gb|ETS02217.1|//hypothetical protein M419DRAFT_79192 [Trichoderma reesei RUT C-30];gi|589108301|ref|XP_006966173.1|//predicted protein [Trichoderma reesei QM6a]
35642	-1.26651	1.02e-05	Down	NA	GO:0033971//hydroxyisourate hydrolase activity	GO:0006144//purine nucleobase metabolic process	K07127//5-hydroxyisourate hydrolase [EC:3.5.2.17]	gi|572278653|gb|ETS01823.1|//transthyretin domain protein [Trichoderma reesei RUT C-30]
133708	-1.26884	0.000233446	Down	NA	NA	NA	NA	gi|589113891|ref|XP_006968968.1|//predicted protein [Trichoderma reesei QM6a]
119174	-1.27021	0.000125575	Down	NA	NA	NA	NA	gi|572278247|gb|ETS01439.1|//hypothetical protein M419DRAFT_119174 [Trichoderma reesei RUT C-30]
131928	-1.27042	5.75e-05	Down	NA	GO:0016829//lyase activity;GO:0016810//hydrolase activity, acting on carbon-nitrogen (but not peptide) bonds	GO:0006807//nitrogen compound metabolic process	K18339//2-keto-3-deoxy-L-rhamnonate aldolase [EC:4.1.2.53];K18103//L-threo-3-deoxy-hexylosonate aldolase [EC:4.1.2.54]	gi|572276533|gb|ETR99865.1|//aldolase [Trichoderma reesei RUT C-30]
86703	-1.27216	0.00690876	Down	NA	NA	NA	K19851//flocculation protein FLO11	gi|572275882|gb|ETR99250.1|//hypothetical protein M419DRAFT_86703 [Trichoderma reesei RUT C-30]
34830	-1.27284	6.1e-05	Down	NA	GO:0050038//L-xylulose reductase (NADP+) activity	GO:0019569//L-arabinose catabolic process to xylulose 5-phosphate;GO:0055114//oxidation-reduction process	K17742//sorbose reductase [EC:1.1.1.289]	gi|572280043|gb|ETS03162.1|//sorbitol utilization protein SOU2 [Trichoderma reesei RUT C-30]
34391	-1.27318	0.0495748	Down	NA	NA	NA	K12592//exosome complex protein LRP1	gi|589104361|ref|XP_006964203.1|//predicted protein [Trichoderma reesei QM6a]
117122	-1.2735	0.0350599	Down	NA	NA	NA	NA	gi|572283586|gb|ETS06560.1|//hypothetical protein M419DRAFT_117122 [Trichoderma reesei RUT C-30]
137130	-1.27783	0.000149741	Down	NA	GO:0016787//hydrolase activity	GO:0008152//metabolic process	K14731//epsilon-lactone hydrolase [EC:3.1.1.83];K11594//ATP-dependent RNA helicase DDX3X [EC:3.6.4.13];K01046//triacylglycerol lipase [EC:3.1.1.3];K17648//versiconal hemiacetal acetate esterase [EC:3.1.1.94]	gi|572278881|gb|ETS02032.1|//putative lipase [Trichoderma reesei RUT C-30]
136129	-1.27952	6.31e-06	Down	NA	NA	NA	NA	gi|589101989|ref|XP_006963017.1|//predicted protein [Trichoderma reesei QM6a]
83454	-1.2846	0.00012193	Down	NA	GO:0043565//sequence-specific DNA binding;GO:0003700//transcription factor activity, sequence-specific DNA binding	GO:0006355//regulation of transcription, DNA-templated	K06158//ATP-binding cassette, subfamily F, member 3;K19851//flocculation protein FLO11	gi|589110541|ref|XP_006967293.1|//predicted protein [Trichoderma reesei QM6a]
94624	-1.28604	3.33e-05	Down	NA	NA	NA	K08329//autophagy-related protein 17	gi|572283918|gb|ETS06892.1|//hypothetical protein M419DRAFT_94624 [Trichoderma reesei RUT C-30]
124212	-1.28623	9.92e-05	Down	GO:0005794//Golgi apparatus;GO:0016021//integral component of membrane;GO:0032126//eisosome;GO:0005886//plasma membrane;GO:0035838//growing cell tip	NA	GO:0090002//establishment of protein localization to plasma membrane;GO:0070941//eisosome assembly	NA	gi|589097967|ref|XP_006961006.1|//non-classical secretion pathway, nce2 component [Trichoderma reesei QM6a]
122389	-1.28676	0.00076136	Down	NA	NA	NA	NA	gi|572281577|gb|ETS04601.1|//hypothetical protein M419DRAFT_122389 [Trichoderma reesei RUT C-30]
106512	-1.2889	1.24e-05	Down	GO:0005634//nucleus	GO:0003677//DNA binding;GO:0000981//RNA polymerase II transcription factor activity, sequence-specific DNA binding;GO:0008270//zinc ion binding	GO:0006357//regulation of transcription from RNA polymerase II promoter	K00102//D-lactate dehydrogenase (cytochrome) [EC:1.1.2.4];K09245//transcriptional activator protein UGA3	gi|818167873|gb|KKP07192.1|//hypothetical protein THAR02_00728 [Trichoderma harzianum];gi|572284155|gb|ETS07129.1|//hypothetical protein M419DRAFT_106512, partial [Trichoderma reesei RUT C-30]
55923	-1.29114	0.00372199	Down	GO:0016021//integral component of membrane	NA	NA	NA	gi|572276463|gb|ETR99809.1|//hypothetical protein M419DRAFT_55923, partial [Trichoderma reesei RUT C-30]
72736	-1.29259	0.0118633	Down	NA	NA	NA	K03549//KUP system potassium uptake protein	gi|572281317|gb|ETS04341.1|//WLM domain-containing protein [Trichoderma reesei RUT C-30]
105186	-1.29443	0.000122499	Down	GO:0016021//integral component of membrane	NA	NA	NA	gi|589115609|ref|XP_006969827.1|//predicted protein [Trichoderma reesei QM6a];gi|927430526|ref|XP_013961094.1|//hypothetical protein TRIVIDRAFT_79446 [Trichoderma virens Gv29-8]
133139	-1.29801	1.37e-05	Down	NA	GO:0008757//S-adenosylmethionine-dependent methyltransferase activity	GO:0032259//methylation	K19475//WAS/WASL-interacting protein;K00569//thiopurine S-methyltransferase [EC:2.1.1.67]	gi|572275323|gb|ETR98758.1|//S-adenosyl-L-methionine-dependent methyltransferase [Trichoderma reesei RUT C-30]
102274	-1.29898	6.46e-06	Down	NA	NA	NA	NA	gi|589111327|ref|XP_006967686.1|//predicted protein [Trichoderma reesei QM6a]
99788	-1.29909	0.000522583	Down	NA	GO:0008233//peptidase activity	NA	K11971//E3 ubiquitin-protein ligase RNF14 [EC:2.3.2.27];K11968//ariadne-1 [EC:2.3.2.27];K19898//alpha-agglutinin	gi|572278353|gb|ETS01545.1|//hypothetical protein M419DRAFT_99788 [Trichoderma reesei RUT C-30];gi|34809534|gb|AAQ82688.1|//Epa4p [Candida glabrata];gi|930144106|ref|XP_014172459.1|//hypothetical protein CMQ_2906 [Grosmannia clavigera kw1407];gi|699035684
35725	-1.30027	9.05e-06	Down	GO:0016021//integral component of membrane	NA	NA	NA	gi|589112731|ref|XP_006968388.1|//predicted protein [Trichoderma reesei QM6a]
5335	-1.30106	0.000928187	Down	NA	NA	NA	NA	gi|572284139|gb|ETS07113.1|//hypothetical protein M419DRAFT_5335 [Trichoderma reesei RUT C-30]
35993	-1.30433	9.37e-06	Down	NA	GO:0005525//GTP binding;GO:0003924//GTPase activity	NA	K11245//mating pheromone-induced death protein 2;K20291//conserved oligomeric Golgi complex subunit 4;K12584//m7GpppX diphosphatase [EC:3.6.1.59];K17065//dynamin 1-like protein [EC:3.6.5.5]	gi|572278403|gb|ETS01595.1|//hypothetical protein M419DRAFT_35993 [Trichoderma reesei RUT C-30]
133544	-1.30434	0.000575907	Down	GO:0016021//integral component of membrane	GO:0022891//substrate-specific transmembrane transporter activity	GO:0055085//transmembrane transport	K19849//signaling mucin MSB2;K19851//flocculation protein FLO11;K08150//MFS transporter, SP family, solute carrier family 2 (myo-inositol transporter), member 13	gi|589113699|ref|XP_006968872.1|//predicted protein [Trichoderma reesei QM6a];gi|818167617|gb|KKP06956.1|//sugar transporter [Trichoderma harzianum]
121869	-1.30716	8.77e-05	Down	NA	GO:0004719//protein-L-isoaspartate (D-aspartate) O-methyltransferase activity	GO:0006479//protein methylation	K00573//protein-L-isoaspartate(D-aspartate) O-methyltransferase [EC:2.1.1.77]	gi|572284211|gb|ETS07185.1|//protein-L-isoaspartate O-methyltransferase [Trichoderma reesei RUT C-30]
101557	-1.30766	6.66e-05	Down	GO:0000324//fungal-type vacuole;GO:0016021//integral component of membrane	GO:0016810//hydrolase activity, acting on carbon-nitrogen (but not peptide) bonds	GO:0006807//nitrogen compound metabolic process	K13348//protein Mpv17	gi|589098953|ref|XP_006961499.1|//predicted protein [Trichoderma reesei QM6a]
77214	-1.30877	0.0227626	Down	NA	NA	NA	NA	gi|589104713|ref|XP_006964379.1|//predicted protein [Trichoderma reesei QM6a]
108243	-1.30899	0.00310769	Down	NA	NA	NA	NA	gi|589101645|ref|XP_006962845.1|//predicted protein [Trichoderma reesei QM6a];gi|572281768|gb|ETS04792.1|//hypothetical protein M419DRAFT_108243, partial [Trichoderma reesei RUT C-30]
123565	-1.30995	1.64e-05	Down	NA	NA	NA	K13993//HSP20 family protein;K19851//flocculation protein FLO11	gi|572278388|gb|ETS01580.1|//HSP20-like chaperone [Trichoderma reesei RUT C-30]
131411	-1.31104	0.00824644	Down	NA	NA	NA	NA	gi|572277505|gb|ETS00763.1|//hypothetical protein M419DRAFT_131411 [Trichoderma reesei RUT C-30]
4650	-1.3118	0.00232137	Down	NA	GO:0016853//isomerase activity	NA	K09579//peptidyl-prolyl cis-trans isomerase NIMA-interacting 4 [EC:5.2.1.8]	gi|572283396|gb|ETS06370.1|//FKBP-like protein [Trichoderma reesei RUT C-30]
8175	-1.31251	0.0113546	Down	NA	NA	NA	NA	gi|572279421|gb|ETS02543.1|//hypothetical protein M419DRAFT_8175 [Trichoderma reesei RUT C-30]
37666	-1.31477	0.00145808	Down	NA	NA	NA	K05747//Wiskott-Aldrich syndrome protein	gi|572276261|gb|ETR99610.1|//hypothetical protein M419DRAFT_37666 [Trichoderma reesei RUT C-30]
121481	-1.31657	0.0108685	Down	NA	NA	NA	NA	gi|572283359|gb|ETS06333.1|//hypothetical protein M419DRAFT_121481 [Trichoderma reesei RUT C-30]
70100	-1.31697	0.00299817	Down	NA	GO:0016787//hydrolase activity	NA	K08257//mannan endo-1,6-alpha-mannosidase [EC:3.2.1.101]	gi|572283988|gb|ETS06962.1|//Six-hairpin glycosidase [Trichoderma reesei RUT C-30]
38294	-1.31734	1.34e-05	Down	GO:0016021//integral component of membrane	GO:0016705//oxidoreductase activity, acting on paired donors, with incorporation or reduction of molecular oxygen;GO:0020037//heme binding;GO:0005506//iron ion binding;GO:0004497//monooxygenase activity	GO:0055114//oxidation-reduction process	K06113//arabinan endo-1,5-alpha-L-arabinosidase [EC:3.2.1.99];K07824//benzoate 4-monooxygenase [EC:1.14.13.12]	gi|572275410|gb|ETR98845.1|//cytochrome P450 [Trichoderma reesei RUT C-30];gi|589112971|ref|XP_006968508.1|//predicted protein [Trichoderma reesei QM6a]
25765	-1.31757	0.000543211	Down	NA	NA	NA	NA	gi|589110979|ref|XP_006967512.1|//predicted protein [Trichoderma reesei QM6a];gi|572276939|gb|ETS00246.1|//beta-lactamase/transpeptidase-like protein [Trichoderma reesei RUT C-30]
139847	-1.31811	4.9e-05	Down	GO:0016021//integral component of membrane	NA	NA	K07297//adiponectin receptor	gi|572283839|gb|ETS06813.1|//putative hemolysin-III channel protein Izh2 [Trichoderma reesei RUT C-30]
133145	-1.31984	0.00043179	Down	NA	NA	NA	NA	gi|572275329|gb|ETR98764.1|//hypothetical protein M419DRAFT_133145 [Trichoderma reesei RUT C-30]
137048	-1.32141	7.91e-06	Down	GO:0005829//cytosol;GO:0016021//integral component of membrane;GO:0005789//endoplasmic reticulum membrane;GO:0005741//mitochondrial outer membrane	GO:0003882//CDP-diacylglycerol-serine O-phosphatidyltransferase activity	GO:0006646//phosphatidylethanolamine biosynthetic process;GO:0006659//phosphatidylserine biosynthetic process;GO:0010512//negative regulation of phosphatidylinositol biosynthetic process;GO:0070317//negative regulation of G0 to G1 transition;GO:0071852//f	K17103//CDP-diacylglycerol---serine O-phosphatidyltransferase [EC:2.7.8.8]	gi|572279516|gb|ETS02638.1|//CDP-diacylglycerol-serine O-phosphatidyltransferase [Trichoderma reesei RUT C-30]
132279	-1.32489	0.00259699	Down	GO:0016021//integral component of membrane	NA	NA	NA	gi|589110119|ref|XP_006967082.1|//predicted protein [Trichoderma reesei QM6a]
128727	-1.32786	0.0414065	Down	NA	NA	NA	K19877//chitin biosynthesis protein CHS5	gi|572280337|gb|ETS03434.1|//oxidoreductase [Trichoderma reesei RUT C-30]
83507	-1.32854	2.52e-05	Down	NA	GO:0016740//transferase activity;GO:0016810//hydrolase activity, acting on carbon-nitrogen (but not peptide) bonds	GO:0006807//nitrogen compound metabolic process	K14663//protein N-terminal amidase [EC:3.5.1.-];K01501//nitrilase [EC:3.5.5.1];K10838//xeroderma pigmentosum group C-complementing protein	gi|572277114|gb|ETS00396.1|//carbon-nitrogen hydrolase [Trichoderma reesei RUT C-30]
130805	-1.33154	2.22e-05	Down	NA	GO:0003824//catalytic activity	GO:0008152//metabolic process	NA	gi|589108571|ref|XP_006966308.1|//predicted protein [Trichoderma reesei QM6a]
24177	-1.33356	4.72e-06	Down	GO:0016021//integral component of membrane	NA	NA	NA	gi|589103657|ref|XP_006963851.1|//predicted protein [Trichoderma reesei QM6a]
136075	-1.33798	0.0353728	Down	GO:0030692//Noc4p-Nop14p complex;GO:0032040//small-subunit processome;GO:0005730//nucleolus;GO:0005829//cytosol	NA	GO:0000472//endonucleolytic cleavage to generate mature 5'-end of SSU-rRNA from (SSU-rRNA, 5.8S rRNA, LSU-rRNA);GO:0000447//endonucleolytic cleavage in ITS1 to separate SSU-rRNA from 5.8S rRNA and LSU-rRNA from tricistronic rRNA transcript (SSU-rRNA, 5.8S	K14771//U3 small nucleolar RNA-associated protein 19	gi|589102583|ref|XP_006963314.1|//hypothetical protein TRIREDRAFT_76169 [Trichoderma reesei QM6a]
77115	-1.33802	0.000119684	Down	NA	NA	NA	K10747//DNA ligase 1 [EC:6.5.1.1 6.5.1.6 6.5.1.7];K05687//protein DJ-1	gi|572279801|gb|ETS02920.1|//class I glutamine amidotransferase-like protein [Trichoderma reesei RUT C-30]
80718	-1.33971	0.00020429	Down	GO:0016021//integral component of membrane	NA	GO:0055114//oxidation-reduction process	NA	gi|589106691|ref|XP_006965368.1|//predicted protein [Trichoderma reesei QM6a]
98605	-1.34015	1.91e-05	Down	GO:0005758//mitochondrial intermembrane space	GO:0016971//flavin-linked sulfhydryl oxidase activity	GO:0006879//cellular iron ion homeostasis;GO:0034599//cellular response to oxidative stress;GO:0045041//protein import into mitochondrial intermembrane space;GO:0055114//oxidation-reduction process	K17783//mitochondrial FAD-linked sulfhydryl oxidase [EC:1.8.3.2]	gi|572279531|gb|ETS02653.1|//augmenter of liver regeneration [Trichoderma reesei RUT C-30]
94416	-1.3417	5.76e-05	Down	GO:0016021//integral component of membrane;GO:0005739//mitochondrion;GO:0005886//plasma membrane	GO:0015355//secondary active monocarboxylate transmembrane transporter activity;GO:0097079//selenite:proton symporter activity	GO:0008643//carbohydrate transport;GO:0097080//plasma membrane selenite transport;GO:0035879//plasma membrane lactate transport;GO:0006849//plasma membrane pyruvate transport;GO:0015992//proton transport	K08178//MFS transporter, SHS family, lactate transporter	gi|589098121|ref|XP_006961083.1|//lactate/pyruvate transporter [Trichoderma reesei QM6a]
7778	-1.34397	4.67e-05	Down	NA	NA	NA	K19069//cellobiose dehydrogenase (acceptor) [EC:1.1.99.18]	gi|589105323|ref|XP_006964684.1|//predicted protein [Trichoderma reesei QM6a]
38503	-1.3452	1.9e-06	Down	NA	GO:0008270//zinc ion binding	NA	K15692//E3 ubiquitin-protein ligase RNF13 [EC:2.3.2.27];K15706//E3 ubiquitin-protein ligase RNF167 [EC:2.3.2.27]	gi|572275028|gb|ETR98495.1|//hypothetical protein M419DRAFT_38503 [Trichoderma reesei RUT C-30]
140866	-1.34611	4.9e-05	Down	NA	GO:0018576//catechol 1,2-dioxygenase activity;GO:0008199//ferric iron binding	GO:0009712//catechol-containing compound metabolic process;GO:0055114//oxidation-reduction process	K03381//catechol 1,2-dioxygenase [EC:1.13.11.1]	gi|572280466|gb|ETS03563.1|//dioxygenase [Trichoderma reesei RUT C-30]
25739	-1.34818	1.31e-05	Down	GO:0005739//mitochondrion	GO:0016415//octanoyltransferase activity;GO:0016874//ligase activity	GO:0009107//lipoate biosynthetic process;GO:0009249//protein lipoylation	K03801//lipoyl(octanoyl) transferase [EC:2.3.1.181]	gi|572276879|gb|ETS00186.1|//putative Lipoyltransferase [Trichoderma reesei RUT C-30]
38413	-1.34913	6.23e-06	Down	GO:0005634//nucleus;GO:0005829//cytosol	GO:0000823//inositol-1,4,5-trisphosphate 6-kinase activity;GO:0030674//protein binding, bridging;GO:0000825//inositol tetrakisphosphate 6-kinase activity;GO:0008440//inositol-1,4,5-trisphosphate 3-kinase activity;GO:0000827//inositol-1,3,4,5,6-pentakispho	GO:0000122//negative regulation of transcription from RNA polymerase II promoter;GO:0045944//positive regulation of transcription from RNA polymerase II promoter;GO:0000821//regulation of arginine metabolic process;GO:0050821//protein stabilization;GO:004	K00915//inositol-polyphosphate multikinase [EC:2.7.1.140 2.7.1.151]	gi|572275244|gb|ETR98694.1|//SAICAR synthase-like protein [Trichoderma reesei RUT C-30]
82155	-1.35574	0.0430984	Down	NA	NA	NA	NA	gi|572277589|gb|ETS00824.1|//hypothetical protein M419DRAFT_82155 [Trichoderma reesei RUT C-30]
124237	-1.35576	0.0148325	Down	NA	NA	NA	NA	gi|572276653|gb|ETR99985.1|//hypothetical protein M419DRAFT_124237 [Trichoderma reesei RUT C-30]
96986	-1.3578	3.68e-06	Down	GO:0016021//integral component of membrane	GO:0046873//metal ion transmembrane transporter activity	GO:0055085//transmembrane transport;GO:0030001//metal ion transport	NA	gi|589103375|ref|XP_006963710.1|//predicted protein [Trichoderma reesei QM6a]
80134	-1.3593	0.0348469	Down	NA	NA	NA	NA	gi|589102227|ref|XP_006963136.1|//predicted protein [Trichoderma reesei QM6a]
53480	-1.35951	0.00202625	Down	NA	GO:0003676//nucleic acid binding	NA	K14570//RNA exonuclease 1 [EC:3.1.-.-]	gi|589115419|ref|XP_006969732.1|//predicted protein [Trichoderma reesei QM6a]
23523	-1.3606	0.00265555	Down	NA	GO:0016740//transferase activity	NA	K18703//succinate---hydroxymethylglutarate CoA-transferase [EC:2.8.3.13]	gi|572284201|gb|ETS07175.1|//CAIB/BAIF family enzyme [Trichoderma reesei RUT C-30]
103733	-1.36175	0.0151217	Down	NA	GO:0016787//hydrolase activity	GO:0008152//metabolic process	K06911//uncharacterized protein	gi|572274510|gb|ETR98028.1|//alpha/beta-hydrolase [Trichoderma reesei RUT C-30]
73529	-1.36207	0.0254941	Down	NA	NA	NA	NA	gi|589101709|ref|XP_006962877.1|//predicted protein [Trichoderma reesei QM6a]
43286	-1.36212	0.00102935	Down	NA	GO:0016491//oxidoreductase activity	GO:0055114//oxidation-reduction process	K17742//sorbose reductase [EC:1.1.1.289];K17738//D-arabinitol 2-dehydrogenase [EC:1.1.1.250]	gi|572284095|gb|ETS07069.1|//NAD(P)-binding protein, partial [Trichoderma reesei RUT C-30]
128263	-1.37027	0.00586184	Down	NA	NA	NA	NA	gi|589103363|ref|XP_006963704.1|//predicted protein [Trichoderma reesei QM6a]
138500	-1.37423	0.00267633	Down	NA	NA	NA	NA	gi|572275979|gb|ETR99347.1|//hypothetical protein M419DRAFT_138500 [Trichoderma reesei RUT C-30]
5319	-1.38057	0.000264497	Down	GO:0005634//nucleus	GO:1901363//heterocyclic compound binding;GO:0097159//organic cyclic compound binding;GO:0046872//metal ion binding;GO:0000981//RNA polymerase II transcription factor activity, sequence-specific DNA binding;GO:0008270//zinc ion binding;GO:0003824//catalyt	GO:0006357//regulation of transcription from RNA polymerase II promoter;GO:0006355//regulation of transcription, DNA-templated	NA	gi|572284118|gb|ETS07092.1|//hypothetical protein M419DRAFT_5319 [Trichoderma reesei RUT C-30]
124417	-1.38439	0.0492715	Down	NA	NA	NA	NA	gi|589111521|ref|XP_006967783.1|//predicted protein [Trichoderma reesei QM6a]
68700	-1.38548	0.0186755	Down	NA	GO:0003723//RNA binding	NA	K17944//mRNA-binding protein PUF3	gi|572283633|gb|ETS06607.1|//ARM repeat-containing protein [Trichoderma reesei RUT C-30]
26458	-1.38582	0.000633968	Down	NA	NA	NA	K20246//L-histidine Nalpha-methyltransferase / hercynylcysteine S-oxide synthase [EC:2.1.1.44 1.14.99.51]	gi|589113595|ref|XP_006968820.1|//predicted protein [Trichoderma reesei QM6a]
123407	-1.38721	2.56e-07	Down	GO:0005829//cytosol;GO:0016021//integral component of membrane	NA	GO:0055085//transmembrane transport	NA	gi|589102349|ref|XP_006963197.1|//predicted protein [Trichoderma reesei QM6a]
116130	-1.38906	0.000269052	Down	NA	GO:0031177//phosphopantetheine binding;GO:0016740//transferase activity;GO:0016788//hydrolase activity, acting on ester bonds	GO:0009058//biosynthetic process	K15321//naphtho-gamma-pyrone polyketide synthase	gi|589115029|ref|XP_006969537.1|//predicted protein [Trichoderma reesei QM6a]
82254	-1.38954	0.00708866	Down	GO:0016021//integral component of membrane	NA	NA	NA	gi|572277608|gb|ETS00843.1|//fungal protein [Trichoderma reesei RUT C-30]
124379	-1.38981	0.0294361	Down	NA	NA	NA	NA	gi|572276169|gb|ETR99518.1|//hypothetical protein M419DRAFT_124379 [Trichoderma reesei RUT C-30]
82822	-1.39237	0.00109732	Down	NA	NA	NA	NA	gi|589109603|ref|XP_006966824.1|//predicted protein [Trichoderma reesei QM6a];gi|969877917|gb|KUE95191.1|//hypothetical protein TGAM01_10309 [Trichoderma gamsii]
139505	-1.39552	3.03e-05	Down	NA	NA	NA	K18626//trichohyalin	gi|589100065|ref|XP_006962055.1|//hypothetical protein TRIREDRAFT_120000 [Trichoderma reesei QM6a]
126550	-1.39623	0.0187683	Down	GO:0016021//integral component of membrane	GO:0016491//oxidoreductase activity;GO:0071949//FAD binding	GO:0055114//oxidation-reduction process	K00480//salicylate hydroxylase [EC:1.14.13.1];K08737//DNA mismatch repair protein MSH6	gi|572284151|gb|ETS07125.1|//FAD/NAD(P)-binding domain-containing protein [Trichoderma reesei RUT C-30]
142050	-1.39632	0.00044163	Down	GO:0005634//nucleus	GO:0008270//zinc ion binding	GO:0006355//regulation of transcription, DNA-templated	K11396//chromatin modification-related protein YNG2;K11319//inhibitor of growth protein 3;K12763//protein SOK2;K11644//paired amphipathic helix protein Sin3a;K11346//inhibitor of growth protein 4	gi|572277204|gb|ETS00486.1|//hypothetical protein M419DRAFT_142050 [Trichoderma reesei RUT C-30]
11734	-1.39691	0.007006	Down	GO:0016021//integral component of membrane	GO:0022891//substrate-specific transmembrane transporter activity	GO:0055085//transmembrane transport	K08139//MFS transporter, SP family, sugar:H+ symporter	gi|572274935|gb|ETR98402.1|//general substrate transporter [Trichoderma reesei RUT C-30]
120682	-1.39744	0.00166531	Down	NA	NA	NA	NA	gi|572274693|gb|ETR98196.1|//hypothetical protein M419DRAFT_120682, partial [Trichoderma reesei RUT C-30]
139100	-1.39908	0.000658065	Down	NA	NA	NA	K11245//mating pheromone-induced death protein 2;K20803//ubiquitin-protein ligase E3 D [EC:2.3.2.26];K06662//cell cycle checkpoint protein;K12813//pre-mRNA-splicing factor ATP-dependent RNA helicase DHX16 [EC:3.6.4.13]	gi|572274447|gb|ETR97977.1|//HypA protein [Trichoderma reesei RUT C-30];gi|927431560|ref|XP_013961611.1|//hypothetical protein TRIVIDRAFT_33997 [Trichoderma virens Gv29-8]
82880	-1.39978	9.98e-07	Down	GO:0016021//integral component of membrane	NA	NA	K12580//CCR4-NOT transcription complex subunit 3;K20047//actin cytoskeleton-regulatory complex protein PAN1	gi|589109785|ref|XP_006966915.1|//predicted protein [Trichoderma reesei QM6a]
12869	-1.40117	0.0199571	Down	NA	NA	NA	K05310//ethanolaminephosphotransferase [EC:2.7.-.-]	gi|572273662|gb|ETR97269.1|//hypothetical protein M419DRAFT_12869 [Trichoderma reesei RUT C-30]
25669	-1.4012	8.92e-08	Down	NA	NA	NA	NA	gi|572277207|gb|ETS00489.1|//hypothetical protein M419DRAFT_25669 [Trichoderma reesei RUT C-30]
9148	-1.40571	0.00328631	Down	NA	NA	NA	K19475//WAS/WASL-interacting protein	gi|572278409|gb|ETS01601.1|//DUF1264-domain-containing protein [Trichoderma reesei RUT C-30]
117453	-1.40916	0.035169	Down	NA	NA	NA	NA	gi|572282105|gb|ETS05119.1|//hypothetical protein M419DRAFT_117453 [Trichoderma reesei RUT C-30]
121269	-1.4092	0.000475638	Down	NA	NA	NA	NA	gi|572273283|gb|ETR96937.1|//hypothetical protein M419DRAFT_121269 [Trichoderma reesei RUT C-30]
10013	-1.41073	0.0066975	Down	NA	GO:0010181//FMN binding;GO:0016491//oxidoreductase activity	GO:0055114//oxidation-reduction process	K07005//uncharacterized protein	gi|589110247|ref|XP_006967146.1|//predicted protein [Trichoderma reesei QM6a]
79254	-1.41258	0.0171081	Down	NA	GO:0003824//catalytic activity	NA	K19785//nicotinamide-nucleotide adenylyltransferase [EC:2.7.7.1]	gi|572279057|gb|ETS02208.1|//Nucleotidylyl transferase [Trichoderma reesei RUT C-30]
57941	-1.4136	0.0217444	Down	NA	NA	NA	K00020//3-hydroxyisobutyrate dehydrogenase [EC:1.1.1.31]	gi|572276381|gb|ETR99727.1|//Metallo-hydrolase/oxidoreductase, partial [Trichoderma reesei RUT C-30]
126479	-1.41442	0.000246781	Down	NA	GO:0046872//metal ion binding;GO:0016813//hydrolase activity, acting on carbon-nitrogen (but not peptide) bonds, in linear amidines	NA	K01480//agmatinase [EC:3.5.3.11]	gi|927415194|ref|XP_013953428.1|//hypothetical protein TRIVIDRAFT_157452 [Trichoderma virens Gv29-8];gi|589107065|ref|XP_006965555.1|//Arginase/agmatinase/formimionoglutamate hydrolase [Trichoderma reesei QM6a]
123435	-1.41708	0.000135309	Down	NA	NA	NA	NA	gi|589102181|ref|XP_006963113.1|//predicted protein [Trichoderma reesei QM6a]
125050	-1.41878	0.0137481	Down	GO:0016021//integral component of membrane	NA	NA	NA	gi|589100129|ref|XP_006962087.1|//predicted protein [Trichoderma reesei QM6a]
119413	-1.41995	0.00023653	Down	NA	NA	NA	NA	gi|572278078|gb|ETS01294.1|//hypothetical protein M419DRAFT_119413 [Trichoderma reesei RUT C-30]
135660	-1.42017	1.18e-07	Down	GO:0005783//endoplasmic reticulum	GO:0051920//peroxiredoxin activity	GO:0098869//cellular oxidant detoxification;GO:0032005//signal transduction involved in conjugation with cellular fusion;GO:0010811//positive regulation of cell-substrate adhesion;GO:0055114//oxidation-reduction process;GO:0010570//regulation of filamento	K03386//peroxiredoxin (alkyl hydroperoxide reductase subunit C) [EC:1.11.1.15];K02726//20S proteasome subunit alpha 2 [EC:3.4.25.1];K19851//flocculation protein FLO11	gi|730186660|gb|KHJ36080.1|//putative mitochondrial peroxiredoxin prx1 [Erysiphe necator];gi|818167853|gb|KKP07172.1|//hypothetical protein THAR02_00708 [Trichoderma harzianum];gi|572284141|gb|ETS07115.1|//hypothetical protein M419DRAFT_135660 [Trichoderm
132978	-1.42034	1.3e-05	Down	GO:0016021//integral component of membrane	NA	NA	NA	gi|589112197|ref|XP_006968121.1|//predicted protein [Trichoderma reesei QM6a]
124143	-1.4226	0.0240012	Down	NA	NA	NA	NA	gi|572276925|gb|ETS00232.1|//hypothetical protein M419DRAFT_124143 [Trichoderma reesei RUT C-30]
34723	-1.42348	0.000978853	Down	GO:0005840//ribosome;GO:0005730//nucleolus;GO:0005829//cytosol;GO:0030687//preribosome, large subunit precursor	NA	GO:0000466//maturation of 5.8S rRNA from tricistronic rRNA transcript (SSU-rRNA, 5.8S rRNA, LSU-rRNA);GO:0000463//maturation of LSU-rRNA from tricistronic rRNA transcript (SSU-rRNA, 5.8S rRNA, LSU-rRNA)	K14831//protein MAK16	gi|572279923|gb|ETS03042.1|//Mak16 protein [Trichoderma reesei RUT C-30]
87685	-1.42357	1.1e-05	Down	GO:0016021//integral component of membrane	GO:0022891//substrate-specific transmembrane transporter activity	GO:0008643//carbohydrate transport;GO:0055085//transmembrane transport	K08141//MFS transporter, SP family, general alpha glucoside:H+ symporter	gi|589112353|ref|XP_006968199.1|//maltose permease [Trichoderma reesei QM6a]
34756	-1.42642	0.000512723	Down	NA	NA	NA	NA	gi|589105271|ref|XP_006964658.1|//predicted protein [Trichoderma reesei QM6a]
12994	-1.42829	0.00160821	Down	NA	GO:0003824//catalytic activity;GO:0050662//coenzyme binding	NA	K01710//dTDP-glucose 4,6-dehydratase [EC:4.2.1.46]	gi|572273471|gb|ETR97101.1|//NAD dependent epimerase/dehydratase family protein [Trichoderma reesei RUT C-30]
89512	-1.43206	3.52e-07	Down	NA	GO:0008270//zinc ion binding;GO:0016491//oxidoreductase activity	GO:0055114//oxidation-reduction process	K00344//NADPH2:quinone reductase [EC:1.6.5.5];K01113//alkaline phosphatase D [EC:3.1.3.1]	gi|572274721|gb|ETR98224.1|//NAD(P)-binding protein [Trichoderma reesei RUT C-30]
100873	-1.43234	0.00217636	Down	NA	GO:0008270//zinc ion binding;GO:0016832//aldehyde-lyase activity	GO:0005975//carbohydrate metabolic process	K01624//fructose-bisphosphate aldolase, class II [EC:4.1.2.13]	gi|572277462|gb|ETS00720.1|//aldolase [Trichoderma reesei RUT C-30]
75088	-1.43585	0.000533197	Down	GO:0016021//integral component of membrane	GO:0005267//potassium channel activity	GO:0071805//potassium ion transmembrane transport	K05389//potassium channel subfamily K, other eukaryote	gi|572280826|gb|ETS03886.1|//voltage-gated potassium channel [Trichoderma reesei RUT C-30]
102618	-1.43629	0.000212534	Down	GO:0016021//integral component of membrane	NA	NA	K01613//phosphatidylserine decarboxylase [EC:4.1.1.65]	gi|589111985|ref|XP_006968015.1|//predicted protein [Trichoderma reesei QM6a]
93518	-1.43752	0.000193151	Down	NA	NA	NA	NA	gi|572273002|gb|ETR96709.1|//putative short-chain dehydrogenases/reductase [Trichoderma reesei RUT C-30]
73838	-1.4398	0.00804547	Down	NA	NA	NA	NA	gi|589101743|ref|XP_006962894.1|//predicted protein [Trichoderma reesei QM6a]
7422	-1.44072	1.6e-05	Down	GO:0016021//integral component of membrane;GO:0005886//plasma membrane	GO:0016787//hydrolase activity;GO:0015169//glycerol-3-phosphate transmembrane transporter activity;GO:0001406//glycerophosphodiester transmembrane transporter activity	GO:0055085//transmembrane transport;GO:0015794//glycerol-3-phosphate transport;GO:0001407//glycerophosphodiester transport	K08176//MFS transporter, PHS family, inorganic phosphate transporter	gi|572280406|gb|ETS03503.1|//MFS general substrate transporter [Trichoderma reesei RUT C-30]
9144	-1.44254	0.00424936	Down	NA	NA	NA	NA	gi|589106713|ref|XP_006965379.1|//predicted protein [Trichoderma reesei QM6a]
142783	-1.44455	2.32e-06	Down	NA	GO:0031177//phosphopantetheine binding;GO:0016740//transferase activity	GO:0008152//metabolic process	K18281//brevianamide F synthase	gi|572274831|gb|ETR98317.1|//hypothetical protein M419DRAFT_142783 [Trichoderma reesei RUT C-30]
137505	-1.44495	1.95e-05	Down	NA	NA	NA	NA	gi|589106685|ref|XP_006965365.1|//predicted protein [Trichoderma reesei QM6a]
141598	-1.44732	9.5e-06	Down	GO:0005794//Golgi apparatus;GO:0030136//clathrin-coated vesicle;GO:0005829//cytosol;GO:0005886//plasma membrane	GO:0031625//ubiquitin protein ligase binding	GO:0002092//positive regulation of receptor internalization;GO:0070086//ubiquitin-dependent endocytosis	K20059//arrestin-related trafficking adapter 1	gi|589106961|ref|XP_006965503.1|//predicted protein [Trichoderma reesei QM6a]
84535	-1.44778	1.37e-07	Down	NA	GO:0005488//binding	NA	NA	gi|572276816|gb|ETS00123.1|//hypothetical protein M419DRAFT_84535 [Trichoderma reesei RUT C-30]
99227	-1.44823	9.69e-06	Down	NA	GO:0047536//2-aminoadipate transaminase activity;GO:0008793//aromatic-amino-acid:2-oxoglutarate aminotransferase activity;GO:0008483//transaminase activity;GO:0030170//pyridoxal phosphate binding	GO:0009072//aromatic amino acid family metabolic process;GO:0009058//biosynthetic process	K00838//aromatic amino acid aminotransferase I [EC:2.6.1.57 2.6.1.27 2.6.1.5]	gi|572278530|gb|ETS01700.1|//PLP-dependent transferase [Trichoderma reesei RUT C-30];gi|589102651|ref|XP_006963348.1|//aminotransferase [Trichoderma reesei QM6a]
69919	-1.44889	6.99e-05	Down	GO:0016021//integral component of membrane	NA	NA	NA	gi|572283732|gb|ETS06706.1|//hypothetical protein M419DRAFT_69919 [Trichoderma reesei RUT C-30]
119124	-1.45003	0.021169	Down	NA	NA	NA	NA	gi|572278740|gb|ETS01910.1|//hypothetical protein M419DRAFT_119124 [Trichoderma reesei RUT C-30]
92443	-1.45005	0.00199377	Down	NA	NA	NA	K15110//solute carrier family 25 (mitochondrial 2-oxodicarboxylate transporter), member 21;K02155//V-type H+-transporting ATPase 16kDa proteolipid subunit	gi|572273476|gb|ETR97106.1|//zinc finger protein, partial [Trichoderma reesei RUT C-30]
112061	-1.45043	0.0328828	Down	GO:0016021//integral component of membrane	NA	NA	NA	gi|589109259|ref|XP_006966652.1|//predicted protein [Trichoderma reesei QM6a]
34848	-1.45755	0.000671161	Down	GO:0030686//90S preribosome;GO:0032040//small-subunit processome;GO:0005730//nucleolus	NA	GO:0000462//maturation of SSU-rRNA from tricistronic rRNA transcript (SSU-rRNA, 5.8S rRNA, LSU-rRNA)	K14782//protein AATF/BFR2;K19849//signaling mucin MSB2	gi|572279163|gb|ETS02285.1|//TRAUB-domain-containing protein [Trichoderma reesei RUT C-30];gi|550806462|gb|ERS98377.1|//hypothetical protein HMPREF1624_05161 [Sporothrix schenckii ATCC 58251]
124884	-1.45786	7.6e-05	Down	NA	NA	NA	NA	gi|572274874|gb|ETR98360.1|//hypothetical protein M419DRAFT_124884 [Trichoderma reesei RUT C-30]
92455	-1.45938	2.14e-05	Down	NA	GO:0008168//methyltransferase activity	GO:0032259//methylation	K06897//7,8-dihydropterin-6-yl-methyl-4-(beta-D-ribofuranosyl)aminobenzene 5'-phosphate synthase [EC:2.5.1.105];K12584//m7GpppX diphosphatase [EC:3.6.1.59];K20181//vacuolar protein sorting-associated protein 18	gi|572273492|gb|ETR97122.1|//S-adenosyl-L-methionine-dependent methyltransferase, partial [Trichoderma reesei RUT C-30];gi|927409209|ref|XP_013950450.1|//hypothetical protein TRIVIDRAFT_87441 [Trichoderma virens Gv29-8]
69901	-1.46022	0.00727166	Down	GO:0016021//integral component of membrane	GO:0008271//secondary active sulfate transmembrane transporter activity	GO:1902358//sulfate transmembrane transport	K14708//solute carrier family 26 (sodium-independent sulfate anion transporter), member 11	gi|572283941|gb|ETS06915.1|//sulfate permease [Trichoderma reesei RUT C-30]
120234	-1.46096	3.81e-05	Down	NA	NA	NA	NA	gi|572275668|gb|ETR99073.1|//hypothetical protein M419DRAFT_120234 [Trichoderma reesei RUT C-30]
78102	-1.46097	3.92e-05	Down	GO:0016021//integral component of membrane	NA	NA	NA	gi|572279168|gb|ETS02290.1|//hypothetical protein M419DRAFT_78102 [Trichoderma reesei RUT C-30]
125645	-1.46397	0.00492491	Down	NA	NA	NA	NA	gi|572283234|gb|ETS06208.1|//hypothetical protein M419DRAFT_125645 [Trichoderma reesei RUT C-30]
83244	-1.4669	0.0058305	Down	GO:0016021//integral component of membrane	NA	GO:0055085//transmembrane transport	K00276//primary-amine oxidase [EC:1.4.3.21];K11231//osomolarity two-component system, sensor histidine kinase SLN1 [EC:2.7.13.3];K02835//peptide chain release factor 1;K01533//Cu2+-exporting ATPase [EC:3.6.3.4]	gi|589109669|ref|XP_006966857.1|//predicted protein [Trichoderma reesei QM6a]
91730	-1.46798	2.16e-05	Down	GO:0005634//nucleus	GO:0003677//DNA binding;GO:0000981//RNA polymerase II transcription factor activity, sequence-specific DNA binding;GO:0008270//zinc ion binding;GO:0071949//FAD binding;GO:0016491//oxidoreductase activity	GO:0006357//regulation of transcription from RNA polymerase II promoter;GO:0055114//oxidation-reduction process	K08158//MFS transporter, DHA1 family, multidrug resistance protein;K00480//salicylate hydroxylase [EC:1.14.13.1];K09241//transcriptional regulatory protein GAL4	gi|572273785|gb|ETR97378.1|//hypothetical protein M419DRAFT_91730 [Trichoderma reesei RUT C-30]
6678	-1.46873	0.000719586	Down	NA	NA	NA	K03846//alpha-1,2-mannosyltransferase [EC:2.4.1.259 2.4.1.261]	gi|589101151|ref|XP_006962598.1|//predicted protein [Trichoderma reesei QM6a]
83423	-1.46876	0.0314664	Down	NA	NA	NA	NA	gi|589110489|ref|XP_006967267.1|//predicted protein [Trichoderma reesei QM6a]
12248	-1.46931	3.52e-06	Down	NA	NA	NA	NA	gi|572274372|gb|ETR97902.1|//hypothetical protein M419DRAFT_12248 [Trichoderma reesei RUT C-30]
33761	-1.46948	0.00382634	Down	NA	GO:0008270//zinc ion binding;GO:0016491//oxidoreductase activity	GO:0055114//oxidation-reduction process	K00344//NADPH2:quinone reductase [EC:1.6.5.5];K01178//glucoamylase [EC:3.2.1.3]	gi|572280639|gb|ETS03699.1|//NAD(P)-binding protein [Trichoderma reesei RUT C-30]
139586	-1.46967	1.77e-06	Down	GO:0016020//membrane	NA	NA	NA	gi|589098989|ref|XP_006961517.1|//predicted protein [Trichoderma reesei QM6a]
37852	-1.47301	0.00144544	Down	NA	GO:0004713//protein tyrosine kinase activity;GO:0005524//ATP binding	GO:0018108//peptidyl-tyrosine phosphorylation	K03097//casein kinase II subunit alpha [EC:2.7.11.1]	gi|589111489|ref|XP_006967767.1|//casein kinase II, alpha subunit [Trichoderma reesei QM6a];gi|572276028|gb|ETR99396.1|//casein kinase II [Trichoderma reesei RUT C-30]
25941	-1.47332	0.0123231	Down	NA	NA	NA	NA	gi|572276456|gb|ETR99802.1|//hypothetical protein M419DRAFT_25941 [Trichoderma reesei RUT C-30]
114726	-1.47387	3.18e-08	Down	NA	NA	NA	K00601//phosphoribosylglycinamide formyltransferase [EC:2.1.2.2]	gi|589112995|ref|XP_006968520.1|//predicted protein [Trichoderma reesei QM6a]
118592	-1.47429	3.42e-05	Down	NA	NA	NA	NA	gi|572280015|gb|ETS03134.1|//hypothetical protein M419DRAFT_118592, partial [Trichoderma reesei RUT C-30]
34322	-1.48041	0.00245147	Down	NA	NA	NA	K19983//exocyst complex component 1;K14005//protein transport protein SEC31;K19475//WAS/WASL-interacting protein;K12878//THO complex subunit 1;K15158//mediator of RNA polymerase II transcription subunit 15, fungi type	gi|572280362|gb|ETS03459.1|//hypothetical protein M419DRAFT_34322 [Trichoderma reesei RUT C-30]
65252	-1.48067	9.51e-05	Down	NA	NA	NA	K19851//flocculation protein FLO11	gi|589111151|ref|XP_006967598.1|//predicted protein [Trichoderma reesei QM6a];gi|646399444|gb|KDQ63579.1|//hypothetical protein JAAARDRAFT_29600 [Jaapia argillacea MUCL 33604]
120040	-1.48125	2.19e-07	Down	NA	NA	NA	NA	gi|589109911|ref|XP_006966978.1|//predicted protein [Trichoderma reesei QM6a]
121740	-1.48306	1.46e-07	Down	NA	NA	NA	NA	gi|589107495|ref|XP_006965770.1|//predicted protein [Trichoderma reesei QM6a]
131059	-1.4842	0.000161169	Down	NA	NA	NA	NA	gi|572277662|gb|ETS00897.1|//hypothetical protein M419DRAFT_131059 [Trichoderma reesei RUT C-30]
125781	-1.48701	9.64e-07	Down	GO:0005634//nucleus;GO:0000307//cyclin-dependent protein kinase holoenzyme complex;GO:0005829//cytosol;GO:0016021//integral component of membrane	NA	GO:0036289//peptidyl-serine autophosphorylation;GO:0038083//peptidyl-tyrosine autophosphorylation;GO:1901407//regulation of phosphorylation of RNA polymerase II C-terminal domain;GO:1990443//peptidyl-threonine autophosphorylation	K15563//protein BUR2	gi|572283376|gb|ETS06350.1|//cyclin-like protein [Trichoderma reesei RUT C-30]
132786	-1.4879	0.0380971	Down	NA	NA	NA	NA	gi|572275656|gb|ETR99061.1|//hypothetical protein M419DRAFT_132786 [Trichoderma reesei RUT C-30]
142900	-1.48792	1.49e-05	Down	NA	GO:0016811//hydrolase activity, acting on carbon-nitrogen (but not peptide) bonds, in linear amides	NA	K01455//formamidase [EC:3.5.1.49]	gi|572274540|gb|ETR98058.1|//formamidase [Trichoderma reesei RUT C-30]
99672	-1.4894	0.000160844	Down	NA	NA	NA	NA	gi|572278267|gb|ETS01459.1|//hypothetical protein M419DRAFT_99672 [Trichoderma reesei RUT C-30]
142507	-1.49295	2.85e-07	Down	NA	GO:0003824//catalytic activity	NA	NA	gi|572275670|gb|ETR99075.1|//alpha/beta-hydrolase [Trichoderma reesei RUT C-30]
73396	-1.49369	0.000536096	Down	NA	GO:0008483//transaminase activity;GO:0030170//pyridoxal phosphate binding	GO:0009058//biosynthetic process	K10838//xeroderma pigmentosum group C-complementing protein;K14264//kynurenine aminotransferase [EC:2.6.1.7]	gi|589101741|ref|XP_006962893.1|//predicted protein [Trichoderma reesei QM6a]
83372	-1.49439	0.000581962	Down	GO:0016021//integral component of membrane	GO:0046872//metal ion binding;GO:0005524//ATP binding;GO:0019829//cation-transporting ATPase activity	GO:0098655//cation transmembrane transport	K01537//Ca2+-transporting ATPase [EC:3.6.3.8];K01536//Na+-exporting ATPase [EC:3.6.3.7]	gi|572277258|gb|ETS00540.1|//sodium transport ATPase 5 [Trichoderma reesei RUT C-30]
122636	-1.49698	1.3e-07	Down	NA	NA	NA	NA	gi|589103903|ref|XP_006963974.1|//predicted protein [Trichoderma reesei QM6a]
102621	-1.49897	1.53e-06	Down	NA	NA	NA	NA	gi|572275701|gb|ETR99106.1|//hypothetical protein M419DRAFT_102621 [Trichoderma reesei RUT C-30]
138986	-1.49916	0.0395521	Down	GO:0016021//integral component of membrane	GO:0004888//transmembrane signaling receptor activity	GO:0007166//cell surface receptor signaling pathway	NA	gi|589113825|ref|XP_006968935.1|//G-protein coupled receptor protein [Trichoderma reesei QM6a]
127428	-1.50005	0.000104526	Down	NA	GO:0016624//oxidoreductase activity, acting on the aldehyde or oxo group of donors, disulfide as acceptor	GO:0055114//oxidation-reduction process	K00166//2-oxoisovalerate dehydrogenase E1 component alpha subunit [EC:1.2.4.4]	gi|572281275|gb|ETS04299.1|//Thiamin diphosphate-binding protein [Trichoderma reesei RUT C-30]
53337	-1.50505	0.0113558	Down	NA	NA	NA	K01230//mannosyl-oligosaccharide alpha-1,2-mannosidase [EC:3.2.1.113];K01869//leucyl-tRNA synthetase [EC:6.1.1.4];K19327//anoctamin-10;K02320//DNA polymerase alpha subunit A [EC:2.7.7.7]	gi|572282788|gb|ETS05802.1|//HET-domain-containing protein, partial [Trichoderma reesei RUT C-30];gi|589102569|ref|XP_006963307.1|//predicted protein [Trichoderma reesei QM6a]
131841	-1.50519	2.19e-07	Down	GO:0016020//membrane	NA	NA	NA	gi|589110977|ref|XP_006967511.1|//predicted protein [Trichoderma reesei QM6a]
70947	-1.51237	4.29e-05	Down	NA	NA	NA	NA	gi|572282524|gb|ETS05538.1|//NAD(P)-binding protein [Trichoderma reesei RUT C-30]
8547	-1.51282	0.00146288	Down	GO:0016021//integral component of membrane	NA	NA	K01078//acid phosphatase [EC:3.1.3.2]	gi|572279040|gb|ETS02191.1|//phosphoglycerate mutase-like protein [Trichoderma reesei RUT C-30]
111105	-1.51454	1.72e-07	Down	GO:0016021//integral component of membrane	GO:0050661//NADP binding;GO:0004499//N,N-dimethylaniline monooxygenase activity;GO:0050660//flavin adenine dinucleotide binding	GO:0055114//oxidation-reduction process	K03379//cyclohexanone monooxygenase [EC:1.14.13.22];K00485//dimethylaniline monooxygenase (N-oxide forming) [EC:1.14.13.8]	gi|572278743|gb|ETS01913.1|//FAD/NAD(P)-binding domain-containing protein [Trichoderma reesei RUT C-30]
11843	-1.5201	0.0141854	Down	NA	NA	NA	NA	gi|589099665|ref|XP_006961855.1|//predicted protein [Trichoderma reesei QM6a]
104617	-1.52025	0.000958744	Down	NA	NA	NA	NA	gi|572273736|gb|ETR97338.1|//hypothetical protein M419DRAFT_104617 [Trichoderma reesei RUT C-30]
117198	-1.52238	4.89e-05	Down	NA	NA	NA	NA	gi|572283761|gb|ETS06735.1|//hypothetical protein M419DRAFT_117198 [Trichoderma reesei RUT C-30]
5883	-1.52347	6.06e-06	Down	GO:0016021//integral component of membrane	NA	NA	K14347//solute carrier family 10 (sodium/bile acid cotransporter), member 7	gi|589102467|ref|XP_006963256.1|//predicted protein [Trichoderma reesei QM6a];gi|572282544|gb|ETS05558.1|//hypothetical protein M419DRAFT_5884 [Trichoderma reesei RUT C-30]
39913	-1.52689	2.5e-07	Down	GO:0005774//vacuolar membrane;GO:0005634//nucleus;GO:0000329//fungal-type vacuole membrane;GO:0016021//integral component of membrane	GO:0004309//exopolyphosphatase activity;GO:0000298//endopolyphosphatase activity;GO:0016462//pyrophosphatase activity	GO:0006797//polyphosphate metabolic process;GO:0006798//polyphosphate catabolic process	K06018//endopolyphosphatase [EC:3.6.1.10]	gi|572273149|gb|ETR96829.1|//Endopolyphosphatase [Trichoderma reesei RUT C-30]
26548	-1.52766	1.03e-05	Down	NA	GO:0005524//ATP binding;GO:0004371//glycerone kinase activity	GO:0006071//glycerol metabolic process;GO:0016310//phosphorylation	K00863//triose/dihydroxyacetone kinase / FAD-AMP lyase (cyclizing) [EC:2.7.1.28 2.7.1.29 4.6.1.15]	gi|572274519|gb|ETR98037.1|//dihydroxyacetone kinase [Trichoderma reesei RUT C-30]
119861	-1.53418	0.000163019	Down	NA	NA	NA	NA	gi|589110967|ref|XP_006967506.1|//predicted protein [Trichoderma reesei QM6a]
77832	-1.53508	0.00291107	Down	GO:0016021//integral component of membrane	GO:0016705//oxidoreductase activity, acting on paired donors, with incorporation or reduction of molecular oxygen;GO:0020037//heme binding;GO:0005506//iron ion binding;GO:0004497//monooxygenase activity	GO:0055114//oxidation-reduction process	K21296//cytochrome P450 monooxygenase	gi|589105871|ref|XP_006964958.1|//hypothetical protein TRIREDRAFT_73344 [Trichoderma reesei QM6a];gi|572279402|gb|ETS02524.1|//cytochrome P450, partial [Trichoderma reesei RUT C-30]
84644	-1.53624	5.76e-08	Down	NA	NA	NA	NA	gi|572276664|gb|ETR99996.1|//hypothetical protein M419DRAFT_84644 [Trichoderma reesei RUT C-30]
121261	-1.53831	1.81e-05	Down	NA	NA	NA	NA	gi|572273336|gb|ETR96987.1|//hypothetical protein M419DRAFT_121261 [Trichoderma reesei RUT C-30]
91519	-1.5393	0.000206384	Down	NA	NA	GO:0044237//cellular metabolic process	K03680//translation initiation factor eIF-2B subunit delta	gi|572273880|gb|ETR97466.1|//nagb/rpia/CoA transferase-like protein [Trichoderma reesei RUT C-30]
26950	-1.54004	1.56e-08	Down	GO:0005811//lipid particle;GO:0016021//integral component of membrane	NA	NA	NA	gi|572273438|gb|ETR97075.1|//DUF676-domain-containing protein, partial [Trichoderma reesei RUT C-30]
91209	-1.54267	9.86e-05	Down	NA	NA	NA	NA	gi|589114591|ref|XP_006969318.1|//predicted protein [Trichoderma reesei QM6a]
26481	-1.54596	1.05e-07	Down	NA	NA	NA	NA	gi|572274645|gb|ETR98148.1|//protein MSF1 [Trichoderma reesei RUT C-30]
74496	-1.54735	0.00626689	Down	NA	GO:0008270//zinc ion binding;GO:0016491//oxidoreductase activity	GO:0055114//oxidation-reduction process	K00002//alcohol dehydrogenase (NADP+) [EC:1.1.1.2]	gi|589103549|ref|XP_006963797.1|//predicted protein [Trichoderma reesei QM6a]
91098	-1.55315	0.00364934	Down	NA	GO:0016491//oxidoreductase activity	GO:0055114//oxidation-reduction process	NA	gi|572274036|gb|ETR97604.1|//NAD(P)-binding protein [Trichoderma reesei RUT C-30]
41630	-1.55435	1.31e-06	Down	GO:0044424//intracellular part	GO:0046872//metal ion binding;GO:0043565//sequence-specific DNA binding	GO:0006357//regulation of transcription from RNA polymerase II promoter;GO:0009743//response to carbohydrate	K09191//general transcription factor IIIA	gi|572276656|gb|ETR99988.1|//hypothetical protein M419DRAFT_41630, partial [Trichoderma reesei RUT C-30];gi|589099741|ref|XP_006961893.1|//predicted protein [Trichoderma reesei QM6a]
87945	-1.55499	4.13e-05	Down	NA	GO:0016829//lyase activity;GO:0030170//pyridoxal phosphate binding	NA	K01739//cystathionine gamma-synthase [EC:2.5.1.48]	gi|589112939|ref|XP_006968492.1|//cystathionine beta-lyase/cystathionine gamma-synthase [Trichoderma reesei QM6a]
25998	-1.55514	4.69e-07	Down	NA	NA	NA	NA	gi|589111383|ref|XP_006967714.1|//predicted protein [Trichoderma reesei QM6a]
136420	-1.55686	0.00104356	Down	NA	NA	NA	NA	gi|572280759|gb|ETS03819.1|//hypothetical protein M419DRAFT_136420 [Trichoderma reesei RUT C-30]
124832	-1.56267	0.00908931	Down	NA	NA	NA	NA	gi|572274797|gb|ETR98283.1|//hypothetical protein M419DRAFT_124832 [Trichoderma reesei RUT C-30]
69375	-1.56302	9.56e-06	Down	NA	NA	NA	NA	gi|589098561|ref|XP_006961303.1|//predicted protein [Trichoderma reesei QM6a]
43649	-1.56371	0.000106472	Down	GO:0016020//membrane	NA	NA	NA	gi|572275296|gb|ETR98731.1|//hypothetical protein M419DRAFT_43649, partial [Trichoderma reesei RUT C-30]
90737	-1.56452	8.62e-05	Down	NA	NA	NA	NA	gi|572274143|gb|ETR97699.1|//hypothetical protein M419DRAFT_90737 [Trichoderma reesei RUT C-30]
42804	-1.56913	0.000874189	Down	GO:0016020//membrane	GO:0016787//hydrolase activity	GO:0006629//lipid metabolic process	K01052//lysosomal acid lipase/cholesteryl ester hydrolase [EC:3.1.1.13];K03848//alpha-1,3-glucosyltransferase [EC:2.4.1.267]	gi|572276933|gb|ETS00240.1|//alpha/beta-hydrolase, partial [Trichoderma reesei RUT C-30]
73291	-1.57363	0.000620441	Down	NA	NA	GO:0006535//cysteine biosynthetic process from serine	K01738//cysteine synthase A [EC:2.5.1.47]	gi|572281851|gb|ETS04875.1|//cysteine synthase [Trichoderma reesei RUT C-30]
125463	-1.57422	6.63e-05	Down	NA	NA	NA	NA	gi|572273348|gb|ETR96999.1|//hypothetical protein M419DRAFT_125463 [Trichoderma reesei RUT C-30]
130619	-1.57458	1.09e-06	Down	NA	NA	NA	NA	gi|572278399|gb|ETS01591.1|//hypothetical protein M419DRAFT_130619 [Trichoderma reesei RUT C-30]
26039	-1.57728	5.17e-08	Down	GO:0005783//endoplasmic reticulum;GO:0005811//lipid particle;GO:0005794//Golgi apparatus;GO:0016021//integral component of membrane	GO:0042171//lysophosphatidic acid acyltransferase activity	GO:0035356//cellular triglyceride homeostasis;GO:0008152//metabolic process;GO:0006623//protein targeting to vacuole;GO:0034389//lipid particle organization	K19851//flocculation protein FLO11	gi|985625835|gb|AMD21479.1|//HER201Wp [Eremothecium sinecaudum];gi|572276259|gb|ETR99608.1|//hypothetical protein M419DRAFT_26039 [Trichoderma reesei RUT C-30]
104881	-1.57736	9.95e-07	Down	GO:0016021//integral component of membrane	GO:0005524//ATP binding;GO:0042626//ATPase activity, coupled to transmembrane movement of substances	GO:0055085//transmembrane transport	K08712//ATP-binding cassette, subfamily G (WHITE), member 2, SNQ2	gi|572273497|gb|ETR97127.1|//ABC-2 type transporter [Trichoderma reesei RUT C-30]
90096	-1.57737	0.000202085	Down	NA	NA	NA	NA	gi|572274435|gb|ETR97965.1|//hypothetical protein M419DRAFT_90096 [Trichoderma reesei RUT C-30]
39268	-1.57851	0.00252539	Down	NA	GO:0004560//alpha-L-fucosidase activity	NA	K15923//alpha-L-fucosidase 2 [EC:3.2.1.51]	gi|572274038|gb|ETR97606.1|//hypothetical protein M419DRAFT_39268 [Trichoderma reesei RUT C-30]
55319	-1.57985	0.000322497	Down	NA	NA	NA	NA	gi|927758237|gb|KPA41442.1|//lyr family protein [Fusarium langsethiae];gi|572276225|gb|ETR99574.1|//complex 1 protein, partial [Trichoderma reesei RUT C-30]
123254	-1.58013	1.73e-07	Down	NA	NA	NA	NA	gi|572278954|gb|ETS02105.1|//hypothetical protein M419DRAFT_123254 [Trichoderma reesei RUT C-30]
5715	-1.58097	0.0201539	Down	NA	NA	NA	NA	gi|572282370|gb|ETS05384.1|//hypothetical protein M419DRAFT_5715 [Trichoderma reesei RUT C-30]
32421	-1.59447	0.00124624	Down	NA	NA	NA	K17663//cytochrome b pre-mRNA-processing protein 6	gi|589107081|ref|XP_006965563.1|//predicted protein [Trichoderma reesei QM6a]
102372	-1.59553	0.000129193	Down	NA	GO:0004555//alpha,alpha-trehalase activity	GO:0005991//trehalose metabolic process	K01194//alpha,alpha-trehalase [EC:3.2.1.28]	gi|589111565|ref|XP_006967805.1|//glycoside hydrolase family 37 [Trichoderma reesei QM6a]
139210	-1.59583	0.00223742	Down	NA	NA	NA	NA	gi|572274177|gb|ETR97733.1|//hypothetical protein M419DRAFT_139210 [Trichoderma reesei RUT C-30]
71936	-1.59597	0.000181571	Down	NA	GO:0031072//heat shock protein binding	NA	K02993//small subunit ribosomal protein S7e;K12274//translocation protein SEC72	gi|572282347|gb|ETS05361.1|//TPR-like protein [Trichoderma reesei RUT C-30]
26280	-1.59735	1.03e-06	Down	NA	GO:0008270//zinc ion binding;GO:0046526//D-xylulose reductase activity	GO:0055114//oxidation-reduction process	K05351//D-xylulose reductase [EC:1.1.1.9]	gi|589112937|ref|XP_006968491.1|//xylitol dehydrogenase [Trichoderma reesei QM6a]
5412	-1.5983	0.000119684	Down	NA	NA	NA	K08158//MFS transporter, DHA1 family, multidrug resistance protein;K17644//norsolorinic acid ketoreductase [EC:1.1.1.349];K06123//1-acylglycerone phosphate reductase [EC:1.1.1.101];K00079//carbonyl reductase 1 [EC:1.1.1.184 1.1.1.189 1.1.1.197]	gi|572284214|gb|ETS07188.1|//NAD(P)-binding protein [Trichoderma reesei RUT C-30]
124526	-1.5989	0.000264767	Down	GO:0005576//extracellular region	GO:0008061//chitin binding;GO:0004568//chitinase activity	GO:0006032//chitin catabolic process;GO:0000272//polysaccharide catabolic process	K01183//chitinase [EC:3.2.1.14]	gi|51988013|dbj|BAD44715.1|//46 kDa chitinase [Trichoderma reesei]
97336	-1.60561	1.67e-06	Down	GO:0016021//integral component of membrane	NA	NA	NA	gi|589104185|ref|XP_006964115.1|//predicted protein [Trichoderma reesei QM6a]
26373	-1.60911	9.9e-07	Down	GO:0016021//integral component of membrane	NA	NA	K13431//signal recognition particle receptor subunit alpha;K01196//glycogen debranching enzyme [EC:2.4.1.25 3.2.1.33];K19851//flocculation protein FLO11	gi|572275195|gb|ETR98645.1|//DUF221-domain-containing protein [Trichoderma reesei RUT C-30]
97717	-1.60979	0.00381477	Down	NA	NA	NA	K16066//3-hydroxy acid dehydrogenase / malonic semialdehyde reductase [EC:1.1.1.381 1.1.1.-];K20306//trafficking protein particle complex subunit 9	gi|572279634|gb|ETS02753.1|//NAD(P)-binding protein [Trichoderma reesei RUT C-30]
75688	-1.61212	5.76e-05	Down	NA	GO:0016491//oxidoreductase activity	GO:0055114//oxidation-reduction process	K17742//sorbose reductase [EC:1.1.1.289]	gi|572280179|gb|ETS03276.1|//short chain dehydrogenase [Trichoderma reesei RUT C-30]
53055	-1.61335	0.0397763	Down	NA	NA	NA	K15267//mitochondrial transcription factor 1;K16261//yeast amino acid transporter	gi|572280694|gb|ETS03754.1|//hypothetical protein M419DRAFT_53055, partial [Trichoderma reesei RUT C-30]
12745	-1.61452	0.000148439	Down	NA	NA	NA	NA	gi|572273888|gb|ETR97474.1|//DUF1868-domain-containing protein [Trichoderma reesei RUT C-30]
133534	-1.616	6.65e-05	Down	NA	NA	NA	NA	gi|572274796|gb|ETR98282.1|//hypothetical protein M419DRAFT_133534 [Trichoderma reesei RUT C-30]
139907	-1.61795	3.19e-08	Down	NA	GO:0016616//oxidoreductase activity, acting on the CH-OH group of donors, NAD or NADP as acceptor;GO:0051287//NAD binding	GO:0055114//oxidation-reduction process	K00018//glycerate dehydrogenase [EC:1.1.1.29];K00058//D-3-phosphoglycerate dehydrogenase [EC:1.1.1.95];K03032//26S proteasome regulatory subunit N2	gi|589107197|ref|XP_006965621.1|//lactate dehydrogenase-like protein [Trichoderma reesei QM6a]
124919	-1.61858	3.56e-06	Down	NA	NA	NA	NA	gi|572274691|gb|ETR98194.1|//hypothetical protein M419DRAFT_124919 [Trichoderma reesei RUT C-30]
90165	-1.61898	0.00188	Down	NA	GO:0008483//transaminase activity;GO:0030170//pyridoxal phosphate binding	NA	K10590//E3 ubiquitin-protein ligase TRIP12 [EC:2.3.2.26];K00823//4-aminobutyrate aminotransferase [EC:2.6.1.19];K00818//acetylornithine aminotransferase [EC:2.6.1.11]	gi|572274399|gb|ETR97929.1|//aminotransferase, class III [Trichoderma reesei RUT C-30]
102329	-1.62213	0.000125169	Down	NA	NA	NA	K02132//F-type H+-transporting ATPase subunit alpha	gi|572275873|gb|ETR99241.1|//hypothetical protein M419DRAFT_102329 [Trichoderma reesei RUT C-30]
36339	-1.62241	1.33e-09	Down	NA	NA	NA	NA	gi|572277621|gb|ETS00856.1|//hypothetical protein M419DRAFT_36339 [Trichoderma reesei RUT C-30]
23266	-1.62309	9.56e-06	Down	NA	NA	NA	K17553//protein phosphatase 1 regulatory subunit 11	gi|589099303|ref|XP_006961674.1|//predicted protein [Trichoderma reesei QM6a]
124000	-1.62825	3.7e-05	Down	GO:0016020//membrane	GO:0005509//calcium ion binding;GO:0004571//mannosyl-oligosaccharide 1,2-alpha-mannosidase activity	GO:0008152//metabolic process	K01230//mannosyl-oligosaccharide alpha-1,2-mannosidase [EC:3.2.1.113]	gi|572277138|gb|ETS00420.1|//hypothetical protein M419DRAFT_124000 [Trichoderma reesei RUT C-30]
137407	-1.62885	6.08e-06	Down	GO:0016021//integral component of membrane	GO:0005469//succinate:fumarate antiporter activity	GO:0015741//fumarate transport;GO:0071422//succinate transmembrane transport	K15100//solute carrier family 25 (mitochondrial citrate transporter), member 1	gi|589106815|ref|XP_006965430.1|//mitochondrial succinate-fumarate transporter-like protein [Trichoderma reesei QM6a]
7742	-1.62973	1.31e-06	Down	NA	NA	NA	NA	gi|572279855|gb|ETS02974.1|//hypothetical protein M419DRAFT_7742 [Trichoderma reesei RUT C-30]
96983	-1.62991	0.000129918	Down	NA	GO:0030246//carbohydrate binding	NA	NA	gi|572280814|gb|ETS03874.1|//hypothetical protein M419DRAFT_96983 [Trichoderma reesei RUT C-30]
106945	-1.63091	5.71e-09	Down	NA	NA	NA	NA	gi|589100751|ref|XP_006962398.1|//predicted protein [Trichoderma reesei QM6a]
79174	-1.63386	0.000580334	Down	NA	NA	NA	NA	gi|589107929|ref|XP_006965987.1|//predicted protein [Trichoderma reesei QM6a]
109454	-1.63575	0.000165561	Down	NA	GO:0016491//oxidoreductase activity	GO:0055114//oxidation-reduction process	K00059//3-oxoacyl-[acyl-carrier protein] reductase [EC:1.1.1.100];K18337//L-rhamnose 1-dehydrogenase [EC:1.1.1.378 1.1.1.377 1.1.1.173]	gi|572279762|gb|ETS02881.1|//NAD(P)-binding protein [Trichoderma reesei RUT C-30]
24744	-1.63665	0.000145383	Down	NA	GO:0016829//lyase activity	NA	K02295//cryptochrome	gi|818168489|gb|KKP07758.1|//DNA photolyase [Trichoderma harzianum];gi|589105809|ref|XP_006964927.1|//DNA photolyase [Trichoderma reesei QM6a]
70202	-1.63719	0.00105878	Down	NA	NA	NA	NA	gi|572283977|gb|ETS06951.1|//hypothetical protein M419DRAFT_70202 [Trichoderma reesei RUT C-30]
126155	-1.63902	2.3e-07	Down	NA	NA	NA	NA	gi|589099437|ref|XP_006961741.1|//predicted protein [Trichoderma reesei QM6a]
79239	-1.64443	0.0149179	Down	NA	NA	NA	NA	gi|927408269|ref|XP_013950094.1|//hypothetical protein TRIVIDRAFT_39594 [Trichoderma virens Gv29-8];gi|589107763|ref|XP_006965904.1|//predicted protein [Trichoderma reesei QM6a]
47193	-1.6452	5.27e-09	Down	NA	NA	NA	K11274//chromosome transmission fidelity protein 4	gi|572275499|gb|ETR98919.1|//hypothetical protein M419DRAFT_47193, partial [Trichoderma reesei RUT C-30]
136998	-1.64637	6.55e-08	Down	NA	GO:0016740//transferase activity	NA	K06897//7,8-dihydropterin-6-yl-methyl-4-(beta-D-ribofuranosyl)aminobenzene 5'-phosphate synthase [EC:2.5.1.105];K12584//m7GpppX diphosphatase [EC:3.6.1.59];K20181//vacuolar protein sorting-associated protein 18	gi|572279422|gb|ETS02544.1|//S-adenosyl-L-methionine-dependent methyltransferase [Trichoderma reesei RUT C-30]
118138	-1.64645	0.00011387	Down	NA	NA	NA	NA	gi|572280802|gb|ETS03862.1|//hypothetical protein M419DRAFT_118138 [Trichoderma reesei RUT C-30]
121161	-1.64757	3.85e-05	Down	NA	NA	NA	NA	gi|572273630|gb|ETR97242.1|//hypothetical protein M419DRAFT_121161, partial [Trichoderma reesei RUT C-30]
140944	-1.64868	2.7e-08	Down	NA	NA	GO:0009987//cellular process;GO:0050790//regulation of catalytic activity	K16833//protein phosphatase inhibitor 2	gi|589105375|ref|XP_006964710.1|//predicted protein [Trichoderma reesei QM6a]
26381	-1.64879	2.68e-05	Down	NA	NA	NA	NA	gi|572275233|gb|ETR98683.1|//hypothetical protein M419DRAFT_26381 [Trichoderma reesei RUT C-30]
122732	-1.65022	4.69e-08	Down	GO:0016020//membrane;GO:0016021//integral component of membrane	NA	NA	K17643//noranthrone monooxygenase [EC:1.13.12.20]	gi|589104605|ref|XP_006964325.1|//predicted protein [Trichoderma reesei QM6a]
104234	-1.65307	8e-08	Down	GO:0016021//integral component of membrane	GO:0022857//transmembrane transporter activity;GO:0016491//oxidoreductase activity	GO:0055085//transmembrane transport;GO:0055114//oxidation-reduction process	K08176//MFS transporter, PHS family, inorganic phosphate transporter	gi|572274115|gb|ETR97671.1|//MFS phospholipid transporter Git1 [Trichoderma reesei RUT C-30]
142648	-1.65531	0.0255236	Down	GO:0005634//nucleus	NA	NA	NA	gi|572275328|gb|ETR98763.1|//DUF1711-domain-containing protein [Trichoderma reesei RUT C-30]
82946	-1.6596	0.0451682	Down	GO:0016021//integral component of membrane	GO:0016705//oxidoreductase activity, acting on paired donors, with incorporation or reduction of molecular oxygen;GO:0020037//heme binding;GO:0005506//iron ion binding	GO:0055114//oxidation-reduction process	K07824//benzoate 4-monooxygenase [EC:1.14.13.12];K14338//cytochrome P450 / NADPH-cytochrome P450 reductase [EC:1.14.14.1 1.6.2.4]	gi|572277296|gb|ETS00554.1|//cytochrome P450 [Trichoderma reesei RUT C-30]
132296	-1.66367	0.00337533	Down	NA	NA	NA	K19475//WAS/WASL-interacting protein;K05747//Wiskott-Aldrich syndrome protein;K11359//transcriptional activator SPT7	gi|572276442|gb|ETR99788.1|//hypothetical protein M419DRAFT_132296 [Trichoderma reesei RUT C-30]
91306	-1.66495	0.00619066	Down	NA	NA	NA	NA	gi|589114903|ref|XP_006969474.1|//predicted protein [Trichoderma reesei QM6a]
110805	-1.66845	2.28e-08	Down	NA	GO:0000213//tRNA-intron endonuclease activity	GO:0006388//tRNA splicing, via endonucleolytic cleavage and ligation;GO:0090502//RNA phosphodiester bond hydrolysis, endonucleolytic	K15325//tRNA-splicing endonuclease subunit Sen15, fungi type	gi|589102245|ref|XP_006963145.1|//hypothetical protein TRIREDRAFT_120570 [Trichoderma reesei QM6a]
65302	-1.67001	0.0317813	Down	NA	GO:0003839//gamma-glutamylcyclotransferase activity	GO:0006750//glutathione biosynthetic process	NA	gi|572276871|gb|ETS00178.1|//AIG2 family protein, partial [Trichoderma reesei RUT C-30];gi|589110807|ref|XP_006967426.1|//predicted protein [Trichoderma reesei QM6a]
73533	-1.67153	4.79e-07	Down	NA	NA	NA	NA	gi|572281318|gb|ETS04342.1|//hypothetical protein M419DRAFT_73533 [Trichoderma reesei RUT C-30]
84403	-1.67196	5.32e-05	Down	GO:0016021//integral component of membrane	NA	NA	NA	gi|589110741|ref|XP_006967393.1|//predicted protein [Trichoderma reesei QM6a]
46978	-1.67259	0.00165171	Down	NA	NA	NA	NA	gi|572279321|gb|ETS02443.1|//hypothetical protein M419DRAFT_46978, partial [Trichoderma reesei RUT C-30]
73201	-1.67719	0.0499189	Down	NA	NA	NA	K19849//signaling mucin MSB2;K19898//alpha-agglutinin	gi|695108198|gb|KGK35405.1|//hypothetical protein JL09_g5445, partial [Pichia kudriavzevii];gi|572281478|gb|ETS04502.1|//hypothetical protein M419DRAFT_73201 [Trichoderma reesei RUT C-30]
37922	-1.67897	8.17e-11	Down	GO:0005634//nucleus;GO:0033588//Elongator holoenzyme complex;GO:0005737//cytoplasm	GO:0000049//tRNA binding	GO:0002098//tRNA wobble uridine modification;GO:0006357//regulation of transcription from RNA polymerase II promoter	K11373//elongator complex protein 1	gi|589112127|ref|XP_006968086.1|//predicted protein [Trichoderma reesei QM6a];gi|572275685|gb|ETR99090.1|//elongator complex protein [Trichoderma reesei RUT C-30]
46673	-1.68068	0.00673509	Down	GO:0016020//membrane	NA	NA	NA	gi|572282303|gb|ETS05317.1|//hypothetical protein M419DRAFT_46673, partial [Trichoderma reesei RUT C-30]
121158	-1.68681	0.0286136	Down	NA	NA	NA	K08866//serine/threonine-protein kinase TTK/MPS1 [EC:2.7.12.1]	gi|589115117|ref|XP_006969581.1|//predicted protein [Trichoderma reesei QM6a];gi|452002332|gb|EMD94790.1|//hypothetical protein COCHEDRAFT_1210812 [Bipolaris maydis C5]
7595	-1.68826	0.000546508	Down	NA	NA	NA	NA	gi|572279696|gb|ETS02815.1|//hypothetical protein M419DRAFT_7595 [Trichoderma reesei RUT C-30]
128475	-1.68835	0.0209081	Down	NA	GO:0031177//phosphopantetheine binding;GO:0016740//transferase activity	GO:0008152//metabolic process	K15394//hybrid polyketide synthase / nonribosomal peptide synthetase ACE1	gi|572280081|gb|ETS03178.1|//polyketide synthase [Trichoderma reesei RUT C-30]
123055	-1.68913	1.78e-05	Down	NA	NA	NA	NA	gi|572279373|gb|ETS02495.1|//hypothetical protein M419DRAFT_123055, partial [Trichoderma reesei RUT C-30]
25140	-1.69005	1.36e-07	Down	NA	GO:0003676//nucleic acid binding	NA	NA	gi|572278266|gb|ETS01458.1|//hypothetical protein M419DRAFT_25140 [Trichoderma reesei RUT C-30]
84083	-1.69163	0.0059978	Down	NA	GO:0016491//oxidoreductase activity	GO:0055114//oxidation-reduction process	K17746//chanoclavine-I dehydrogenase [EC:1.1.1.332]	gi|572276994|gb|ETS00301.1|//short chain dehydrogenase [Trichoderma reesei RUT C-30]
115134	-1.69232	0.000216813	Down	GO:0030915//Smc5-Smc6 complex	GO:0008270//zinc ion binding;GO:0019789//SUMO transferase activity	GO:0000724//double-strand break repair via homologous recombination	K00565//mRNA (guanine-N7-)-methyltransferase [EC:2.1.1.56]	gi|589113637|ref|XP_006968841.1|//predicted protein [Trichoderma reesei QM6a]
129898	-1.69348	2.11e-07	Down	NA	GO:0003824//catalytic activity;GO:0050662//coenzyme binding	NA	K17741//NADPH-dependent methylglyoxal reductase [EC:1.1.1.283]	gi|572278958|gb|ETS02109.1|//NAD(P)-binding protein [Trichoderma reesei RUT C-30]
99336	-1.69438	1.74e-10	Down	NA	GO:0008270//zinc ion binding;GO:0043565//sequence-specific DNA binding;GO:0005488//binding;GO:0003700//transcription factor activity, sequence-specific DNA binding	GO:0006355//regulation of transcription, DNA-templated	K14858//pre-rRNA-processing protein SRD1;K05747//Wiskott-Aldrich syndrome protein;K11204//glutamate--cysteine ligase catalytic subunit [EC:6.3.2.2]	gi|572278613|gb|ETS01783.1|//hypothetical protein M419DRAFT_99336 [Trichoderma reesei RUT C-30]
129489	-1.69459	1.14e-07	Down	GO:0016021//integral component of membrane	GO:0016705//oxidoreductase activity, acting on paired donors, with incorporation or reduction of molecular oxygen;GO:0020037//heme binding;GO:0005506//iron ion binding;GO:0004497//monooxygenase activity	GO:0055114//oxidation-reduction process	K17475//tryprostatin B 6-hydroxylase [EC:1.14.13.176];K00668//fatty acid synthase subunit beta, fungi type [EC:2.3.1.86];K07824//benzoate 4-monooxygenase [EC:1.14.13.12]	gi|572279305|gb|ETS02427.1|//cytochrome P450 family protein [Trichoderma reesei RUT C-30]
120522	-1.69533	3.31e-05	Down	NA	NA	NA	NA	gi|572275234|gb|ETR98684.1|//hypothetical protein M419DRAFT_120522 [Trichoderma reesei RUT C-30]
85553	-1.7004	0.00621681	Down	NA	NA	NA	K00218//protochlorophyllide reductase [EC:1.3.1.33]	gi|572276320|gb|ETR99666.1|//NAD(P)-binding protein [Trichoderma reesei RUT C-30]
141605	-1.70195	6.11e-05	Down	NA	NA	NA	K10777//DNA ligase 4 [EC:6.5.1.1];K09613//COP9 signalosome complex subunit 5 [EC:3.4.-.-]	gi|572278395|gb|ETS01587.1|//hypothetical protein M419DRAFT_141605 [Trichoderma reesei RUT C-30]
124785	-1.70317	6.83e-07	Down	GO:0016020//membrane	NA	NA	NA	gi|572275242|gb|ETR98692.1|//UPF0057-domain-containing protein [Trichoderma reesei RUT C-30]
11899	-1.70466	0.00689482	Down	GO:0016021//integral component of membrane	NA	GO:0055085//transmembrane transport	K08192//MFS transporter, ACS family, allantoate permease	gi|572274832|gb|ETR98318.1|//MFS general substrate transporter [Trichoderma reesei RUT C-30]
26951	-1.7054	9.54e-10	Down	GO:0031314//extrinsic component of mitochondrial inner membrane;GO:0005758//mitochondrial intermembrane space	GO:1990050//phosphatidic acid transporter activity	GO:2001247//positive regulation of phosphatidylcholine biosynthetic process;GO:0015914//phospholipid transport;GO:0032048//cardiolipin metabolic process	K02835//peptide chain release factor 1;K19995//secretory carrier-associated membrane protein	gi|589115301|ref|XP_006969673.1|//predicted protein [Trichoderma reesei QM6a]
103464	-1.70819	1.3e-09	Down	GO:0005634//nucleus	GO:0000981//RNA polymerase II transcription factor activity, sequence-specific DNA binding;GO:0008270//zinc ion binding	GO:0006357//regulation of transcription from RNA polymerase II promoter	K09246//arginine metabolism regulation protein II;K19851//flocculation protein FLO11;K09245//transcriptional activator protein UGA3;K01183//chitinase [EC:3.2.1.14]	gi|572274845|gb|ETR98331.1|//hypothetical protein M419DRAFT_103464 [Trichoderma reesei RUT C-30];gi|589113749|ref|XP_006968897.1|//predicted protein [Trichoderma reesei QM6a]
85100	-1.71304	2.31e-05	Down	GO:0016021//integral component of membrane	NA	NA	NA	gi|589098823|ref|XP_006961434.1|//predicted protein [Trichoderma reesei QM6a]
122215	-1.71308	8.51e-12	Down	NA	NA	NA	K14844//pumilio homology domain family member 6	gi|589102513|ref|XP_006963279.1|//predicted protein [Trichoderma reesei QM6a]
102538	-1.71478	1.3e-09	Down	GO:0005635//nuclear envelope	GO:0008234//cysteine-type peptidase activity	GO:0006508//proteolysis;GO:0009987//cellular process	K08592//sentrin-specific protease 1 [EC:3.4.22.68]	gi|572275634|gb|ETR99039.1|//cysteine proteinase [Trichoderma reesei RUT C-30];gi|589112031|ref|XP_006968038.1|//predicted protein [Trichoderma reesei QM6a]
35596	-1.71856	0.000437531	Down	NA	NA	NA	NA	gi|589102053|ref|XP_006963049.1|//predicted protein [Trichoderma reesei QM6a]
123529	-1.72142	3.74e-06	Down	NA	NA	NA	NA	gi|572278328|gb|ETS01520.1|//hypothetical protein M419DRAFT_123529 [Trichoderma reesei RUT C-30]
78685	-1.72199	3.43e-09	Down	NA	NA	NA	NA	gi|589107933|ref|XP_006965989.1|//predicted protein [Trichoderma reesei QM6a]
68277	-1.72494	2.27e-05	Down	GO:0016021//integral component of membrane	GO:0022891//substrate-specific transmembrane transporter activity	GO:0055085//transmembrane transport	K08139//MFS transporter, SP family, sugar:H+ symporter	gi|572283221|gb|ETS06195.1|//general substrate transporter [Trichoderma reesei RUT C-30]
131395	-1.73043	0.038806	Down	GO:0016020//membrane	GO:0016705//oxidoreductase activity, acting on paired donors, with incorporation or reduction of molecular oxygen;GO:0020037//heme binding;GO:0005506//iron ion binding	GO:0055114//oxidation-reduction process	K21292//ent-kaurene oxidase [EC:1.14.13.78]	gi|589109775|ref|XP_006966910.1|//predicted protein [Trichoderma reesei QM6a]
45640	-1.73074	9.8e-06	Down	NA	GO:0005524//ATP binding	NA	NA	gi|572281474|gb|ETS04498.1|//hypothetical protein M419DRAFT_45640, partial [Trichoderma reesei RUT C-30];gi|589101879|ref|XP_006962962.1|//predicted protein [Trichoderma reesei QM6a]
96972	-1.73083	0.00188664	Down	NA	NA	NA	NA	gi|589103731|ref|XP_006963888.1|//predicted protein [Trichoderma reesei QM6a]
125403	-1.73206	1.16e-05	Down	GO:0016021//integral component of membrane;GO:0005737//cytoplasm	GO:0016791//phosphatase activity	GO:0016311//dephosphorylation	NA	gi|572273433|gb|ETR97070.1|//DUF1761-domain-containing protein [Trichoderma reesei RUT C-30]
139631	-1.73232	2.19e-07	Down	GO:0005576//extracellular region	GO:0030248//cellulose binding;GO:0004553//hydrolase activity, hydrolyzing O-glycosyl compounds;GO:0046555//acetylxylan esterase activity	GO:0045493//xylan catabolic process;GO:0030245//cellulose catabolic process	K05972//acetylxylan esterase [EC:3.1.1.72]	gi|589099085|ref|XP_006961565.1|//carbohydrate esterase family 5 [Trichoderma reesei QM6a]
98936	-1.73346	0.000222148	Down	GO:0016021//integral component of membrane;GO:0005886//plasma membrane;GO:0031225//anchored component of membrane	GO:0016787//hydrolase activity;GO:0016740//transferase activity	GO:0005975//carbohydrate metabolic process	NA	gi|572278971|gb|ETS02122.1|//hypothetical protein M419DRAFT_98936 [Trichoderma reesei RUT C-30]
104721	-1.73662	1.56e-05	Down	NA	NA	NA	NA	gi|572273586|gb|ETR97198.1|//hypothetical protein M419DRAFT_104721 [Trichoderma reesei RUT C-30]
120232	-1.7395	2.23e-06	Down	NA	NA	NA	NA	gi|572275667|gb|ETR99072.1|//hypothetical protein M419DRAFT_120232 [Trichoderma reesei RUT C-30]
77862	-1.73965	0.0193418	Down	NA	NA	NA	NA	gi|589106271|ref|XP_006965158.1|//predicted protein [Trichoderma reesei QM6a]
104839	-1.74198	2.1e-10	Down	NA	GO:0016627//oxidoreductase activity, acting on the CH-CH group of donors	GO:0055114//oxidation-reduction process	K18561//FAD-dependent fumarate reductase [EC:1.3.8.-]	gi|589103921|ref|XP_006963983.1|//predicted protein [Trichoderma reesei QM6a]
99393	-1.74488	8.02e-11	Down	NA	NA	NA	NA	gi|589102359|ref|XP_006963202.1|//predicted protein [Trichoderma reesei QM6a]
104242	-1.74641	9.77e-12	Down	NA	GO:0004563//beta-N-acetylhexosaminidase activity	GO:0005975//carbohydrate metabolic process	K12373//hexosaminidase [EC:3.2.1.52]	gi|589114307|ref|XP_006969176.1|//glycoside hydrolase family 20, chitinase [Trichoderma reesei QM6a]
34911	-1.74728	6.34e-11	Down	GO:0016020//membrane;GO:0005801//cis-Golgi network	NA	GO:0006886//intracellular protein transport	K20290//conserved oligomeric Golgi complex subunit 3	gi|572279235|gb|ETS02357.1|//Sec34-like family protein [Trichoderma reesei RUT C-30];gi|927423912|ref|XP_013957787.1|//hypothetical protein TRIVIDRAFT_36741 [Trichoderma virens Gv29-8]
59591	-1.74924	2.13e-08	Down	GO:0005634//nucleus	GO:0003677//DNA binding;GO:0000981//RNA polymerase II transcription factor activity, sequence-specific DNA binding;GO:0008270//zinc ion binding	GO:0006357//regulation of transcription from RNA polymerase II promoter	K09248//proline utilization trans-activator;K01684//galactonate dehydratase [EC:4.2.1.6]	gi|927430450|ref|XP_013961056.1|//hypothetical protein TRIVIDRAFT_72912 [Trichoderma virens Gv29-8];gi|589114725|ref|XP_006969385.1|//N-terminal binuclear Zn cluster-containing/DNA binding domain-containing protein [Trichoderma reesei QM6a]
85192	-1.7502	3.11e-08	Down	NA	NA	NA	K19851//flocculation protein FLO11;K01069//hydroxyacylglutathione hydrolase [EC:3.1.2.6]	gi|589109907|ref|XP_006966976.1|//predicted protein [Trichoderma reesei QM6a]
135812	-1.75139	0.00468084	Down	GO:0016021//integral component of membrane	NA	NA	K10686//ubiquitin-activating enzyme E1 C [EC:6.2.1.45];K05747//Wiskott-Aldrich syndrome protein;K01845//glutamate-1-semialdehyde 2,1-aminomutase [EC:5.4.3.8]	gi|572282286|gb|ETS05300.1|//hypothetical protein M419DRAFT_135812 [Trichoderma reesei RUT C-30]
80007	-1.75151	0.00979561	Down	NA	NA	NA	K01266//D-aminopeptidase [EC:3.4.11.19]	gi|572278683|gb|ETS01853.1|//DmpA/ArgJ-like protein [Trichoderma reesei RUT C-30]
74815	-1.76373	2.01e-05	Down	GO:0005737//cytoplasm	GO:0046872//metal ion binding;GO:0070006//metalloaminopeptidase activity	GO:0006508//proteolysis;GO:0070084//protein initiator methionine removal	K01265//methionyl aminopeptidase [EC:3.4.11.18]	gi|818166273|gb|KKP05734.1|//methionine aminopeptidase 2 [Trichoderma harzianum];gi|572280557|gb|ETS03617.1|//peptidase M24A, methionine aminopeptidase [Trichoderma reesei RUT C-30]
24000	-1.77208	1.01e-08	Down	NA	GO:0016706//oxidoreductase activity, acting on paired donors, with incorporation or reduction of molecular oxygen, 2-oxoglutarate as one donor, and incorporation of one atom each of oxygen into both donors;GO:0005506//iron ion binding;GO:0031418//L-ascorb	GO:0055114//oxidation-reduction process	NA	gi|572281492|gb|ETS04516.1|//putative oxidoreductase [Trichoderma reesei RUT C-30]
134365	-1.77404	0.00621094	Down	NA	NA	NA	K17742//sorbose reductase [EC:1.1.1.289]	gi|572274060|gb|ETR97628.1|//sorbitol utilization protein SOU2 [Trichoderma reesei RUT C-30]
71164	-1.77763	2.29e-05	Down	NA	GO:0030246//carbohydrate binding;GO:0016787//hydrolase activity	GO:0005975//carbohydrate metabolic process	NA	gi|589100807|ref|XP_006962426.1|//glycoside hydrolase family 92 [Trichoderma reesei QM6a]
118631	-1.78117	5.69e-08	Down	NA	GO:0004411//homogentisate 1,2-dioxygenase activity	GO:0006570//tyrosine metabolic process;GO:0055114//oxidation-reduction process;GO:0006559//L-phenylalanine catabolic process	K00451//homogentisate 1,2-dioxygenase [EC:1.13.11.5]	gi|818161307|gb|KKP01408.1|//homogentisate 1,2-dioxygenase [Trichoderma harzianum];gi|572279178|gb|ETS02300.1|//hypothetical protein M419DRAFT_118631 [Trichoderma reesei RUT C-30]
121262	-1.78613	3.26e-09	Down	NA	NA	NA	NA	gi|572273337|gb|ETR96988.1|//hypothetical protein M419DRAFT_121262 [Trichoderma reesei RUT C-30]
122799	-1.78851	2.72e-08	Down	NA	GO:0016740//transferase activity	NA	NA	gi|589105541|ref|XP_006964793.1|//glycosyltransferase family 4 [Trichoderma reesei QM6a]
125035	-1.78888	3.98e-09	Down	NA	NA	NA	NA	gi|589100141|ref|XP_006962093.1|//predicted protein [Trichoderma reesei QM6a];gi|572274232|gb|ETR97779.1|//hypothetical protein M419DRAFT_125035, partial [Trichoderma reesei RUT C-30]
75215	-1.7962	0.000587269	Down	NA	NA	NA	NA	gi|589104437|ref|XP_006964241.1|//predicted protein [Trichoderma reesei QM6a]
120683	-1.79951	3.03e-09	Down	GO:0030907//MBF transcription complex	GO:0003677//DNA binding	GO:0000083//regulation of transcription involved in G1/S transition of mitotic cell cycle	K06647//transcription factor MBP1	gi|572274694|gb|ETR98197.1|//hypothetical protein M419DRAFT_120683 [Trichoderma reesei RUT C-30];gi|589113793|ref|XP_006968919.1|//DNA-binding domain-containing/ankyrin domain-containing protein [Trichoderma reesei QM6a]
119478	-1.79968	2.65e-08	Down	NA	NA	NA	NA	gi|589109243|ref|XP_006966644.1|//predicted protein [Trichoderma reesei QM6a]
135026	-1.79994	0.00102058	Down	NA	NA	NA	NA	gi|589115633|ref|XP_006969839.1|//predicted protein [Trichoderma reesei QM6a]
132743	-1.80122	0.00212826	Down	GO:0016021//integral component of membrane	NA	GO:0055085//transmembrane transport	K08157//MFS transporter, DHA1 family, multidrug resistance protein	gi|572276041|gb|ETR99409.1|//MFS general substrate transporter [Trichoderma reesei RUT C-30]
36977	-1.80171	0.00427714	Down	NA	NA	NA	K01192//beta-mannosidase [EC:3.2.1.25]	gi|572276828|gb|ETS00135.1|//Osmotin, thaumatin-like protein [Trichoderma reesei RUT C-30]
7325	-1.80415	0.000433526	Down	NA	NA	NA	K03124//transcription initiation factor TFIIB;K08726//soluble epoxide hydrolase / lipid-phosphate phosphatase [EC:3.3.2.10 3.1.3.76]	gi|572280289|gb|ETS03386.1|//alpha/beta-hydrolase [Trichoderma reesei RUT C-30]
97880	-1.8042	1.71e-11	Down	GO:0005634//nucleus	GO:0003677//DNA binding;GO:0000981//RNA polymerase II transcription factor activity, sequence-specific DNA binding;GO:0008270//zinc ion binding	GO:0006357//regulation of transcription from RNA polymerase II promoter	K00573//protein-L-isoaspartate(D-aspartate) O-methyltransferase [EC:2.1.1.77];K16833//protein phosphatase inhibitor 2	gi|589105377|ref|XP_006964711.1|//N-terminal binuclear Zn cluster-containing protein [Trichoderma reesei QM6a]
139920	-1.81405	0.00253728	Down	NA	NA	NA	K05527//BolA protein	gi|572283995|gb|ETS06969.1|//bola-like protein [Trichoderma reesei RUT C-30]
122805	-1.81442	0.049085	Down	NA	NA	NA	NA	gi|572279637|gb|ETS02756.1|//hypothetical protein M419DRAFT_122805 [Trichoderma reesei RUT C-30]
85180	-1.81445	0.00705807	Down	NA	GO:0016787//hydrolase activity	NA	NA	gi|589110219|ref|XP_006967132.1|//predicted protein [Trichoderma reesei QM6a]
7987	-1.81978	0.0308176	Down	GO:0016021//integral component of membrane	NA	NA	NA	gi|572279213|gb|ETS02335.1|//hypothetical protein M419DRAFT_7987 [Trichoderma reesei RUT C-30]
95214	-1.81982	3.97e-07	Down	NA	NA	NA	NA	gi|589100401|ref|XP_006962223.1|//predicted protein [Trichoderma reesei QM6a]
125460	-1.82632	2.01e-05	Down	NA	NA	NA	NA	gi|572273340|gb|ETR96991.1|//hypothetical protein M419DRAFT_125460 [Trichoderma reesei RUT C-30]
9911	-1.8306	0.00499431	Down	GO:0016021//integral component of membrane	NA	NA	NA	gi|572277526|gb|ETS00784.1|//hypothetical protein M419DRAFT_9911 [Trichoderma reesei RUT C-30]
142573	-1.83068	0.000104758	Down	NA	NA	NA	K13181//ATP-dependent RNA helicase DDX27 [EC:3.6.4.13];K00799//glutathione S-transferase [EC:2.5.1.18]	gi|572275476|gb|ETR98896.1|//hypothetical protein M419DRAFT_142573 [Trichoderma reesei RUT C-30]
78602	-1.83114	2.16e-05	Down	NA	NA	NA	K06897//7,8-dihydropterin-6-yl-methyl-4-(beta-D-ribofuranosyl)aminobenzene 5'-phosphate synthase [EC:2.5.1.105];K12584//m7GpppX diphosphatase [EC:3.6.1.59];K00598//trans-aconitate 2-methyltransferase [EC:2.1.1.144];K20181//vacuolar protein sorting-associa	gi|572279201|gb|ETS02323.1|//S-adenosyl-L-methionine-dependent methyltransferase [Trichoderma reesei RUT C-30]
107903	-1.83164	4.94e-10	Down	NA	NA	NA	NA	gi|572281423|gb|ETS04447.1|//hypothetical protein M419DRAFT_107903 [Trichoderma reesei RUT C-30]
84724	-1.83591	0.035169	Down	NA	NA	NA	NA	gi|589098949|ref|XP_006961497.1|//predicted protein [Trichoderma reesei QM6a]
68386	-1.83596	1.78e-09	Down	GO:0016021//integral component of membrane	GO:0003824//catalytic activity	GO:0044238//primary metabolic process;GO:1901576//organic substance biosynthetic process;GO:0044710//single-organism metabolic process	K07252//dolichyldiphosphatase [EC:3.6.1.43]	gi|572283200|gb|ETS06174.1|//dolichyl pyrophosphate phosphatase [Trichoderma reesei RUT C-30]
129642	-1.8381	5.33e-08	Down	NA	NA	NA	NA	gi|572279462|gb|ETS02584.1|//hypothetical protein M419DRAFT_129642 [Trichoderma reesei RUT C-30]
114557	-1.83885	3.74e-10	Down	NA	NA	NA	K11644//paired amphipathic helix protein Sin3a	gi|572275267|gb|ETR98702.1|//hypothetical protein M419DRAFT_114557 [Trichoderma reesei RUT C-30]
10312	-1.84037	1.71e-07	Down	NA	NA	NA	NA	gi|572276954|gb|ETS00261.1|//hypothetical protein M419DRAFT_10312 [Trichoderma reesei RUT C-30]
124154	-1.84618	0.00966357	Down	NA	NA	NA	NA	gi|572276987|gb|ETS00294.1|//hypothetical protein M419DRAFT_124154 [Trichoderma reesei RUT C-30]
38607	-1.84826	2.62e-09	Down	NA	NA	NA	NA	gi|589113745|ref|XP_006968895.1|//predicted protein [Trichoderma reesei QM6a]
8880	-1.84839	0.000335511	Down	NA	NA	NA	K09958//uncharacterized protein	gi|572278758|gb|ETS01928.1|//DUF1348-domain-containing protein [Trichoderma reesei RUT C-30]
92315	-1.85102	0.000782773	Down	GO:0016021//integral component of membrane	NA	GO:0055085//transmembrane transport	K08158//MFS transporter, DHA1 family, multidrug resistance protein	gi|589103935|ref|XP_006963990.1|//predicted protein [Trichoderma reesei QM6a]
81213	-1.85203	0.0019825	Down	NA	NA	NA	K11244//cell wall integrity and stress response component	gi|589108843|ref|XP_006966444.1|//predicted protein [Trichoderma reesei QM6a]
124863	-1.85509	6.62e-05	Down	GO:0016020//membrane;GO:0016021//integral component of membrane	NA	NA	NA	gi|589113667|ref|XP_006968856.1|//predicted protein [Trichoderma reesei QM6a]
99701	-1.85746	7.93e-10	Down	GO:0016020//membrane	NA	NA	K11293//protein HIRA/HIR1	gi|589106629|ref|XP_006965337.1|//SPFH domain family protein [Trichoderma reesei QM6a]
77384	-1.85855	1.63e-09	Down	GO:0016021//integral component of membrane	GO:0016740//transferase activity	GO:0009058//biosynthetic process	K15165//mediator of RNA polymerase II transcription subunit 13, fungi type;K01433//formyltetrahydrofolate deformylase [EC:3.5.1.10]	gi|667729007|gb|KFA69872.1|//hypothetical protein S40285_08982 [Stachybotrys chlorohalonata IBT 40285];gi|572279689|gb|ETS02808.1|//hypothetical protein M419DRAFT_77384 [Trichoderma reesei RUT C-30]
98167	-1.85875	2.66e-10	Down	NA	GO:0004334//fumarylacetoacetase activity	GO:0009072//aromatic amino acid family metabolic process	K01555//fumarylacetoacetase [EC:3.7.1.2]	gi|572279164|gb|ETS02286.1|//fumarylacetoacetate hydrolase FahA [Trichoderma reesei RUT C-30]
60402	-1.85929	0.0294361	Down	GO:0016021//integral component of membrane	NA	NA	NA	gi|572276609|gb|ETR99941.1|//UPF0057-domain-containing protein, partial [Trichoderma reesei RUT C-30]
77284	-1.8605	1.22e-08	Down	NA	GO:0004519//endonuclease activity	GO:0009411//response to UV;GO:0090305//nucleic acid phosphodiester bond hydrolysis;GO:0006289//nucleotide-excision repair	K13281//UV DNA damage endonuclease [EC:3.-.-.-]	gi|572279807|gb|ETS02926.1|//UV-endonuclease UvdE [Trichoderma reesei RUT C-30]
92939	-1.86136	0.000710414	Down	GO:0016021//integral component of membrane	NA	NA	NA	gi|589100063|ref|XP_006962054.1|//predicted protein [Trichoderma reesei QM6a]
95513	-1.8617	0.000172716	Down	GO:0016021//integral component of membrane	NA	NA	K13431//signal recognition particle receptor subunit alpha	gi|572282438|gb|ETS05452.1|//DUF221-domain-containing protein [Trichoderma reesei RUT C-30]
96271	-1.86323	3.14e-08	Down	NA	NA	NA	NA	gi|589101091|ref|XP_006962568.1|//predicted protein [Trichoderma reesei QM6a]
123303	-1.86825	0.00210008	Down	NA	NA	NA	NA	gi|572279078|gb|ETS02229.1|//hypothetical protein M419DRAFT_123303 [Trichoderma reesei RUT C-30]
136144	-1.87155	0.000212643	Down	NA	GO:0004674//protein serine/threonine kinase activity;GO:0005524//ATP binding	GO:0006468//protein phosphorylation	K00924;K08791//serine/threonine-protein kinase LATS1/2 [EC:2.7.11.1];K14826//FK506-binding nuclear protein [EC:5.2.1.8];K08286//protein-serine/threonine kinase [EC:2.7.11.-]	gi|572281355|gb|ETS04379.1|//kinase-like protein [Trichoderma reesei RUT C-30]
125020	-1.87188	0.0246101	Down	NA	NA	NA	NA	gi|572274429|gb|ETR97959.1|//hypothetical protein M419DRAFT_125020 [Trichoderma reesei RUT C-30]
86324	-1.87296	2.62e-05	Down	NA	NA	NA	NA	gi|572275912|gb|ETR99280.1|//hypothetical protein M419DRAFT_86324 [Trichoderma reesei RUT C-30]
126901	-1.87379	1.33e-08	Down	NA	NA	NA	K19851//flocculation protein FLO11	gi|572282329|gb|ETS05343.1|//hypothetical protein M419DRAFT_126901 [Trichoderma reesei RUT C-30];gi|985623591|gb|AMD19263.1|//HBR362Cp [Eremothecium sinecaudum]
129448	-1.87634	1.67e-13	Down	GO:0016021//integral component of membrane	GO:0046873//metal ion transmembrane transporter activity	GO:0055085//transmembrane transport;GO:0030001//metal ion transport	K19849//signaling mucin MSB2;K05767//Ras GTPase-activating-like protein IQGAP2/3;K19851//flocculation protein FLO11	gi|572279265|gb|ETS02387.1|//hypothetical protein M419DRAFT_129448 [Trichoderma reesei RUT C-30];gi|99077761|emb|CAK18547.1|//cell surface flocculin [Saccharomyces cerevisiae]
69953	-1.88113	0.0464385	Down	NA	NA	NA	NA	gi|589107315|ref|XP_006965680.1|//predicted protein [Trichoderma reesei QM6a]
11305	-1.88261	0.0026973	Down	NA	NA	NA	K13704//abhydrolase domain-containing protein 12 [EC:3.1.1.23]	gi|572275799|gb|ETR99204.1|//hypothetical protein M419DRAFT_11305 [Trichoderma reesei RUT C-30]
36836	-1.88752	2.78e-11	Down	NA	GO:1901363//heterocyclic compound binding;GO:0097159//organic cyclic compound binding;GO:0000166//nucleotide binding;GO:0003676//nucleic acid binding	NA	K14325//RNA-binding protein with serine-rich domain 1	gi|818165980|gb|KKP05471.1|//hypothetical protein THAR02_02431 [Trichoderma harzianum];gi|572277155|gb|ETS00437.1|//RNA-binding domain-containing protein [Trichoderma reesei RUT C-30]
34132	-1.89146	2.99e-08	Down	NA	NA	NA	NA	gi|589104153|ref|XP_006964099.1|//predicted protein [Trichoderma reesei QM6a]
103773	-1.89428	1.55e-07	Down	NA	GO:0016829//lyase activity;GO:0016740//transferase activity	NA	K20247//hercynylcysteine sulfoxide lyase [EC:4.4.1.-]	gi|589113425|ref|XP_006968735.1|//selenocysteine lyase-like protein [Trichoderma reesei QM6a]
97811	-1.89736	2.77e-05	Down	NA	NA	NA	NA	gi|589105429|ref|XP_006964737.1|//predicted protein [Trichoderma reesei QM6a]
102774	-1.89747	5.65e-12	Down	GO:0016021//integral component of membrane;GO:0005737//cytoplasm	NA	GO:0055085//transmembrane transport	NA	gi|572275466|gb|ETR98886.1|//MFS general substrate transporter [Trichoderma reesei RUT C-30]
136015	-1.8997	9.35e-06	Down	NA	GO:0030246//carbohydrate binding;GO:0016853//isomerase activity	GO:0017183//peptidyl-diphthamide biosynthetic process from peptidyl-histidine;GO:0005975//carbohydrate metabolic process	K01785//aldose 1-epimerase [EC:5.1.3.3];K07561//2-(3-amino-3-carboxypropyl)histidine synthase [EC:2.5.1.108]	gi|572282678|gb|ETS05692.1|//diphthamide biosynthesis protein 1 [Trichoderma reesei RUT C-30]
39390	-1.90036	2.85e-12	Down	GO:0005634//nucleus;GO:0005829//cytosol	GO:0004497//monooxygenase activity	GO:0055114//oxidation-reduction process	K10531//L-ornithine N5-oxygenase [EC:1.13.12.-]	gi|589114703|ref|XP_006969374.1|//ornithine monooxygenase [Trichoderma reesei QM6a]
103498	-1.90118	1.97e-11	Down	NA	NA	NA	NA	gi|572274870|gb|ETR98356.1|//hypothetical protein M419DRAFT_103498 [Trichoderma reesei RUT C-30];gi|818155994|gb|KKO97381.1|//hypothetical protein THAR02_10517 [Trichoderma harzianum]
104503	-1.90131	4.24e-11	Down	NA	GO:0016614//oxidoreductase activity, acting on CH-OH group of donors;GO:0050660//flavin adenine dinucleotide binding	GO:0055114//oxidation-reduction process	K00108//choline dehydrogenase [EC:1.1.99.1]	gi|589114701|ref|XP_006969373.1|//choline oxidase [Trichoderma reesei QM6a]
9674	-1.90211	7.78e-07	Down	NA	GO:0016491//oxidoreductase activity	GO:0055114//oxidation-reduction process	NA	gi|572277784|gb|ETS01019.1|//hypothetical protein M419DRAFT_9674 [Trichoderma reesei RUT C-30];gi|589108961|ref|XP_006966503.1|//predicted protein [Trichoderma reesei QM6a]
35753	-1.90691	0.0177296	Down	NA	NA	NA	NA	gi|572278773|gb|ETS01943.1|//hypothetical protein M419DRAFT_35753 [Trichoderma reesei RUT C-30]
130711	-1.90951	6.18e-06	Down	GO:0016021//integral component of membrane	NA	NA	NA	gi|589108359|ref|XP_006966202.1|//predicted protein [Trichoderma reesei QM6a]
135327	-1.91214	1.82e-13	Down	GO:0032865//ERMES complex;GO:0031307//integral component of mitochondrial outer membrane	NA	GO:0000002//mitochondrial genome maintenance	K17775//mitochondrial distribution and morphology protein 34	gi|589099169|ref|XP_006961607.1|//predicted protein [Trichoderma reesei QM6a]
7224	-1.91453	0.00760683	Down	NA	GO:0016740//transferase activity	GO:0005992//trehalose biosynthetic process	K16055//trehalose 6-phosphate synthase/phosphatase [EC:2.4.1.15 3.1.3.12]	gi|589104177|ref|XP_006964111.1|//glycosyltransferase family 20 [Trichoderma reesei QM6a]
96684	-1.91645	1.09e-07	Down	NA	NA	NA	K02995//small subunit ribosomal protein S8e	gi|589101167|ref|XP_006962606.1|//predicted protein [Trichoderma reesei QM6a]
128051	-1.92197	1.08e-05	Down	GO:0005634//nucleus	GO:0000981//RNA polymerase II transcription factor activity, sequence-specific DNA binding;GO:0008270//zinc ion binding	GO:0006357//regulation of transcription from RNA polymerase II promoter	NA	gi|589103557|ref|XP_006963801.1|//predicted protein [Trichoderma reesei QM6a]
72821	-1.92499	4.46e-05	Down	GO:0031305//integral component of mitochondrial inner membrane	GO:0008270//zinc ion binding;GO:0070290//N-acylphosphatidylethanolamine-specific phospholipase D activity	GO:0070292//N-acylphosphatidylethanolamine metabolic process;GO:0070291//N-acylethanolamine metabolic process	K14570//RNA exonuclease 1 [EC:3.1.-.-];K13985//N-acyl-phosphatidylethanolamine-hydrolysing phospholipase D [EC:3.1.4.54]	gi|589101555|ref|XP_006962800.1|//predicted protein [Trichoderma reesei QM6a]
9684	-1.92588	0.0104937	Down	NA	NA	NA	K02925//large subunit ribosomal protein L3e	gi|572277794|gb|ETS01029.1|//hypothetical protein M419DRAFT_9684 [Trichoderma reesei RUT C-30]
66301	-1.93326	1.05e-09	Down	GO:0016020//membrane	NA	GO:0006810//transport;GO:0015802//basic amino acid transport;GO:0055085//transmembrane transport	K19475//WAS/WASL-interacting protein;K19851//flocculation protein FLO11	gi|927429834|ref|XP_013960748.1|//hypothetical protein TRIVIDRAFT_52486 [Trichoderma virens Gv29-8];gi|572275581|gb|ETR99001.1|//MFS general substrate transporter, partial [Trichoderma reesei RUT C-30]
32223	-1.93583	3.47e-11	Down	NA	NA	NA	NA	gi|589107527|ref|XP_006965786.1|//predicted protein [Trichoderma reesei QM6a]
5311	-1.93592	0.000141913	Down	GO:0016021//integral component of membrane	NA	NA	NA	gi|589107617|ref|XP_006965831.1|//predicted protein [Trichoderma reesei QM6a]
78933	-1.93598	1.65e-06	Down	NA	NA	NA	K14855//ribosome assembly protein 4	gi|572278928|gb|ETS02079.1|//WD40 repeat-like protein [Trichoderma reesei RUT C-30]
120667	-1.93685	5.1e-06	Down	NA	NA	NA	NA	gi|572274662|gb|ETR98165.1|//hypothetical protein M419DRAFT_120667, partial [Trichoderma reesei RUT C-30]
139818	-1.9377	1.73e-05	Down	GO:0005737//cytoplasm	GO:0005506//iron ion binding;GO:0050113//inositol oxygenase activity	GO:0019310//inositol catabolic process;GO:0055114//oxidation-reduction process	K00469//inositol oxygenase [EC:1.13.99.1]	gi|572283756|gb|ETS06730.1|//myo-inositol oxygenase [Trichoderma reesei RUT C-30]
119924	-1.93993	2.82e-05	Down	NA	NA	NA	NA	gi|572276565|gb|ETR99897.1|//hypothetical protein M419DRAFT_119924 [Trichoderma reesei RUT C-30]
127520	-1.9408	9.3e-13	Down	NA	NA	NA	NA	gi|572281370|gb|ETS04394.1|//hypothetical protein M419DRAFT_127520 [Trichoderma reesei RUT C-30]
130795	-1.94625	8.88e-13	Down	GO:0016020//membrane	NA	NA	NA	gi|572277945|gb|ETS01161.1|//pali-domain-containing protein [Trichoderma reesei RUT C-30]
120699	-1.9485	4.93e-08	Down	GO:0016020//membrane	NA	NA	NA	gi|572274751|gb|ETR98254.1|//hypothetical protein M419DRAFT_120699 [Trichoderma reesei RUT C-30]
35699	-1.95843	0.000681959	Down	NA	NA	NA	NA	gi|589112581|ref|XP_006968313.1|//predicted protein [Trichoderma reesei QM6a]
45274	-1.95912	0.0221591	Down	NA	GO:0031177//phosphopantetheine binding;GO:0016740//transferase activity	GO:0008152//metabolic process	K18281//brevianamide F synthase	gi|572274830|gb|ETR98316.1|//CoA-dependent acyltransferase, partial [Trichoderma reesei RUT C-30]
92403	-1.96393	0.0320698	Down	NA	NA	NA	NA	gi|589115173|ref|XP_006969609.1|//predicted protein [Trichoderma reesei QM6a]
7759	-1.96742	1.49e-06	Down	NA	NA	NA	NA	gi|572279871|gb|ETS02990.1|//hypothetical protein M419DRAFT_7759 [Trichoderma reesei RUT C-30]
38418	-1.97064	1.12e-08	Down	NA	GO:0031176//endo-1,4-beta-xylanase activity	GO:0045493//xylan catabolic process	K01181//endo-1,4-beta-xylanase [EC:3.2.1.8]	gi|589099577|ref|XP_006961811.1|//glycoside hydrolase family 11 [Trichoderma reesei QM6a]
98934	-1.97146	8.27e-09	Down	NA	NA	NA	K19849//signaling mucin MSB2	gi|767247551|gb|AJT26072.1|//Aga1p [Saccharomyces cerevisiae YJM1400];gi|589108227|ref|XP_006966136.1|//predicted protein [Trichoderma reesei QM6a]
103095	-1.97156	3.6e-09	Down	NA	NA	NA	NA	gi|589112873|ref|XP_006968459.1|//predicted protein [Trichoderma reesei QM6a]
130794	-1.97163	1.73e-07	Down	NA	NA	NA	NA	gi|572277944|gb|ETS01160.1|//hypothetical protein M419DRAFT_130794 [Trichoderma reesei RUT C-30]
123389	-1.97318	3.24e-12	Down	NA	GO:0008081//phosphoric diester hydrolase activity	GO:0007165//signal transduction;GO:0006629//lipid metabolic process	K05857//phosphatidylinositol phospholipase C, delta [EC:3.1.4.11];K19475//WAS/WASL-interacting protein	gi|164658123|ref|XP_001730187.1|//hypothetical protein MGL_2569 [Malassezia globosa CBS 7966];gi|572278615|gb|ETS01785.1|//hypothetical protein M419DRAFT_123389 [Trichoderma reesei RUT C-30]
142622	-1.97493	8.52e-10	Down	GO:0016020//membrane	NA	NA	NA	gi|572275272|gb|ETR98707.1|//hypothetical protein M419DRAFT_142622 [Trichoderma reesei RUT C-30]
12566	-1.97564	5.4e-10	Down	GO:0005576//extracellular region	GO:0052692//raffinose alpha-galactosidase activity	GO:0005975//carbohydrate metabolic process	K07407//alpha-galactosidase [EC:3.2.1.22]	gi|589114593|ref|XP_006969319.1|//glycoside hydrolase family 36 [Trichoderma reesei QM6a]
81374	-1.98024	1.57e-06	Down	GO:0000324//fungal-type vacuole;GO:0016021//integral component of membrane	NA	NA	NA	gi|589108713|ref|XP_006966379.1|//predicted protein [Trichoderma reesei QM6a]
89026	-1.9849	1.46e-12	Down	NA	NA	NA	K19849//signaling mucin MSB2	gi|572274872|gb|ETR98358.1|//hypothetical protein M419DRAFT_89026, partial [Trichoderma reesei RUT C-30];gi|589113737|ref|XP_006968891.1|//predicted protein [Trichoderma reesei QM6a]
126626	-1.98538	1.81e-05	Down	NA	NA	NA	NA	gi|589107407|ref|XP_006965726.1|//predicted protein [Trichoderma reesei QM6a];gi|589107405|ref|XP_006965725.1|//predicted protein [Trichoderma reesei QM6a]
88912	-1.98823	6.55e-09	Down	NA	NA	NA	NA	gi|589098655|ref|XP_006961350.1|//predicted protein [Trichoderma reesei QM6a]
38585	-1.99003	2.83e-05	Down	NA	GO:0031177//phosphopantetheine binding;GO:0016740//transferase activity	GO:0008152//metabolic process	K18281//brevianamide F synthase	gi|572274829|gb|ETR98315.1|//hypothetical protein M419DRAFT_38585 [Trichoderma reesei RUT C-30]
10426	-1.9903	4.19e-09	Down	GO:0016021//integral component of membrane	GO:0016740//transferase activity	NA	K20815//N-terminal acetyltransferase 2	gi|572276588|gb|ETR99920.1|//hypothetical protein M419DRAFT_10426 [Trichoderma reesei RUT C-30]
122423	-1.99147	0.000758251	Down	NA	NA	NA	NA	gi|572281769|gb|ETS04793.1|//hypothetical protein M419DRAFT_122423 [Trichoderma reesei RUT C-30]
119457	-1.99449	4.08e-11	Down	NA	NA	NA	NA	gi|572277622|gb|ETS00857.1|//hypothetical protein M419DRAFT_119457 [Trichoderma reesei RUT C-30]
91328	-1.99844	0.000513275	Down	NA	GO:0016491//oxidoreductase activity	GO:0055114//oxidation-reduction process	NA	gi|589114865|ref|XP_006969455.1|//predicted protein [Trichoderma reesei QM6a]
77007	-1.999	6.35e-08	Down	NA	NA	NA	K19841//protein STE50	gi|572279674|gb|ETS02793.1|//glutathione S-transferase [Trichoderma reesei RUT C-30]
128655	-1.99962	4.86e-07	Down	GO:0016021//integral component of membrane	NA	NA	NA	gi|589104239|ref|XP_006964142.1|//predicted protein [Trichoderma reesei QM6a]
39522	-2.00191	7.65e-06	Down	GO:0016020//membrane;GO:0005737//cytoplasm	NA	NA	NA	gi|572273657|gb|ETR97264.1|//protein precursor [Trichoderma reesei RUT C-30]
103373	-2.00445	3.27e-05	Down	NA	NA	NA	NA	gi|589098751|ref|XP_006961398.1|//predicted protein [Trichoderma reesei QM6a]
9145	-2.01059	0.00532232	Down	NA	NA	NA	NA	gi|572278406|gb|ETS01598.1|//hypothetical protein M419DRAFT_9145 [Trichoderma reesei RUT C-30]
73431	-2.01207	1.21e-05	Down	NA	NA	GO:0006351//transcription, DNA-templated	NA	gi|572281695|gb|ETS04719.1|//hypothetical protein M419DRAFT_73431 [Trichoderma reesei RUT C-30]
58973	-2.02359	4.42e-08	Down	NA	NA	NA	NA	gi|589113343|ref|XP_006968694.1|//predicted protein [Trichoderma reesei QM6a]
103674	-2.03218	0.00713261	Down	GO:0016592//mediator complex	GO:0008353//RNA polymerase II carboxy-terminal domain kinase activity;GO:0046872//metal ion binding;GO:0005524//ATP binding;GO:0004693//cyclin-dependent protein serine/threonine kinase activity	GO:0060258//negative regulation of filamentous growth;GO:0070481//nuclear-transcribed mRNA catabolic process, non-stop decay;GO:0070816//phosphorylation of RNA polymerase II C-terminal domain;GO:0010971//positive regulation of G2/M transition of mitotic c	K02208//cyclin-dependent kinase 8/11 [EC:2.7.11.22 2.7.11.23]	gi|589113845|ref|XP_006968945.1|//protein kinase [Trichoderma reesei QM6a]
92373	-2.03569	0.00946924	Down	NA	NA	NA	NA	gi|589115219|ref|XP_006969632.1|//predicted protein [Trichoderma reesei QM6a]
124152	-2.03576	0.0226633	Down	NA	NA	NA	NA	gi|63015042|gb|AAY25948.1|//cellulose signalling related protein OOC1 [Trichoderma reesei]
[truncated: 301 more rows]
