# Supplementary material for: Comparative transcriptome analysis of Trichoderma reesei reveals different gene regulatory networks induced by synthetic mixtures of glucose and β-disaccharide
Source: Bioresour Bioprocess. 2021 Jul 3;8(1):57. doi: 10.1186/s40643-021-00411-4 (PMC10991369; doi:10.1186/s40643-021-00411-4)
Supplement: Supplementary file 7 — Additional file 7: Table S5. All of the carbohydrate active enzyme (CAZy) genes when incubated in MGD or lactose. [file 40643_2021_411_MOESM7_ESM.xls]

## Sheet: GH家族分类汇总
Table S5 All of the carbohydrate active enzyme (CAZy) genes when incubated in MGD or lactose.
Gene ID	ClassFamily	log2FoldChange(MGD/Lac)	Padj	Description
127115	GH1	0.0592735	0.892711	gi|589102827|ref|XP_006963436.1|//glycoside hydrolase family 1 [Trichoderma reesei QM6a]
77989	GH1	0.557666	0.0825955	gi|589105631|ref|XP_006964838.1|//glycoside hydrolase family 1 [Trichoderma reesei QM6a]
91218	GH2	0.184736	0.850529	gi|589114615|ref|XP_006969330.1|//glycoside hydrolase family 89 [Trichoderma reesei QM6a]
71653	GH2	2.45358	1.55e-07	gi|589102427|ref|XP_006963236.1|//glycoside hydrolase family 89 [Trichoderma reesei QM6a]
140746	GH3	1.15552	0.000114794	gi|589104105|ref|XP_006964075.1|//glycoside hydrolase family 3 [Trichoderma reesei QM6a]
136547	GH3	-0.431214	0.229683	gi|589104107|ref|XP_006964076.1|//glycoside hydrolase family 3 [Trichoderma reesei QM6a]
74305	GH3	0.46852	0.236078	gi|589103191|ref|XP_006963618.1|//glycoside hydrolase family 3 [Trichoderma reesei QM6a]
125268	GH3	0.85265	0.00809055	gi|589115013|ref|XP_006969529.1|//glycoside hydrolase family 3 [Trichoderma reesei QM6a]
25095	GH3	-0.312956	0.429908	gi|589106517|ref|XP_006965281.1|//glycoside hydrolase family 3 [Trichoderma reesei QM6a]
8750	GH3	0.746119	0.0199852	gi|589102705|ref|XP_006963375.1|//glycoside hydrolase family 3 [Trichoderma reesei QM6a]
25564	GH3	-0.121573	0.7905	gi|589109777|ref|XP_006966911.1|//glycoside hydrolase family 3 [Trichoderma reesei QM6a]
82126	GH3	0.496047	0.359228	gi|572277782|gb|ETS01017.1|//glycoside hydrolase family 3 protein [Trichoderma reesei RUT C-30]
86704	GH3	0.913223	0.00623744	gi|589111777|ref|XP_006967911.1|//carbohydrate esterase family 4 [Trichoderma reesei QM6a]
124750	GH3	-1.01031	0.00517918	gi|589113261|ref|XP_006968653.1|//predicted protein [Trichoderma reesei QM6a]
109567	GH3	-1.06446	0.00354641	gi|572279864|gb|ETS02983.1|//putative beta-glucosidase 1 precursor [Trichoderma reesei RUT C-30]
122639	GH3	0.72481	0.0584353	gi|690966588|dbj|BAP59014.1|//beta-glucosidase [Trichoderma reesei]
74129	GH3	0.473924	0.700328	gi|572280576|gb|ETS03636.1|//glycoside hydrolase [Trichoderma reesei RUT C-30]
72489	GH5	0.187082	0.690176	gi|77176916|gb|ABA64553.1|//endoglucanase II [Trichoderma reesei];gi|589101121|ref|XP_006962583.1|//glycoside hydrolase family 5 [Trichoderma reesei QM6a]
11580	GH5	-3.51606	3.87e-33	gi|589112851|ref|XP_006968448.1|//glycoside hydrolase family 5 [Trichoderma reesei QM6a]
108330	GH5	-0.260726	0.597806	gi|589101119|ref|XP_006962582.1|//predicted protein [Trichoderma reesei QM6a];gi|589101121|ref|XP_006962583.1|//glycoside hydrolase family 5 [Trichoderma reesei QM6a]
27047	GH5	0.374175	0.314246	gi|589115749|ref|XP_006969897.1|//glycoside hydrolase family 5 [Trichoderma reesei QM6a]
93266	GH5	-0.647942	0.0621608	gi|572273123|gb|ETR96806.1|//beta-lactamase/transpeptidase-like protein [Trichoderma reesei RUT C-30];gi|589115749|ref|XP_006969897.1|//glycoside hydrolase family 5 [Trichoderma reesei QM6a]
82861	GH5	-0.665979	0.0786959	gi|589109583|ref|XP_006966814.1|//glycoside hydrolase family 5 [Trichoderma reesei QM6a];gi|572277478|gb|ETS00736.1|//MFS general substrate transporter [Trichoderma reesei RUT C-30]
110087	GH5	1.093	0.000563355	gi|572279450|gb|ETS02572.1|//putative glycosyl hydrolase [Trichoderma reesei RUT C-30]
122377	GH5	-3.34636	6.07e-26	gi|506848|gb|AAA34208.1|//beta-mannase [Trichoderma reesei]
32448	GH5	-0.165499	0.916198	gi|572284243|gb|ETS07217.1|//beta-1,3-mannanase [Trichoderma reesei RUT C-30]
131384	GH5	0.912513	0.317796	gi|572277477|gb|ETS00735.1|//glycoside hydrolase [Trichoderma reesei RUT C-30]
68509	GH5	0.210055	0.635996	gi|572283296|gb|ETS06270.1|//glycoside hydrolase [Trichoderma reesei RUT C-30]
96805	GH6	-0.0903786	0.843569	gi|572280619|gb|ETS03679.1|//hypothetical protein M419DRAFT_96805 [Trichoderma reesei RUT C-30]
122470	GH6	0.158752	0.766045	gi|589101115|ref|XP_006962580.1|//glycoside hydrolase family 6 [Trichoderma reesei QM6a];gi|289152138|gb|ADC83999.1|//cellbiohydrolase II [Trichoderma reesei]
125125	GH7	0.891272	0.00935212	gi|589114403|ref|XP_006969224.1|//glycoside hydrolase family 7 [Trichoderma reesei QM6a];gi|50402144|sp|P62694.1|GUX1_HYPJE//RecName: Full=Exoglucanase 1; AltName: Full=1,4-beta-cellobiohydrolase; AltName: Full=Exocellobiohydrolase I; Short=CBHI; AltName:
5304	GH7	1.54566	6.46e-07	gi|589107303|ref|XP_006965674.1|//glycoside hydrolase family 7 [Trichoderma reesei QM6a];gi|60593233|gb|AAX28897.1|//endo-beta-1,4-glucanase [Trichoderma reesei]
23616	GH105	1.16156	0.00543581	gi|589100793|ref|XP_006962419.1|//glycoside hydrolase family 10 [Trichoderma reesei QM6a]
38418	GH11	-1.97064	1.12e-08	gi|589099577|ref|XP_006961811.1|//glycoside hydrolase family 11 [Trichoderma reesei QM6a]
124931	GH11	1.10522	0.00119993	gi|589113849|ref|XP_006968947.1|//glycoside hydrolase family 11 [Trichoderma reesei QM6a];gi|667677497|gb|AIG72020.1|//endo-1,4-beta-xylanase [Trichoderma atroviride]
134945	GH11	-2.44617	2.76e-13	gi|572273299|gb|ETR96953.1|//structural comparison of Two major endo-1,4-beta-Xylanases from Trichodrema Reesei [Trichoderma reesei RUT C-30]
124438	GH12	3.23142	2.59e-24	gi|589111737|ref|XP_006967891.1|//glycoside hydrolase family 12 [Trichoderma reesei QM6a]
97721	GH12	0.451289	0.207686	gi|589105147|ref|XP_006964596.1|//glycoside hydrolase family 12 [Trichoderma reesei QM6a]
114146	GH13	0.617208	0.051506	gi|589112041|ref|XP_006968043.1|//glycoside hydrolase family 13 [Trichoderma reesei QM6a]
73564	GH13	1.65881	2.55e-10	gi|589101715|ref|XP_006962880.1|//glycoside hydrolase family 13 [Trichoderma reesei QM6a]
75754	GH13	0.139716	0.811662	gi|589104221|ref|XP_006964133.1|//glycoside hydrolase family 13 [Trichoderma reesei QM6a];gi|949385279|dbj|GAP91712.1|//putative carbohydrate-binding module family 20 protein [Rosellinia necatrix]
130860	GH13	1.0041	0.0112413	gi|927429488|ref|XP_013960575.1|//glycoside hydrolase family 13 protein [Trichoderma virens Gv29-8];gi|589108529|ref|XP_006966287.1|//glycoside hydrolase family 13 [Trichoderma reesei QM6a]
75171	GH13	0.50433	0.663594	gi|589104223|ref|XP_006964134.1|//glycoside hydrolase family 13 [Trichoderma reesei QM6a]
103515	GH15	-3.46524	1.35e-37	gi|589113731|ref|XP_006968888.1|//glycoside hydrolase family 15, cellulose signaling associated protein envoy [Trichoderma reesei QM6a]
83535	GH15	-0.366868	0.411596	gi|589110367|ref|XP_006967206.1|//glycoside hydrolase family 15 [Trichoderma reesei QM6a];gi|927426754|ref|XP_013959208.1|//glycoside hydrolase family 15 protein [Trichoderma virens Gv29-8]
70185	GH15	-0.637982	0.0503075	gi|572283587|gb|ETS06561.1|//glycoside hydrolase family 15 Glucoamylase [Trichoderma reesei RUT C-30]
136875	GH16	-0.518415	0.0988515	gi|589104849|ref|XP_006964447.1|//glycoside hydrolase family 16 [Trichoderma reesei QM6a]
70043	GH16	-0.600381	0.12582	gi|589098639|ref|XP_006961342.1|//glycoside hydrolase family 16 [Trichoderma reesei QM6a]
103726	GH16	-5.52327	1.95e-20	gi|589113453|ref|XP_006968749.1|//glycoside hydrolase family 16 [Trichoderma reesei QM6a]
142027	GH16	3.71248	1.31e-38	gi|589110605|ref|XP_006967325.1|//glycoside hydrolase family 16 [Trichoderma reesei QM6a]
100583	GH16	2.69951	1.97e-10	gi|589109171|ref|XP_006966608.1|//glycoside hydrolase family 16 [Trichoderma reesei QM6a]
91131	GH16	-0.435565	0.719841	gi|589114631|ref|XP_006969338.1|//glycoside hydrolase family 16 [Trichoderma reesei QM6a]
56838	GH16	-0.712172	0.242672	gi|572273376|gb|ETR97020.1|//concanavalin A-like lectin/glucanase, partial [Trichoderma reesei RUT C-30]
111701	GH16	5.74591	1.24e-42	gi|589108581|ref|XP_006966313.1|//predicted protein [Trichoderma reesei QM6a]
80532	GH16	1.40438	3.18e-06	gi|572278222|gb|ETS01414.1|//concanavalin A-like lectin/glucanase [Trichoderma reesei RUT C-30]
66752	GH16	1.72367	1.95e-08	gi|589110563|ref|XP_006967304.1|//predicted protein [Trichoderma reesei QM6a]
41632	GH16	0.878963	0.0157725	gi|572276003|gb|ETR99371.1|//concanavalin A-like lectin/glucanase, partial [Trichoderma reesei RUT C-30]
95463	GH16	-0.351088	0.707143	gi|572282405|gb|ETS05419.1|//hypothetical protein M419DRAFT_95463 [Trichoderma reesei RUT C-30]
93445	GH16	-0.4168	0.783798	gi|572273033|gb|ETR96731.1|//concanavalin A-like lectin/glucanase [Trichoderma reesei RUT C-30]
140706	GH16	0.264389	0.525558	gi|572280915|gb|ETS03975.1|//extracellular cell wall glucanase Crf1 [Trichoderma reesei RUT C-30]
24326	GH17	0.327684	0.426743	gi|589104487|ref|XP_006964266.1|//glycoside hydrolase family 17 [Trichoderma reesei QM6a];gi|572280184|gb|ETS03281.1|//glycoside hydrolase [Trichoderma reesei RUT C-30]
86437	GH17	0.342975	0.713022	gi|572275996|gb|ETR99364.1|//B-(1-6) glucan synthase [Trichoderma reesei RUT C-30]
141702	GH17	2.61198	1.55e-20	gi|572277998|gb|ETS01214.1|//glycoside hydrolase [Trichoderma reesei RUT C-30]
110434	GH17	-0.587016	0.0535458	gi|572278887|gb|ETS02038.1|//glycoside hydrolase [Trichoderma reesei RUT C-30]
124460	GH17	2.63186	1.52e-25	gi|572275960|gb|ETR99328.1|//glycoside hydrolase, partial [Trichoderma reesei RUT C-30]
124897	GH18	-0.12945	0.781104	gi|589113629|ref|XP_006968837.1|//glycoside hydrolase family 18, chitinase [Trichoderma reesei QM6a]
98127	GH18	0.642109	0.0931355	gi|367042180|ref|XP_003651470.1|//glycoside hydrolase family 18 protein [Thielavia terrestris NRRL 8126];gi|766282679|gb|AJR54092.1|//Dan4p [Saccharomyces cerevisiae YJM681];gi|572280023|gb|ETS03142.1|//hypothetical protein M419DRAFT_98127 [Trichoderma re
122916	GH18	-0.372673	0.422441	gi|589105313|ref|XP_006964679.1|//glycoside hydrolase family 18 [Trichoderma reesei QM6a]
114979	GH18	-0.335794	0.658194	gi|589098707|ref|XP_006961376.1|//glycoside hydrolase family 18, chitinase [Trichoderma reesei QM6a]
68186	GH18	-0.728717	0.33696	gi|589107215|ref|XP_006965630.1|//glycoside hydrolase family 18, chitinase [Trichoderma reesei QM6a]
69331	GH18	-0.0347383	0.970137	gi|589107659|ref|XP_006965852.1|//glycoside hydrolase family 18, chitinase [Trichoderma reesei QM6a]
133349	GH18	-1.60937	0.101069	gi|589113301|ref|XP_006968673.1|//glycoside hydrolase family 18, chitinase [Trichoderma reesei QM6a]
94061	GH18	-2.15662	0.0506145	gi|589098093|ref|XP_006961069.1|//glycoside hydrolase family 18 [Trichoderma reesei QM6a]
104468	GH18	-2.15662	0.0506145	gi|589114749|ref|XP_006969397.1|//glycoside hydrolase family 18, chitinase [Trichoderma reesei QM6a]
7503	GH18	-1.60969	0.158096	gi|589105555|ref|XP_006964800.1|//glycoside hydrolase family 18, chitinase [Trichoderma reesei QM6a]
86290	GH18	-1.16172	0.311583	gi|589111835|ref|XP_006967940.1|//glycoside hydrolase family 18, chitinase [Trichoderma reesei QM6a]
33168	GH18	0.190391	0.705943	gi|589101535|ref|XP_006962790.1|//predicted protein [Trichoderma reesei QM6a];gi|589100965|ref|XP_006962505.1|//glycoside hydrolase family 18 [Trichoderma reesei QM6a]
69611	GH18	0.609852	0.572574	gi|589098265|ref|XP_006961155.1|//glycoside hydrolase family 18, chitinase [Trichoderma reesei QM6a]
124526	GH18	-1.5989	0.000264767	gi|51988013|dbj|BAD44715.1|//46 kDa chitinase [Trichoderma reesei]
33886	GH18	-2.49781	2.56e-12	gi|126032277|tpg|DAA05850.1|//TPA_inf: chitinase 18-2 [Trichoderma reesei]
142123	GH18	2.14607	3.92e-10	gi|572276883|gb|ETS00190.1|//glycoside hydrolase [Trichoderma reesei RUT C-30]
130024	GH18	-0.351088	0.707143	gi|572279086|gb|ETS02237.1|//hypothetical protein M419DRAFT_130024 [Trichoderma reesei RUT C-30]
142298	GH18	-2.14629	7.76e-07	gi|238623587|emb|CAZ16624.1|//endo-N-acetyl-beta-D-glucosaminidase precursor [Trichoderma reesei]
79622	GH18	-0.118638	0.834304	gi|126032295|tpg|DAA05857.1|//TPA_inf: chitinase 18-9 [Trichoderma reesei]
127688	GH18	-0.385826	0.775469	gi|126032297|tpg|DAA05858.1|//TPA_inf: chitinase 18-10 [Trichoderma reesei]
104242	GH20	-1.74641	9.77e-12	gi|589114307|ref|XP_006969176.1|//glycoside hydrolase family 20, chitinase [Trichoderma reesei QM6a]
99285	GH20	-0.107284	0.819768	gi|589102081|ref|XP_006963063.1|//glycoside hydrolase family 20 [Trichoderma reesei QM6a]
7256	GH20	0.574013	0.611215	gi|572280215|gb|ETS03312.1|//glycoside hydrolase [Trichoderma reesei RUT C-30]
37461	GH24	-2.10586	0.0152433	gi|589109917|ref|XP_006966981.1|//glycoside hydrolase family 24 [Trichoderma reesei QM6a]
13308	GH25	-0.330326	0.826491	gi|589100507|ref|XP_006962276.1|//glycoside hydrolase family 25 [Trichoderma reesei QM6a]
125427	GH25	-2.18022	0.00193816	gi|572273375|gb|ETR97019.1|//hypothetical protein M419DRAFT_125427, partial [Trichoderma reesei RUT C-30]
125426	GH25	-3.90741	1.43e-17	gi|572273374|gb|ETR97018.1|//hypothetical protein M419DRAFT_125426 [Trichoderma reesei RUT C-30]
84246	GH27	-1.61855	0.114064	gi|589110917|ref|XP_006967481.1|//glycoside hydrolase family 27 [Trichoderma reesei QM6a]
58886	GH27	1.05703	0.316096	gi|589114707|ref|XP_006969376.1|//glycoside hydrolase family 27 [Trichoderma reesei QM6a]
32557	GH27	0.827175	0.463467	gi|589100829|ref|XP_006962437.1|//glycoside hydrolase family 27 [Trichoderma reesei QM6a]
91133	GH27	-0.319024	0.817407	gi|572274029|gb|ETR97597.1|//alpha-galactosidase [Trichoderma reesei RUT C-30]
6433	GH27	-3.15623	1.27e-26	gi|589101359|ref|XP_006962702.1|//glycoside hydrolase family 27 [Trichoderma reesei QM6a]
39277	GH27	0.633968	0.086435	gi|589114623|ref|XP_006969334.1|//glycoside hydrolase family 27 [Trichoderma reesei QM6a]
75420	GH27	-0.592749	0.303611	gi|589104427|ref|XP_006964236.1|//glycoside hydrolase family 27 [Trichoderma reesei QM6a]
133383	GH28	-6.61612	1.69e-81	gi|589098657|ref|XP_006961351.1|//glycoside hydrolase family 28 [Trichoderma reesei QM6a]
91734	GH28	-0.755555	0.554363	gi|589115005|ref|XP_006969525.1|//glycoside hydrolase family 28 [Trichoderma reesei QM6a]
91667	GH28	-0.783622	0.0547954	gi|572273790|gb|ETR97383.1|//exopolygalacturonase [Trichoderma reesei RUT C-30]
93498	GH30	0.194148	0.671116	gi|589114283|ref|XP_006969164.1|//glycoside hydrolase family GH30 [Trichoderma reesei QM6a]
74697	GH30	0.920157	0.390144	gi|589103019|ref|XP_006963532.1|//glycoside hydrolase family 30 [Trichoderma reesei QM6a]
134331	GH30	0.308548	0.827054	gi|589114649|ref|XP_006969347.1|//glycoside hydrolase family 30 [Trichoderma reesei QM6a]
90847	GH30	-0.349747	0.321785	gi|572274093|gb|ETR97649.1|//glycoside hydrolase [Trichoderma reesei RUT C-30]
134448	GH31	-2.58691	2.99e-14	gi|589114755|ref|XP_006969400.1|//glycoside hydrolase family 31 [Trichoderma reesei QM6a]
104546	GH31	2.28295	5.11e-17	gi|589115059|ref|XP_006969552.1|//glycoside hydrolase family 31 [Trichoderma reesei QM6a];gi|572273805|gb|ETR97398.1|//family 31 glycosyl hydrolase [Trichoderma reesei RUT C-30]
76309	GH31	-0.25331	0.711281	gi|589105167|ref|XP_006964606.1|//glycoside hydrolase family 31 [Trichoderma reesei QM6a]
136825	GH31	1.96756	9.16e-10	gi|572279910|gb|ETS03029.1|//glucosidase II alpha subunit [Trichoderma reesei RUT C-30]
101346	GH35	-2.14042	1.17e-08	gi|589111071|ref|XP_006967558.1|//glycoside hydrolase family 35 [Trichoderma reesei QM6a]
12566	GH36	-1.97564	5.4e-10	gi|589114593|ref|XP_006969319.1|//glycoside hydrolase family 36 [Trichoderma reesei QM6a]
83083	GH36	-0.779651	0.0927125	gi|927427352|ref|XP_013959507.1|//glycoside hydrolase family 36 protein [Trichoderma virens Gv29-8];gi|589109713|ref|XP_006966879.1|//glycoside hydrolase family 36 [Trichoderma reesei QM6a]
102372	GH37	-1.59553	0.000129193	gi|589111565|ref|XP_006967805.1|//glycoside hydrolase family 37 [Trichoderma reesei QM6a]
99403	GH37	0.0098745	0.98629	gi|927409769|ref|XP_013950730.1|//glycoside hydrolase family 37 protein [Trichoderma virens Gv29-8];gi|589102367|ref|XP_006963206.1|//glycoside hydrolase family 37 [Trichoderma reesei QM6a]
128386	GH38	1.41524	1.62e-06	gi|589103027|ref|XP_006963536.1|//glycoside hydrolase family 38 protein [Trichoderma reesei QM6a];gi|818168278|gb|KKP07566.1|//alpha-mannosidase [Trichoderma harzianum]
93450	GH39	-0.68817	0.541878	gi|572273032|gb|ETR96730.1|//glycoside hydrolase [Trichoderma reesei RUT C-30]
77521	GH43	0.416143	0.352669	gi|589105587|ref|XP_006964816.1|//glycoside hydrolase family 43 [Trichoderma reesei QM6a]
133200	GH43	0.57395	0.0781009	gi|572275384|gb|ETR98819.1|//putative glycosyl hydrolase [Trichoderma reesei RUT C-30]
25940	GH45	-0.350595	0.497145	gi|33521684|gb|AAQ21385.1|//endoglucanase V [Trichoderma viride]
83445	GH47	0.470859	0.213528	gi|589110533|ref|XP_006967289.1|//glycoside hydrolase family 47 [Trichoderma reesei QM6a]
122299	GH47	-0.0709784	0.879107	gi|589101105|ref|XP_006962575.1|//glycoside hydrolase family 47 [Trichoderma reesei QM6a];gi|927419736|ref|XP_013955699.1|//glycoside hydrolase family 47 protein [Trichoderma virens Gv29-8]
82309	GH47	0.960995	0.0243004	gi|589109105|ref|XP_006966575.1|//glycoside hydrolase family 47, alpha-1,2-mannosidase [Trichoderma reesei QM6a]
25284	GH47	0.277515	0.455972	gi|572277964|gb|ETS01180.1|//seven-hairpin glycosidase [Trichoderma reesei RUT C-30]
6341	GH47	1.4953	5.08e-07	gi|572281464|gb|ETS04488.1|//mannosyl-oligosaccharide 1,2-alpha-mannosidase [Trichoderma reesei RUT C-30]
101105	GH47	-0.498166	0.141361	gi|572277139|gb|ETS00421.1|//family 47 glycosyl hydrolase [Trichoderma reesei RUT C-30]
91275	GH47	1.15088	0.00675212	gi|572273989|gb|ETR97557.1|//seven-hairpin glycosidase [Trichoderma reesei RUT C-30]
24645	GH47	1.45452	3.47e-07	gi|572279227|gb|ETS02349.1|//seven-hairpin glycosidase [Trichoderma reesei RUT C-30]
102517	GH54	-6.05564	1.24e-57	gi|589111845|ref|XP_006967945.1|//glycoside hydrolase family 54 [Trichoderma reesei QM6a]
72252	GH54	-0.135463	0.803451	gi|589100379|ref|XP_006962212.1|//glycoside hydrolase family 54 [Trichoderma reesei QM6a]
7681	GH55	0.17219	0.877857	gi|589105395|ref|XP_006964720.1|//glycoside hydrolase family 55 [Trichoderma reesei QM6a]
68137	GH55	0.47957	0.622639	gi|589099559|ref|XP_006961802.1|//glycoside hydrolase family 55 [Trichoderma reesei QM6a]
9578	GH55	0.123679	0.941842	gi|589109217|ref|XP_006966631.1|//glycoside hydrolase family 55 [Trichoderma reesei QM6a]
93142	GH55	0.280033	0.551267	gi|927415746|ref|XP_013953704.1|//glycoside hydrolase family 55 protein [Trichoderma virens Gv29-8];gi|589115645|ref|XP_006969845.1|//glycoside hydrolase family 55 [Trichoderma reesei QM6a]
73541	GH55	0.771278	0.446177	gi|589101173|ref|XP_006962609.1|//glycoside hydrolase family 55 [Trichoderma reesei QM6a]
25104	GH55	-0.362186	0.363057	gi|572278177|gb|ETS01369.1|//pectin lyase-like protein [Trichoderma reesei RUT C-30]
139633	GH61	-2.12847	4.27e-12	gi|589099089|ref|XP_006961567.1|//glycoside hydrolase family 61 [Trichoderma reesei QM6a]
122518	GH61	1.00307	0.0181123	gi|589103713|ref|XP_006963879.1|//glycoside hydrolase family 61 [Trichoderma reesei QM6a]
118070	GH62	-4.54795	1.27e-42	gi|589103163|ref|XP_006963604.1|//glycoside hydrolase family 62 [Trichoderma reesei QM6a]
135758	GH63	0.547726	0.0945017	gi|969878054|gb|KUE95323.1|//hypothetical protein TGAM01_10208 [Trichoderma gamsii];gi|589100423|ref|XP_006962234.1|//glycoside hydrolase family 63 [Trichoderma reesei QM6a]
98040	GH63	1.52227	1.57e-06	gi|589104743|ref|XP_006964394.1|//glycoside hydrolase family 63 [Trichoderma reesei QM6a]
85417	GH64	-0.0527429	0.978987	gi|589110203|ref|XP_006967124.1|//glycoside hydrolase family 64 [Trichoderma reesei QM6a]
125427	GH64	-2.18022	0.00193816	gi|572273375|gb|ETR97019.1|//hypothetical protein M419DRAFT_125427, partial [Trichoderma reesei RUT C-30]
125426	GH64	-3.90741	1.43e-17	gi|572273374|gb|ETR97018.1|//hypothetical protein M419DRAFT_125426 [Trichoderma reesei RUT C-30]
139320	GH65	1.93422	7.34e-14	gi|589112545|ref|XP_006968295.1|//glycoside hydrolase family 65 [Trichoderma reesei QM6a]
90302	GH67	1.48272	7.79e-07	gi|589114155|ref|XP_006969100.1|//glycoside hydrolase family 67 [Trichoderma reesei QM6a]
108342	GH71	1.05301	0.014745	gi|589103161|ref|XP_006963603.1|//glycoside hydrolase family 71 [Trichoderma reesei QM6a]
131175	GH71	0.666568	0.638121	gi|589109155|ref|XP_006966600.1|//glycoside hydrolase family 71 [Trichoderma reesei QM6a]										GH71
94877	GH71	-0.574614	0.238087	gi|572284103|gb|ETS07077.1|//hypothetical protein M419DRAFT_94877, partial [Trichoderma reesei RUT C-30]
113858	GH72	1.42981	4.74e-08	gi|589111135|ref|XP_006967590.1|//glycoside hydrolase family 72 [Trichoderma reesei QM6a]
124639	GH72	1.00359	0.000453191	gi|589112887|ref|XP_006968466.1|//glycoside hydrolase family 72 [Trichoderma reesei QM6a]
98936	GH72	-1.73346	0.000222148	gi|572278971|gb|ETS02122.1|//hypothetical protein M419DRAFT_98936 [Trichoderma reesei RUT C-30]
9074	GH72	1.56506	1.02e-06	gi|572278329|gb|ETS01521.1|//hypothetical protein M419DRAFT_9074 [Trichoderma reesei RUT C-30]
103899	GH72	0.493064	0.14003	gi|572274359|gb|ETR97889.1|//beta-1,3-glucanosyltransferase [Trichoderma reesei RUT C-30]
111943	GH74	-2.1328	2.26e-15	gi|589108435|ref|XP_006966240.1|//glycoside hydrolase family 74 [Trichoderma reesei QM6a]
13025	GH75	-5.3	5.15e-23	gi|589115159|ref|XP_006969602.1|//glycoside hydrolase family 75 [Trichoderma reesei QM6a]
65927	GH75	0.548062	0.701484	gi|589112523|ref|XP_006968284.1|//glycoside hydrolase family 75 [Trichoderma reesei QM6a]
57859	GH75	0.0235601	0.989551	gi|589111617|ref|XP_006967831.1|//glycoside hydrolase family 75 [Trichoderma reesei QM6a]
111549	GH76	0.489339	0.21096	gi|589108885|ref|XP_006966465.1|//glycoside hydrolase family 76 [Trichoderma reesei QM6a]
126869	GH76	1.90316	5.8e-09	gi|589100305|ref|XP_006962175.1|//glycoside hydrolase family 76 [Trichoderma reesei QM6a]
95338	GH76	0.980855	0.00534162	gi|572282299|gb|ETS05313.1|//hypothetical protein M419DRAFT_95338 [Trichoderma reesei RUT C-30];gi|589100305|ref|XP_006962175.1|//glycoside hydrolase family 76 [Trichoderma reesei QM6a]
112243	GH76	-0.39383	0.750711	gi|589108955|ref|XP_006966500.1|//glycoside hydrolase family 76 [Trichoderma reesei QM6a]
70100	GH76	-1.31697	0.00299817	gi|572283988|gb|ETS06962.1|//Six-hairpin glycosidase [Trichoderma reesei RUT C-30]
23689	GH76	-0.864878	0.0694617	gi|572282409|gb|ETS05423.1|//Six-hairpin glycosidase [Trichoderma reesei RUT C-30]
138266	GH76	0.0674772	0.903784	gi|572276720|gb|ETS00053.1|//mannan endo-1,6-alpha-mannosidase [Trichoderma reesei RUT C-30];gi|818165974|gb|KKP05465.1|//hypothetical protein THAR02_02425 [Trichoderma harzianum]
103113	GH76	-0.490494	0.281858	gi|572275389|gb|ETR98824.1|//mannan endo-1,6-alpha-mannosidase [Trichoderma reesei RUT C-30]
12022	GH76	-0.447965	0.249629	gi|572274698|gb|ETR98201.1|//putative glycosyl hydrolase [Trichoderma reesei RUT C-30]
34542	GH79	0.826291	0.127669	gi|572279711|gb|ETS02830.1|//glycoside hydrolase family 79 protein [Trichoderma reesei RUT C-30]
69609	GH79	0.200009	0.793745	gi|589099545|ref|XP_006961795.1|//glycoside hydrolase family 79 [Trichoderma reesei QM6a]										GH79
74991	GH79	0.988705	0.450366	gi|572280583|gb|ETS03643.1|//hypothetical protein M419DRAFT_74991 [Trichoderma reesei RUT C-30]
100837	GH81	0.137678	0.842705	gi|818167379|gb|KKP06735.1|//glycosyl hydrolase family 81 [Trichoderma harzianum];gi|589109735|ref|XP_006966890.1|//glycoside hydrolase family 81 [Trichoderma reesei QM6a]
34584	GH81	0.121117	0.925295	gi|589105413|ref|XP_006964729.1|//glycoside hydrolase family 81 [Trichoderma reesei QM6a]
84246	GH89	-1.61855	0.114064	gi|589110917|ref|XP_006967481.1|//glycoside hydrolase family 27 [Trichoderma reesei QM6a]
58886	GH89	1.05703	0.316096	gi|589114707|ref|XP_006969376.1|//glycoside hydrolase family 27 [Trichoderma reesei QM6a]
32557	GH89	0.827175	0.463467	gi|589100829|ref|XP_006962437.1|//glycoside hydrolase family 27 [Trichoderma reesei QM6a]
91133	GH89	-0.319024	0.817407	gi|572274029|gb|ETR97597.1|//alpha-galactosidase [Trichoderma reesei RUT C-30]
6433	GH89	-3.15623	1.27e-26	gi|589101359|ref|XP_006962702.1|//glycoside hydrolase family 27 [Trichoderma reesei QM6a]
39277	GH89	0.633968	0.086435	gi|589114623|ref|XP_006969334.1|//glycoside hydrolase family 27 [Trichoderma reesei QM6a]
75420	GH89	-0.592749	0.303611	gi|589104427|ref|XP_006964236.1|//glycoside hydrolase family 27 [Trichoderma reesei QM6a]
25615	GH92	-1.07429	0.000487528	gi|589110393|ref|XP_006967219.1|//glycoside hydrolase family 92 [Trichoderma reesei QM6a]
94562	GH92	0.881459	0.0508592	gi|969881020|gb|KUE98230.1|//glycosyl hydrolase [Trichoderma gamsii];gi|589098631|ref|XP_006961338.1|//glycoside hydrolase family 92 [Trichoderma reesei QM6a]
71164	GH92	-1.77763	2.29e-05	gi|589100807|ref|XP_006962426.1|//glycoside hydrolase family 92 [Trichoderma reesei QM6a]
8140	GH92	-0.168361	0.896088	gi|589106193|ref|XP_006965119.1|//glycoside hydrolase family 92 [Trichoderma reesei QM6a]
90881	GH92	-0.5045	0.62465	gi|589114323|ref|XP_006969184.1|//glycoside hydrolase family 92 [Trichoderma reesei QM6a]
90943	GH92	1.19563	0.101206	gi|572274110|gb|ETR97666.1|//glycosyl hydrolase [Trichoderma reesei RUT C-30]
6566	GH92	-0.185407	0.72716	gi|572281717|gb|ETS04741.1|//hypothetical protein M419DRAFT_6566 [Trichoderma reesei RUT C-30]
128297	GH95	1.06242	0.035169	gi|589103751|ref|XP_006963898.1|//glycoside hydrolase family 95 [Trichoderma reesei QM6a]
133728	GH95	1.1576	0.204666	gi|589114007|ref|XP_006969026.1|//glycoside hydrolase family 95 [Trichoderma reesei QM6a]
39268	GH95	-1.57851	0.00252539	gi|572274038|gb|ETR97606.1|//hypothetical protein M419DRAFT_39268 [Trichoderma reesei RUT C-30]
38400	GH95	0.4287	0.258126	gi|572275230|gb|ETR98680.1|//hypothetical protein M419DRAFT_38400 [Trichoderma reesei RUT C-30]
6699	GH105	-0.944959	0.0633321	gi|589101585|ref|XP_006962815.1|//predicted protein [Trichoderma reesei QM6a]
25542	GH115	0.822465	0.0294097	gi|589109549|ref|XP_006966797.1|//predicted protein [Trichoderma reesei QM6a]
126718	GH125	0.0985016	0.829975	gi|572282144|gb|ETS05158.1|//DUF1237-domain-containing protein [Trichoderma reesei RUT C-30]
12995	GH125	-1.11632	0.231268	gi|572273472|gb|ETR97102.1|//DUF1237 domain protein [Trichoderma reesei RUT C-30];gi|589115193|ref|XP_006969619.1|//predicted protein [Trichoderma reesei QM6a]
103747	GH128	1.00074	0.000916095	gi|589113557|ref|XP_006968801.1|//predicted protein [Trichoderma reesei QM6a]
34405	GH128	0.950529	0.45026	gi|589104377|ref|XP_006964211.1|//predicted protein [Trichoderma reesei QM6a]
47723	GH128	-0.0565278	0.974794	gi|572276200|gb|ETR99549.1|//hypothetical protein M419DRAFT_47723, partial [Trichoderma reesei RUT C-30]
105655	GH128	2.14202	4.66e-13	gi|572283459|gb|ETS06433.1|//hypothetical protein M419DRAFT_105655 [Trichoderma reesei RUT C-30]
130089	GH132	1.28831	7.09e-06	gi|589102633|ref|XP_006963339.1|//cell wall protein [Trichoderma reesei QM6a]
70331	GH132	0.741035	0.0397766	gi|572282499|gb|ETS05513.1|//P-loop containing nucleoside triphosphate hydrolase protein [Trichoderma reesei RUT C-30];gi|572282500|gb|ETS05514.1|//hypothetical protein M419DRAFT_70331 [Trichoderma reesei RUT C-30]
126760	GHNA	-0.136557	0.867667	gi|572282190|gb|ETS05204.1|//integral membrane protein, Mpv17/PMP22 family [Trichoderma reesei RUT C-30];gi|589100829|ref|XP_006962437.1|//glycoside hydrolase family 27 [Trichoderma reesei QM6a]
71638	GHNA	0.0258539	0.962303	gi|572282188|gb|ETS05202.1|//glycoside hydrolase [Trichoderma reesei RUT C-30]
68025	PL7	0.191873	0.894952	gi|589098643|ref|XP_006961344.1|//polysaccharide lyase family 7 [Trichoderma reesei QM6a]
86743	PL7	0.200009	0.793745	gi|589111615|ref|XP_006967830.1|//polysaccharide lyase family 7 [Trichoderma reesei QM6a]
12151	PL8	1.26398	0.0108966	gi|572274541|gb|ETR98059.1|//polysaccharide lyase family 8 protein [Trichoderma reesei RUT C-30]
67965	PL20	0.778638	0.552001	gi|209976937|dbj|BAG80639.1|//glucuronan lyase A [Trichoderma reesei]
39997	PL20	-1.60584	0.171935	gi|572273003|gb|ETR96710.1|//glucuronan lyase A [Trichoderma reesei RUT C-30]
130436	CE1	-0.554931	0.163195	gi|572278204|gb|ETS01396.1|//family 1 carbohydrate esterase [Trichoderma reesei RUT C-30];gi|927387853|ref|XP_013939772.1|//carbohydrate esterase family 1 protein [Trichoderma atroviride IMI 206040]
63275	CE1	-0.0937267	0.957477	gi|572276007|gb|ETR99375.1|//alpha/beta-hydrolase, partial [Trichoderma reesei RUT C-30]
32332	CE1	-0.285855	0.480767	gi|589107311|ref|XP_006965678.1|//predicted protein [Trichoderma reesei QM6a];gi|572284111|gb|ETS07085.1|//putative ferulic acid esterase [Trichoderma reesei RUT C-30]
142761	CE3	-2.23672	2.43e-07	gi|572275044|gb|ETR98511.1|//exo-beta-1,3-glucanase [Trichoderma reesei RUT C-30]
134432	CE3	-0.349486	0.71949	gi|589114909|ref|XP_006969477.1|//predicted protein [Trichoderma reesei QM6a]
128705	CE3	-0.340237	0.793745	gi|572280314|gb|ETS03411.1|//SGNH hydrolase [Trichoderma reesei RUT C-30]
35989	CE3	-0.799743	0.375106	gi|572278398|gb|ETS01590.1|//hypothetical protein M419DRAFT_35989 [Trichoderma reesei RUT C-30]
134869	CE3	-0.463378	0.18959	gi|572273384|gb|ETR97028.1|//esterase [Trichoderma reesei RUT C-30];gi|589115353|ref|XP_006969699.1|//predicted protein [Trichoderma reesei QM6a]
127278	CE4	0.0385354	0.943953	gi|572282698|gb|ETS05712.1|//cystathionine beta-lyase [Trichoderma reesei RUT C-30]
86704	CE4	0.913223	0.00623744	gi|589111777|ref|XP_006967911.1|//carbohydrate esterase family 4 [Trichoderma reesei QM6a]
76732	CE5	-3.36481	2.14e-12	gi|685425699|pdb|4PSC|A//Chain A, Structure Of Cutinase From Trichoderma Reesei In Its Native Form.
94461	CE5	-0.339208	0.429276	gi|589098125|ref|XP_006961085.1|//carbohydrate esterase [Trichoderma reesei QM6a]
88887	CE5	-1.49855	0.0989551	gi|589099683|ref|XP_006961864.1|//carbohydrate esterase family 5 [Trichoderma reesei QM6a]
139631	CE5	-1.73232	2.19e-07	gi|589099085|ref|XP_006961565.1|//carbohydrate esterase family 5 [Trichoderma reesei QM6a]
112537	CE9	-1.7201	0.072565	gi|589109593|ref|XP_006966819.1|//carbohydrate esterase family 9 [Trichoderma reesei QM6a]
94223	CE9	0.400459	0.252876	gi|589099283|ref|XP_006961664.1|//carbohydrate esterase family 9 [Trichoderma reesei QM6a]
24178	CE14	-0.906488	0.00187763	gi|572280708|gb|ETS03768.1|//LmbE-like protein [Trichoderma reesei RUT C-30]
74933	CE14	0.677864	0.120156	gi|572280667|gb|ETS03727.1|//putative glycan biosynthesis protein [Trichoderma reesei RUT C-30]
125575	CE15	-0.193265	0.689807	gi|589114193|ref|XP_006969119.1|//carbohydrate-binding module family 1 [Trichoderma reesei QM6a]
5643	CE16	-0.446409	0.741986	gi|589100309|ref|XP_006962177.1|//predicted protein [Trichoderma reesei QM6a]
136770	CE16	-0.656495	0.0683799	gi|572279778|gb|ETS02897.1|//acetyl esterase [Trichoderma reesei RUT C-30]
