# Supplementary material for: Comparative transcriptome analysis of Trichoderma reesei reveals different gene regulatory networks induced by synthetic mixtures of glucose and β-disaccharide
Source: Bioresour Bioprocess. 2021 Jul 3;8(1):57. doi: 10.1186/s40643-021-00411-4 (PMC10991369; doi:10.1186/s40643-021-00411-4)
Supplement: Supplementary file 8 — Additional file 8: Table S6. Up-/downregulated transcription factor genes in the presence of MGD/lactose. [file 40643_2021_411_MOESM8_ESM.xls]

## Sheet: TableS6
Table S6 Up-/down-regulated transcription factor genes in presence of MGD/lactose.
GeneID	log2FoldChange(MGD/Lac)	Padj	Up/Down-Regulation	Cellular Component	Molecular Function	Biological Process	Kegg Orthology	Nr Description
80523	5.57454	4.56e-12	Up	GO:0016021//integral component of membrane	NA	NA	K00589//uroporphyrin-III C-methyltransferase [EC:2.1.1.107]	gi|572278166|gb|ETS01358.1|//hypothetical protein M419DRAFT_80523 [Trichoderma reesei RUT C-30]
104534	3.9126	2.99e-14	Up	NA	NA	NA	K03260//translation initiation factor 4G;K11397//chromatin modification-related protein VID21;K11229//mitogen-activated protein kinase kinase kinase [EC:2.7.11.25];K09043//fungal AP-1-like factor;K14309//nuclear pore complex protein Nup93	gi|589115011|ref|XP_006969528.1|//predicted protein [Trichoderma reesei QM6a]
9785	1.9182	0.000287478	Up	NA	GO:0016620//oxidoreductase activity, acting on the aldehyde or oxo group of donors, NAD or NADP as acceptor	GO:0044238//primary metabolic process;GO:0044237//cellular metabolic process;GO:0044710//single-organism metabolic process;GO:1901564//organonitrogen compound metabolic process	K02838//ribosome recycling factor;K00135//succinate-semialdehyde dehydrogenase / glutarate-semialdehyde dehydrogenase [EC:1.2.1.16 1.2.1.79 1.2.1.20]	gi|572277390|gb|ETS00648.1|//ribosome recycling factor [Trichoderma reesei RUT C-30]
69988	1.72238	0.000953531	Up	NA	NA	GO:0006351//transcription, DNA-templated	K00681//gamma-glutamyltranspeptidase / glutathione hydrolase [EC:2.3.2.2 3.4.19.13];K11230//mitogen-activated protein kinase kinase kinase [EC:2.7.11.25];K01684//galactonate dehydratase [EC:4.2.1.6];K09241//transcriptional regulatory protein GAL4	gi|572284267|gb|ETS07241.1|//hypothetical protein M419DRAFT_69988 [Trichoderma reesei RUT C-30]
111122	1.59391	1.75e-07	Up	NA	NA	NA	K19849//signaling mucin MSB2	gi|589112743|ref|XP_006968394.1|//predicted protein [Trichoderma reesei QM6a]
7188	1.42681	0.00545759	Up	NA	NA	NA	K12614//ATP-dependent RNA helicase DDX6/DHH1 [EC:3.6.4.13]	gi|572280136|gb|ETS03233.1|//hypothetical protein M419DRAFT_7188 [Trichoderma reesei RUT C-30]
78621	1.19008	0.00095463	Up	NA	NA	NA	NA	gi|589106031|ref|XP_006965038.1|//predicted protein [Trichoderma reesei QM6a]
77820	1.16777	0.0203577	Up	NA	NA	NA	K18667//activating signal cointegrator complex subunit 2	gi|572279302|gb|ETS02424.1|//activating signal cointegrator 1 complex subunit 2 [Trichoderma reesei RUT C-30]
105755	1.15944	0.00365672	Up	NA	GO:0003743//translation initiation factor activity	GO:0006413//translational initiation	K15206//transcription factor C subunit 7	gi|589098105|ref|XP_006961075.1|//RNA polymerase III transcription initiation factor complex component [Trichoderma reesei QM6a]
25369	1.02859	0.000758251	Up	NA	NA	NA	NA	gi|572277572|gb|ETS00807.1|//Het-C-domain-containing protein [Trichoderma reesei RUT C-30]
23580	1.01685	0.00176981	Up	NA	NA	NA	K02907//large subunit ribosomal protein L30;K16803//cytoskeleton-associated protein 5	gi|572282149|gb|ETS05163.1|//hypothetical protein M419DRAFT_23580 [Trichoderma reesei RUT C-30]
67752	3.2096	1.95e-13	Up	NA	GO:0043565//sequence-specific DNA binding;GO:0003700//transcription factor activity, sequence-specific DNA binding	GO:0006355//regulation of transcription, DNA-templated	K09413//forkhead transcription factor HCM1	gi|572283514|gb|ETS06488.1|//hypothetical protein M419DRAFT_67752 [Trichoderma reesei RUT C-30]
85201	2.55947	0.00393771	Up	NA	NA	GO:0006355//regulation of transcription, DNA-templated	NA	gi|572276302|gb|ETR99648.1|//hypothetical protein M419DRAFT_85201 [Trichoderma reesei RUT C-30]
99728	2.31044	9.34e-14	Up	GO:0005634//nucleus	GO:0000981//RNA polymerase II transcription factor activity, sequence-specific DNA binding;GO:0008270//zinc ion binding	GO:0006357//regulation of transcription from RNA polymerase II promoter	K00681//gamma-glutamyltranspeptidase / glutathione hydrolase [EC:2.3.2.2 3.4.19.13]	gi|572278312|gb|ETS01504.1|//hypothetical protein M419DRAFT_99728 [Trichoderma reesei RUT C-30]
101389	2.29036	3.08e-18	Up	GO:0005829//cytosol;GO:0016442//RISC complex	GO:0003712//transcription cofactor activity	GO:0035194//posttranscriptional gene silencing by RNA;GO:1903506//regulation of nucleic acid-templated transcription	K15979//staphylococcal nuclease domain-containing protein 1	gi|589111035|ref|XP_006967540.1|//predicted protein [Trichoderma reesei QM6a];gi|927410728|ref|XP_013951204.1|//hypothetical protein TRIVIDRAFT_195019 [Trichoderma virens Gv29-8]
125610	2.28224	1.23e-16	Up	NA	GO:0003677//DNA binding;GO:0003700//transcription factor activity, sequence-specific DNA binding	GO:0006355//regulation of transcription, DNA-templated	K12769//meiosis-specific transcription factor NDT80	gi|572283202|gb|ETS06176.1|//NDT80/PhoG like DNA-binding family protein [Trichoderma reesei RUT C-30]
129117	2.16864	3.5e-08	Up	GO:0005634//nucleus;GO:0005829//cytosol	GO:0000978//RNA polymerase II core promoter proximal region sequence-specific DNA binding;GO:0001077//transcriptional activator activity, RNA polymerase II core promoter proximal region sequence-specific binding	GO:0006338//chromatin remodeling;GO:0045944//positive regulation of transcription from RNA polymerase II promoter;GO:0000105//histidine biosynthetic process;GO:0045937//positive regulation of phosphate metabolic process;GO:0009113//purine nucleobase biosy	K02646//regulatory protein PHO2	gi|589105001|ref|XP_006964523.1|//transcription factor-like protein [Trichoderma reesei QM6a]
92206	2.14768	3.11e-09	Up	GO:0005634//nucleus	GO:0000981//RNA polymerase II transcription factor activity, sequence-specific DNA binding;GO:0008270//zinc ion binding	GO:0006357//regulation of transcription from RNA polymerase II promoter	K08773//RalA-binding protein 1;K05349//beta-glucosidase [EC:3.2.1.21]	gi|572273596|gb|ETR97208.1|//hypothetical protein M419DRAFT_92206 [Trichoderma reesei RUT C-30]
93861	1.97997	2.45e-05	Up	GO:0005634//nucleus	GO:0003677//DNA binding;GO:0000981//RNA polymerase II transcription factor activity, sequence-specific DNA binding;GO:0008270//zinc ion binding	GO:0006357//regulation of transcription from RNA polymerase II promoter	NA	gi|572283322|gb|ETS06296.1|//hypothetical protein M419DRAFT_93861 [Trichoderma reesei RUT C-30]
31634	1.83648	2.4e-10	Up	GO:0005634//nucleus	GO:0003677//DNA binding;GO:0000981//RNA polymerase II transcription factor activity, sequence-specific DNA binding;GO:0008270//zinc ion binding	GO:0006357//regulation of transcription from RNA polymerase II promoter	K02365//separase [EC:3.4.22.49];K00480//salicylate hydroxylase [EC:1.14.13.1];K09241//transcriptional regulatory protein GAL4	gi|589098271|ref|XP_006961158.1|//predicted protein [Trichoderma reesei QM6a];gi|572283320|gb|ETS06294.1|//hypothetical protein M419DRAFT_31634 [Trichoderma reesei RUT C-30]
90707	1.73665	0.0146609	Up	GO:0005634//nucleus	GO:0000981//RNA polymerase II transcription factor activity, sequence-specific DNA binding;GO:0008270//zinc ion binding	GO:0006357//regulation of transcription from RNA polymerase II promoter	K09241//transcriptional regulatory protein GAL4	gi|589114433|ref|XP_006969239.1|//predicted protein [Trichoderma reesei QM6a]
128619	1.68502	5.6e-08	Up	GO:0005634//nucleus	GO:0043565//sequence-specific DNA binding;GO:0003700//transcription factor activity, sequence-specific DNA binding	GO:0045944//positive regulation of transcription from RNA polymerase II promoter;GO:0030968//endoplasmic reticulum unfolded protein response	K16230//transcriptional activator HAC1	gi|572280229|gb|ETS03326.1|//transcriptional activator hac1 [Trichoderma reesei RUT C-30]
100056	1.64332	3.46e-06	Up	NA	GO:0046872//metal ion binding	NA	NA	gi|589108595|ref|XP_006966320.1|//predicted protein [Trichoderma reesei QM6a]
84791	1.51428	9.56e-06	Up	GO:0005634//nucleus;GO:0016021//integral component of membrane	GO:0003677//DNA binding;GO:0000981//RNA polymerase II transcription factor activity, sequence-specific DNA binding;GO:0008270//zinc ion binding	GO:0006357//regulation of transcription from RNA polymerase II promoter	K02365//separase [EC:3.4.22.49];K09241//transcriptional regulatory protein GAL4	gi|589097873|ref|XP_006960959.1|//N-terminal binuclear Zn cluster-containing protein [Trichoderma reesei QM6a]
88074	1.51395	0.00106597	Up	NA	GO:0005488//binding	GO:0006351//transcription, DNA-templated	K09265//transcription factor RLM1	gi|589112953|ref|XP_006968499.1|//predicted protein [Trichoderma reesei QM6a]
5183	1.48122	0.00889762	Up	GO:0005634//nucleus	GO:0003677//DNA binding;GO:0000981//RNA polymerase II transcription factor activity, sequence-specific DNA binding;GO:0008270//zinc ion binding	GO:0006357//regulation of transcription from RNA polymerase II promoter	K19849//signaling mucin MSB2;K00276//primary-amine oxidase [EC:1.4.3.21];K09241//transcriptional regulatory protein GAL4;K19851//flocculation protein FLO11	gi|572283971|gb|ETS06945.1|//hypothetical protein M419DRAFT_5183 [Trichoderma reesei RUT C-30]
96282	1.45251	0.00144544	Up	GO:0044424//intracellular part	NA	GO:0006366//transcription from RNA polymerase II promoter	K03132//transcription initiation factor TFIID subunit 7	gi|572281420|gb|ETS04444.1|//hypothetical protein M419DRAFT_96282 [Trichoderma reesei RUT C-30]
92989	1.36876	2.59e-06	Up	GO:0005622//intracellular	GO:0003743//translation initiation factor activity;GO:0005525//GTP binding;GO:0003924//GTPase activity	GO:0006413//translational initiation	K03243//translation initiation factor 5B	gi|589115541|ref|XP_006969793.1|//hypothetical protein TRIREDRAFT_70795 [Trichoderma reesei QM6a]
119802	1.33331	1.96e-07	Up	NA	GO:0043022//ribosome binding;GO:0003746//translation elongation factor activity	GO:0006452//translational frameshifting;GO:0045905//positive regulation of translational termination;GO:0045901//positive regulation of translational elongation	K19849//signaling mucin MSB2;K03263//translation initiation factor 5A;K19851//flocculation protein FLO11	gi|572276797|gb|ETS00104.1|//translation protein SH3-like protein [Trichoderma reesei RUT C-30];gi|996643390|gb|KXH64388.1|//hypothetical protein CSAL01_12391 [Colletotrichum salicis]
89793	1.23985	0.0340804	Up	GO:0005634//nucleus	GO:0003677//DNA binding;GO:0000981//RNA polymerase II transcription factor activity, sequence-specific DNA binding;GO:0008270//zinc ion binding	GO:0006357//regulation of transcription from RNA polymerase II promoter	NA	gi|572274514|gb|ETR98032.1|//hypothetical protein M419DRAFT_89793 [Trichoderma reesei RUT C-30]
141414	1.22541	0.000223308	Up	GO:0071541//eukaryotic translation initiation factor 3 complex, eIF3m;GO:0016282//eukaryotic 43S preinitiation complex;GO:0005634//nucleus;GO:0071540//eukaryotic translation initiation factor 3 complex, eIF3e;GO:0005829//cytosol;GO:0033290//eukaryotic 48S	GO:0003743//translation initiation factor activity	GO:0006446//regulation of translational initiation;GO:0001731//formation of translation preinitiation complex	K03251//translation initiation factor 3 subunit D	gi|572278562|gb|ETS01732.1|//eukaryotic translation initiation factor 3 [Trichoderma reesei RUT C-30]
106850	1.22017	2.55e-06	Up	NA	GO:0003746//translation elongation factor activity;GO:0005525//GTP binding;GO:0003924//GTPase activity	GO:0006414//translational elongation	K03234//elongation factor 2	gi|589100803|ref|XP_006962424.1|//elongation factor 2 [Trichoderma reesei QM6a]
79746	1.20235	8.81e-05	Up	NA	GO:0003677//DNA binding;GO:0003746//translation elongation factor activity	GO:0032784//regulation of DNA-templated transcription, elongation;GO:0006357//regulation of transcription from RNA polymerase II promoter;GO:0006414//translational elongation	K11292//transcription elongation factor SPT6	gi|572278666|gb|ETS01836.1|//transcription elongation factor SPT6 [Trichoderma reesei RUT C-30]
140537	1.19568	0.00395775	Up	GO:0005634//nucleus;GO:0005737//cytoplasm	GO:0008270//zinc ion binding;GO:0070628//proteasome binding	GO:0043161//proteasome-mediated ubiquitin-dependent protein catabolic process;GO:0071243//cellular response to arsenic-containing substance	K14688//solute carrier family 30 (zinc transporter), member 1;K07059//uncharacterized protein	gi|572281760|gb|ETS04784.1|//zinc finger protein [Trichoderma reesei RUT C-30]
96150	1.17128	0.00227744	Up	NA	GO:0005488//binding	GO:0006355//regulation of transcription, DNA-templated	K08773//RalA-binding protein 1	gi|572281319|gb|ETS04343.1|//hypothetical protein M419DRAFT_96150 [Trichoderma reesei RUT C-30]
74526	1.16452	0.000566749	Up	GO:0005768//endosome;GO:0005829//cytosol;GO:0005739//mitochondrion;GO:0005802//trans-Golgi network;GO:0000139//Golgi membrane	NA	GO:0000902//cell morphogenesis;GO:0006895//Golgi to endosome transport;GO:0007029//endoplasmic reticulum organization	NA	gi|589103891|ref|XP_006963968.1|//predicted protein [Trichoderma reesei QM6a]
96014	1.12636	0.00458379	Up	GO:0005634//nucleus;GO:0016021//integral component of membrane	GO:0000981//RNA polymerase II transcription factor activity, sequence-specific DNA binding;GO:0008270//zinc ion binding	GO:0006357//regulation of transcription from RNA polymerase II promoter	K11361//transcription factor SPT20	gi|572282780|gb|ETS05794.1|//hypothetical protein M419DRAFT_96014 [Trichoderma reesei RUT C-30]
93412	1.07485	0.00931232	Up	GO:0005634//nucleus	GO:0003677//DNA binding;GO:0000981//RNA polymerase II transcription factor activity, sequence-specific DNA binding;GO:0008270//zinc ion binding	GO:0006357//regulation of transcription from RNA polymerase II promoter	K01684//galactonate dehydratase [EC:4.2.1.6];K09241//transcriptional regulatory protein GAL4	gi|589115901|ref|XP_006969973.1|//predicted protein [Trichoderma reesei QM6a];gi|572273034|gb|ETR96732.1|//hypothetical protein M419DRAFT_93412 [Trichoderma reesei RUT C-30]
136493	1.07212	0.0104952	Up	NA	GO:0046872//metal ion binding;GO:0043565//sequence-specific DNA binding	NA	K09468//zinc finger protein MSN2/4	gi|572280909|gb|ETS03969.1|//stress response element binding protein [Trichoderma reesei RUT C-30]
80196	1.03862	0.0138005	Up	NA	NA	NA	NA	gi|572278494|gb|ETS01664.1|//hypothetical protein M419DRAFT_80196 [Trichoderma reesei RUT C-30]
134547	1.03835	0.014275	Up	NA	NA	NA	K00889//1-phosphatidylinositol-4-phosphate 5-kinase [EC:2.7.1.68]	gi|572273804|gb|ETR97397.1|//hypothetical protein M419DRAFT_134547 [Trichoderma reesei RUT C-30]
100636	1.03814	0.00838066	Up	GO:0005682//U5 snRNP;GO:0046540//U4/U6 x U5 tri-snRNP complex	GO:0003746//translation elongation factor activity;GO:0005525//GTP binding;GO:0030623//U5 snRNA binding;GO:0003924//GTPase activity	GO:0000244//spliceosomal tri-snRNP complex assembly;GO:0000349//generation of catalytic spliceosome for first transesterification step;GO:0000388//spliceosome conformational change to release U4 (or U4atac) and U1 (or U11);GO:0006414//translational elonga	K12852//116 kDa U5 small nuclear ribonucleoprotein component	gi|572277302|gb|ETS00560.1|//P-loop containing nucleoside triphosphate hydrolase protein [Trichoderma reesei RUT C-30]
26486	1.03592	0.00175847	Up	GO:0044424//intracellular part	NA	NA	K12580//CCR4-NOT transcription complex subunit 3	gi|572274657|gb|ETR98160.1|//CCR4-NOT transcription complex [Trichoderma reesei RUT C-30]
97200	1.03298	0.0141742	Up	GO:0005634//nucleus	GO:0043565//sequence-specific DNA binding	GO:0006355//regulation of transcription, DNA-templated	K02646//regulatory protein PHO2	gi|572280970|gb|ETS04030.1|//homeobox-domain-containing protein [Trichoderma reesei RUT C-30]
96706	1.01377	0.000564361	Up	GO:0071541//eukaryotic translation initiation factor 3 complex, eIF3m;GO:0016282//eukaryotic 43S preinitiation complex;GO:0043614//multi-eIF complex;GO:0010494//cytoplasmic stress granule;GO:0071540//eukaryotic translation initiation factor 3 complex, eIF	GO:0003743//translation initiation factor activity;GO:0000166//nucleotide binding;GO:0031369//translation initiation factor binding	GO:0006446//regulation of translational initiation;GO:0001731//formation of translation preinitiation complex	K03253//translation initiation factor 3 subunit B	gi|572281831|gb|ETS04855.1|//eukaryotic translation initiation factor 3 [Trichoderma reesei RUT C-30]
11701	-2.79432	0.00243601	Down	NA	GO:0005524//ATP binding;GO:0008270//zinc ion binding	NA	K15505//DNA repair protein RAD5 [EC:3.6.4.-];K15711//SWI/SNF-related matrix-associated actin-dependent regulator of chromatin subfamily A3 [EC:3.6.4.- 2.3.2.27]	gi|572275218|gb|ETR98668.1|//hypothetical protein M419DRAFT_11701 [Trichoderma reesei RUT C-30]
79514	-2.47233	3.8e-17	Down	NA	GO:0046872//metal ion binding;GO:0003676//nucleic acid binding	NA	K09465//zinc finger protein BrlA	gi|589108329|ref|XP_006966187.1|//predicted protein [Trichoderma reesei QM6a];gi|572279096|gb|ETS02247.1|//hypothetical protein M419DRAFT_79514 [Trichoderma reesei RUT C-30]
134352	-2.16923	0.018234	Down	GO:0005634//nucleus;GO:0016021//integral component of membrane	GO:0003677//DNA binding;GO:0000981//RNA polymerase II transcription factor activity, sequence-specific DNA binding;GO:0008270//zinc ion binding	GO:0006357//regulation of transcription from RNA polymerase II promoter	K00480//salicylate hydroxylase [EC:1.14.13.1];K01684//galactonate dehydratase [EC:4.2.1.6];K09241//transcriptional regulatory protein GAL4;K03380//phenol 2-monooxygenase [EC:1.14.13.7]	gi|572274047|gb|ETR97615.1|//hypothetical protein M419DRAFT_134352 [Trichoderma reesei RUT C-30]
128051	-1.92197	1.08e-05	Down	GO:0005634//nucleus	GO:0000981//RNA polymerase II transcription factor activity, sequence-specific DNA binding;GO:0008270//zinc ion binding	GO:0006357//regulation of transcription from RNA polymerase II promoter	NA	gi|589103557|ref|XP_006963801.1|//predicted protein [Trichoderma reesei QM6a]
97880	-1.8042	1.71e-11	Down	GO:0005634//nucleus	GO:0003677//DNA binding;GO:0000981//RNA polymerase II transcription factor activity, sequence-specific DNA binding;GO:0008270//zinc ion binding	GO:0006357//regulation of transcription from RNA polymerase II promoter	K00573//protein-L-isoaspartate(D-aspartate) O-methyltransferase [EC:2.1.1.77];K16833//protein phosphatase inhibitor 2	gi|589105377|ref|XP_006964711.1|//N-terminal binuclear Zn cluster-containing protein [Trichoderma reesei QM6a]
59591	-1.74924	2.13e-08	Down	GO:0005634//nucleus	GO:0003677//DNA binding;GO:0000981//RNA polymerase II transcription factor activity, sequence-specific DNA binding;GO:0008270//zinc ion binding	GO:0006357//regulation of transcription from RNA polymerase II promoter	K09248//proline utilization trans-activator;K01684//galactonate dehydratase [EC:4.2.1.6]	gi|927430450|ref|XP_013961056.1|//hypothetical protein TRIVIDRAFT_72912 [Trichoderma virens Gv29-8];gi|589114725|ref|XP_006969385.1|//N-terminal binuclear Zn cluster-containing/DNA binding domain-containing protein [Trichoderma reesei QM6a]
103464	-1.70819	1.3e-09	Down	GO:0005634//nucleus	GO:0000981//RNA polymerase II transcription factor activity, sequence-specific DNA binding;GO:0008270//zinc ion binding	GO:0006357//regulation of transcription from RNA polymerase II promoter	K09246//arginine metabolism regulation protein II;K19851//flocculation protein FLO11;K09245//transcriptional activator protein UGA3;K01183//chitinase [EC:3.2.1.14]	gi|572274845|gb|ETR98331.1|//hypothetical protein M419DRAFT_103464 [Trichoderma reesei RUT C-30];gi|589113749|ref|XP_006968897.1|//predicted protein [Trichoderma reesei QM6a]
25140	-1.69005	1.36e-07	Down	NA	GO:0003676//nucleic acid binding	NA	NA	gi|572278266|gb|ETS01458.1|//hypothetical protein M419DRAFT_25140 [Trichoderma reesei RUT C-30]
43649	-1.56371	0.000106472	Down	GO:0016020//membrane	NA	NA	NA	gi|572275296|gb|ETR98731.1|//hypothetical protein M419DRAFT_43649, partial [Trichoderma reesei RUT C-30]
25998	-1.55514	4.69e-07	Down	NA	NA	NA	NA	gi|589111383|ref|XP_006967714.1|//predicted protein [Trichoderma reesei QM6a]
41630	-1.55435	1.31e-06	Down	GO:0044424//intracellular part	GO:0046872//metal ion binding;GO:0043565//sequence-specific DNA binding	GO:0006357//regulation of transcription from RNA polymerase II promoter;GO:0009743//response to carbohydrate	K09191//general transcription factor IIIA	gi|572276656|gb|ETR99988.1|//hypothetical protein M419DRAFT_41630, partial [Trichoderma reesei RUT C-30];gi|589099741|ref|XP_006961893.1|//predicted protein [Trichoderma reesei QM6a]
91730	-1.46798	2.16e-05	Down	GO:0005634//nucleus	GO:0003677//DNA binding;GO:0000981//RNA polymerase II transcription factor activity, sequence-specific DNA binding;GO:0008270//zinc ion binding;GO:0071949//FAD binding;GO:0016491//oxidoreductase activity	GO:0006357//regulation of transcription from RNA polymerase II promoter;GO:0055114//oxidation-reduction process	K08158//MFS transporter, DHA1 family, multidrug resistance protein;K00480//salicylate hydroxylase [EC:1.14.13.1];K09241//transcriptional regulatory protein GAL4	gi|572273785|gb|ETR97378.1|//hypothetical protein M419DRAFT_91730 [Trichoderma reesei RUT C-30]
139505	-1.39552	3.03e-05	Down	NA	NA	NA	K18626//trichohyalin	gi|589100065|ref|XP_006962055.1|//hypothetical protein TRIREDRAFT_120000 [Trichoderma reesei QM6a]
83454	-1.2846	0.00012193	Down	NA	GO:0043565//sequence-specific DNA binding;GO:0003700//transcription factor activity, sequence-specific DNA binding	GO:0006355//regulation of transcription, DNA-templated	K06158//ATP-binding cassette, subfamily F, member 3;K19851//flocculation protein FLO11	gi|589110541|ref|XP_006967293.1|//predicted protein [Trichoderma reesei QM6a]
110465	-1.26015	1.34e-05	Down	NA	GO:0008270//zinc ion binding;GO:0043565//sequence-specific DNA binding;GO:0003700//transcription factor activity, sequence-specific DNA binding	GO:0006355//regulation of transcription, DNA-templated	K09183//GATA-binding protein 4;K09184//GATA-binding protein, other eukaryote	gi|572278903|gb|ETS02054.1|//hypothetical protein M419DRAFT_110465 [Trichoderma reesei RUT C-30]
67516	-1.17407	0.0465413	Down	NA	GO:0003824//catalytic activity	GO:0006281//DNA repair	K10801//methyl-CpG-binding domain protein 4 [EC:3.2.2.-]	gi|572283308|gb|ETS06282.1|//hypothetical protein M419DRAFT_67516 [Trichoderma reesei RUT C-30]
37575	-1.17164	2.77e-05	Down	GO:0005634//nucleus	GO:0000981//RNA polymerase II transcription factor activity, sequence-specific DNA binding;GO:0008270//zinc ion binding	GO:0006357//regulation of transcription from RNA polymerase II promoter	K03006//DNA-directed RNA polymerase II subunit RPB1 [EC:2.7.7.6];K00681//gamma-glutamyltranspeptidase / glutathione hydrolase [EC:2.3.2.2 3.4.19.13]	gi|589111139|ref|XP_006967592.1|//predicted protein [Trichoderma reesei QM6a]
95750	-1.08418	0.000353704	Down	GO:0005634//nucleus;GO:0016021//integral component of membrane;GO:0005739//mitochondrion	GO:0003677//DNA binding;GO:0016746//transferase activity, transferring acyl groups;GO:0008270//zinc ion binding	GO:0006355//regulation of transcription, DNA-templated	K02365//separase [EC:3.4.22.49];K09248//proline utilization trans-activator;K00627//pyruvate dehydrogenase E2 component (dihydrolipoamide acetyltransferase) [EC:2.3.1.12];K09241//transcriptional regulatory protein GAL4;K03380//phenol 2-monooxygenase [EC:1	gi|572282595|gb|ETS05609.1|//hypothetical protein M419DRAFT_95750 [Trichoderma reesei RUT C-30]
6520	-1.07684	0.000441413	Down	GO:0005634//nucleus	GO:0003677//DNA binding;GO:0000981//RNA polymerase II transcription factor activity, sequence-specific DNA binding;GO:0008270//zinc ion binding;GO:0004181//metallocarboxypeptidase activity	GO:0006357//regulation of transcription from RNA polymerase II promoter;GO:0006508//proteolysis	K01293//Gly-Xaa carboxypeptidase [EC:3.4.17.4];K00102//D-lactate dehydrogenase (cytochrome) [EC:1.1.2.4]	gi|589101727|ref|XP_006962886.1|//N-terminal binuclear Zn cluster-containing protein [Trichoderma reesei QM6a]
137598	-1.00306	0.00543387	Down	NA	GO:0005524//ATP binding	NA	K13711//phosphatidylinositol 4-kinase type 2 [EC:2.7.1.67];K11649//SWI/SNF related-matrix-associated actin-dependent regulator of chromatin subfamily C;K15711//SWI/SNF-related matrix-associated actin-dependent regulator of chromatin subfamily A3 [EC:3.6.4	gi|572277942|gb|ETS01158.1|//hypothetical protein M419DRAFT_137598 [Trichoderma reesei RUT C-30]
73059	-6.20651	1.19e-21	Down	GO:0005634//nucleus;GO:0016021//integral component of membrane	GO:0000981//RNA polymerase II transcription factor activity, sequence-specific DNA binding;GO:0008270//zinc ion binding	GO:0006357//regulation of transcription from RNA polymerase II promoter	K10589//ubiquitin-protein ligase E3 C [EC:2.3.2.26];K01539//sodium/potassium-transporting ATPase subunit alpha [EC:3.6.3.9]	gi|572281848|gb|ETS04872.1|//hypothetical protein M419DRAFT_73059 [Trichoderma reesei RUT C-30]
71849	-4.83093	9.1e-24	Down	NA	GO:0003677//DNA binding;GO:0003700//transcription factor activity, sequence-specific DNA binding	GO:0006355//regulation of transcription, DNA-templated	K12769//meiosis-specific transcription factor NDT80	gi|572282464|gb|ETS05478.1|//p53-like transcription factor [Trichoderma reesei RUT C-30]
142526	-4.19335	4.09e-06	Down	NA	NA	NA	NA	gi|589111967|ref|XP_006968006.1|//predicted protein [Trichoderma reesei QM6a]
101064	-2.14833	1e-14	Down	GO:0016021//integral component of membrane	GO:0046983//protein dimerization activity	NA	K09074//fungal twist-like factor	gi|572277110|gb|ETS00392.1|//hypothetical protein M419DRAFT_101064 [Trichoderma reesei RUT C-30]
130795	-1.94625	8.88e-13	Down	GO:0016020//membrane	NA	NA	NA	gi|572277945|gb|ETS01161.1|//pali-domain-containing protein [Trichoderma reesei RUT C-30]
96983	-1.62991	0.000129918	Down	NA	GO:0030246//carbohydrate binding	NA	NA	gi|572280814|gb|ETS03874.1|//hypothetical protein M419DRAFT_96983 [Trichoderma reesei RUT C-30]
34848	-1.45755	0.000671161	Down	GO:0030686//90S preribosome;GO:0032040//small-subunit processome;GO:0005730//nucleolus	NA	GO:0000462//maturation of SSU-rRNA from tricistronic rRNA transcript (SSU-rRNA, 5.8S rRNA, LSU-rRNA)	K14782//protein AATF/BFR2;K19849//signaling mucin MSB2	gi|572279163|gb|ETS02285.1|//TRAUB-domain-containing protein [Trichoderma reesei RUT C-30];gi|550806462|gb|ERS98377.1|//hypothetical protein HMPREF1624_05161 [Sporothrix schenckii ATCC 58251]
106512	-1.2889	1.24e-05	Down	GO:0005634//nucleus	GO:0003677//DNA binding;GO:0000981//RNA polymerase II transcription factor activity, sequence-specific DNA binding;GO:0008270//zinc ion binding	GO:0006357//regulation of transcription from RNA polymerase II promoter	K00102//D-lactate dehydrogenase (cytochrome) [EC:1.1.2.4];K09245//transcriptional activator protein UGA3	gi|818167873|gb|KKP07192.1|//hypothetical protein THAR02_00728 [Trichoderma harzianum];gi|572284155|gb|ETS07129.1|//hypothetical protein M419DRAFT_106512, partial [Trichoderma reesei RUT C-30]
136129	-1.27952	6.31e-06	Down	NA	NA	NA	NA	gi|589101989|ref|XP_006963017.1|//predicted protein [Trichoderma reesei QM6a]
108873	-1.1306	0.00304243	Down	NA	NA	NA	NA	gi|589104413|ref|XP_006964229.1|//predicted protein [Trichoderma reesei QM6a]
94278	-1.11324	0.00143388	Down	NA	NA	NA	K11771//SWI/SNF chromatin-remodeling complex subunit SWI1;K06665//glucose repression mediator protein	gi|572283610|gb|ETS06584.1|//hypothetical protein M419DRAFT_94278 [Trichoderma reesei RUT C-30]
5727	-1.09074	0.013843	Down	NA	NA	NA	NA	gi|572282381|gb|ETS05395.1|//hypothetical protein M419DRAFT_5727 [Trichoderma reesei RUT C-30]
75948	-1.07321	0.0123615	Down	NA	NA	NA	K09240//transcriptional regulatory protein CAT8	gi|572280290|gb|ETS03387.1|//hypothetical protein M419DRAFT_75948 [Trichoderma reesei RUT C-30]
121262	-1.78613	3.26e-09	Down	NA	NA	NA	NA	gi|572273337|gb|ETR96988.1|//hypothetical protein M419DRAFT_121262 [Trichoderma reesei RUT C-30]
