# Supplementary material for: Comparative transcriptome analysis of Trichoderma reesei reveals different gene regulatory networks induced by synthetic mixtures of glucose and β-disaccharide
Source: Bioresour Bioprocess. 2021 Jul 3;8(1):57. doi: 10.1186/s40643-021-00411-4 (PMC10991369; doi:10.1186/s40643-021-00411-4)
Supplement: Supplementary file 9 — Additional file 9: Table S7. Up-/downregulated transporter genes in the presence of MGD/lactose. [file 40643_2021_411_MOESM9_ESM.xls]

## Sheet: TableS5
Table S7 Up-/down-regulated transporters genes in presence of MGD/lactose.
GeneID	log2FoldChange(MGD/Lac)	Padj	Up/Down-Regulation	Cellular Component	Molecular Function	Biological Process	Kegg Orthology	Nr Description
132413	2.15265	0.000829939	Up	GO:0016021//integral component of membrane	GO:0005215//transporter activity	GO:0055085//transmembrane transport	K06901//putative MFS transporter, AGZA family, xanthine/uracil permease	gi|818157537|gb|KKO98418.1|//MFS transporter, AGZA family, xanthine/uracil permease [Trichoderma harzianum];gi|572276139|gb|ETR99488.1|//putative nucleoside transporter [Trichoderma reesei RUT C-30]
105903	1.90339	4.88e-12	Up	NA	NA	NA	K14005//protein transport protein SEC31	gi|572283629|gb|ETS06603.1|//transport protein [Trichoderma reesei RUT C-30];gi|589099339|ref|XP_006961692.1|//Hypothetical protein TRIREDRAFT_119742 [Trichoderma reesei QM6a]
34652	1.7146	9.64e-10	Up	GO:0005622//intracellular	NA	GO:0006886//intracellular protein transport	K17263//cullin-associated NEDD8-dissociated protein 1	gi|572279842|gb|ETS02961.1|//cullin binding protein CanA [Trichoderma reesei RUT C-30]
23525	1.7091	2.39e-08	Up	GO:0016021//integral component of membrane	NA	GO:0055085//transmembrane transport	K08197//MFS transporter, SIT family, siderophore-iron:H+ symporter	gi|572284206|gb|ETS07180.1|//MFS general substrate transporter [Trichoderma reesei RUT C-30];gi|589107703|ref|XP_006965874.1|//predicted protein [Trichoderma reesei QM6a]
80503	1.64101	1.02e-08	Up	GO:0005794//Golgi apparatus	GO:0005524//ATP binding;GO:0016887//ATPase activity	GO:0043001//Golgi to plasma membrane protein transport;GO:0048280//vesicle fusion with Golgi apparatus;GO:0035494//SNARE complex disassembly;GO:0048211//Golgi vesicle docking;GO:0042144//vacuole fusion, non-autophagic;GO:0000045//autophagosome assembly;GO	K06027//vesicle-fusing ATPase [EC:3.6.4.6]	gi|589106903|ref|XP_006965474.1|//vesicle fusion factor [Trichoderma reesei QM6a]
24145	1.50661	0.00358257	Up	NA	GO:0005524//ATP binding	NA	K11134//telomere length regulation protein;K17922//sorting nexin-8	gi|572280598|gb|ETS03658.1|//P-loop containing nucleoside triphosphate hydrolase protein [Trichoderma reesei RUT C-30]
79518	1.43468	0.0374964	Up	GO:0031261//DNA replication preinitiation complex;GO:0005664//nuclear origin of replication recognition complex;GO:0005656//nuclear pre-replicative complex	GO:0003688//DNA replication origin binding;GO:0005524//ATP binding;GO:0003682//chromatin binding;GO:0016887//ATPase activity	GO:0030466//chromatin silencing at silent mating-type cassette;GO:0006267//pre-replicative complex assembly involved in nuclear cell cycle DNA replication;GO:0006270//DNA replication initiation	K02603//origin recognition complex subunit 1	gi|572278516|gb|ETS01686.1|//P-loop containing nucleoside triphosphate hydrolase protein [Trichoderma reesei RUT C-30]
73961	1.4199	4.31e-05	Up	GO:0005778//peroxisomal membrane	GO:0005524//ATP binding;GO:0046982//protein heterodimerization activity;GO:0042623//ATPase activity, coupled	GO:0016562//protein import into peroxisome matrix, receptor recycling	K13338//peroxin-1	gi|572280963|gb|ETS04023.1|//AAA-domain-containing protein [Trichoderma reesei RUT C-30]
25563	1.41316	5.29e-05	Up	NA	GO:0005524//ATP binding	NA	K14575//AAA family ATPase	gi|572277490|gb|ETS00748.1|//P-loop containing nucleoside triphosphate hydrolase protein [Trichoderma reesei RUT C-30]
37067	1.29805	7.6e-05	Up	GO:0005829//cytosol;GO:0005777//peroxisome	GO:0005524//ATP binding;GO:0046982//protein heterodimerization activity;GO:0016887//ATPase activity	GO:0001302//replicative cell aging;GO:0016562//protein import into peroxisome matrix, receptor recycling	K13339//peroxin-6	gi|572276932|gb|ETS00239.1|//peroxisomal biogenesis factor 6 [Trichoderma reesei RUT C-30]
79166	1.28631	0.01384	Up	GO:0031390//Ctf18 RFC-like complex;GO:0005739//mitochondrion;GO:0043596//nuclear replication fork	GO:0005524//ATP binding	GO:0006270//DNA replication initiation;GO:0000724//double-strand break repair via homologous recombination;GO:0007064//mitotic sister chromatid cohesion;GO:0035753//maintenance of DNA trinucleotide repeats	K11269//chromosome transmission fidelity protein 18	gi|572278876|gb|ETS02027.1|//hypothetical protein M419DRAFT_79166 [Trichoderma reesei RUT C-30]
141037	1.14441	3e-05	Up	GO:0016021//integral component of membrane	NA	NA	K07739//elongator complex protein 3 [EC:2.3.1.48];K15280//solute carrier family 35, member C2	gi|572280040|gb|ETS03159.1|//DUF250 domain membrane protein [Trichoderma reesei RUT C-30]
136010	1.01361	0.0055597	Up	NA	NA	NA	K20477//RAB6A-GEF complex partner protein 2	gi|572282663|gb|ETS05677.1|//intracellular protein transport protein [Trichoderma reesei RUT C-30]
129943	1.25039	0.000442344	Up	GO:0044612//nuclear pore linkers;GO:0044615//nuclear pore nuclear basket	GO:0017056//structural constituent of nuclear pore	GO:0000055//ribosomal large subunit export from nucleus;GO:0006606//protein import into nucleus;GO:0006999//nuclear pore organization	K14309//nuclear pore complex protein Nup93	gi|572279002|gb|ETS02153.1|//nucleoporin-interacting protein NIC96 [Trichoderma reesei RUT C-30]
75734	1.08791	0.000884463	Up	GO:0005829//cytosol;GO:0005794//Golgi apparatus;GO:0005622//intracellular	NA	GO:0043001//Golgi to plasma membrane protein transport;GO:0034613//cellular protein localization;GO:0000042//protein targeting to Golgi;GO:0015031//protein transport;GO:0016192//vesicle-mediated transport	K20361//intracellular protein transport protein USO1;K09291//nucleoprotein TPR;K20478//golgin subfamily B member 1	gi|589104191|ref|XP_006964118.1|//vesicular transport protein [Trichoderma reesei QM6a]
103348	1.00599	0.00114862	Up	GO:0005634//nucleus;GO:0030126//COPI vesicle coat;GO:0005829//cytosol	NA	GO:0051645//Golgi localization;GO:0006888//ER to Golgi vesicle-mediated transport;GO:0006890//retrograde vesicle-mediated transport, Golgi to ER;GO:0015031//protein transport;GO:0048313//Golgi inheritance	K20471//coatomer subunit delta	gi|589098703|ref|XP_006961374.1|//coatomer complex, delta subunit [Trichoderma reesei QM6a]
142542	1.80358	6.64e-13	Up	GO:1990112//RQC complex;GO:0043332//mating projection tip;GO:1990023//mitotic spindle midzone;GO:0000839//Hrd1p ubiquitin ligase ERAD-L complex;GO:0000790//nuclear chromatin;GO:0034098//VCP-NPL4-UFD1 AAA ATPase complex;GO:0036266//Cdc48p-Npl4p-Vms1p AAA A	GO:0043130//ubiquitin binding;GO:0005524//ATP binding;GO:0016887//ATPase activity	GO:0030970//retrograde protein transport, ER to cytosol;GO:1990116//ribosome-associated ubiquitin-dependent protein catabolic process;GO:2001168//positive regulation of histone H2B ubiquitination;GO:0033047//regulation of mitotic sister chromatid segregat	K13525//transitional endoplasmic reticulum ATPase	gi|572275765|gb|ETR99170.1|//AAA ATPase [Trichoderma reesei RUT C-30]
71243	4.86334	1.24e-08	Up	GO:0005739//mitochondrion	GO:0005524//ATP binding;GO:0016887//ATPase activity	NA	K11541//carbamoyl-phosphate synthase / aspartate carbamoyltransferase [EC:6.3.5.5 2.1.3.2]	gi|572282479|gb|ETS05493.1|//P-loop containing nucleoside triphosphate hydrolase protein [Trichoderma reesei RUT C-30]
83016	4.48831	2.93e-07	Up	GO:0005739//mitochondrion	GO:0051536//iron-sulfur cluster binding;GO:0016491//oxidoreductase activity	GO:0055114//oxidation-reduction process	K00311//electron-transferring-flavoprotein dehydrogenase [EC:1.5.5.1]	gi|572277512|gb|ETS00770.1|//electron transfer flavo protein [Trichoderma reesei RUT C-30]
90404	3.55587	3.56e-06	Up	GO:0016021//integral component of membrane	GO:0005524//ATP binding;GO:0008559//xenobiotic-transporting ATPase activity	GO:0042908//xenobiotic transport;GO:0006855//drug transmembrane transport	K05658//ATP-binding cassette, subfamily B (MDR/TAP), member 1 [EC:3.6.3.44]	gi|572274351|gb|ETR97881.1|//ABC multidrug transporter SitT [Trichoderma reesei RUT C-30]
134184	3.54592	9.5e-09	Up	NA	GO:0051213//dioxygenase activity	GO:0055114//oxidation-reduction process	K19245//sulfonate dioxygenase [EC:1.14.11.-]	gi|572274099|gb|ETR97655.1|//TauD-domain-containing protein [Trichoderma reesei RUT C-30]
77618	3.49525	2.29e-32	Up	GO:0016021//integral component of membrane	GO:0022891//substrate-specific transmembrane transporter activity	GO:0008643//carbohydrate transport;GO:0055085//transmembrane transport	K08150//MFS transporter, SP family, solute carrier family 2 (myo-inositol transporter), member 13	gi|589105853|ref|XP_006964949.1|//predicted protein [Trichoderma reesei QM6a]
78645	3.12402	5.24e-25	Up	GO:0016021//integral component of membrane	GO:0005524//ATP binding;GO:0042626//ATPase activity, coupled to transmembrane movement of substances	GO:0055085//transmembrane transport	K08712//ATP-binding cassette, subfamily G (WHITE), member 2, SNQ2	gi|572279220|gb|ETS02342.1|//hypothetical protein M419DRAFT_78645 [Trichoderma reesei RUT C-30]
134731	2.74889	0.00847316	Up	GO:0016021//integral component of membrane	NA	GO:0055085//transmembrane transport	K14640//solute carrier family 20 (sodium-dependent phosphate transporter);K15449//tRNA wybutosine-synthesizing protein 1 [EC:4.1.3.44]	gi|572273544|gb|ETR97165.1|//malic acid transport protein [Trichoderma reesei RUT C-30]
13328	2.47208	1.97e-12	Up	GO:0016021//integral component of membrane	GO:0005215//transporter activity	GO:0055085//transmembrane transport	K08158//MFS transporter, DHA1 family, multidrug resistance protein;K08157//MFS transporter, DHA1 family, multidrug resistance protein;K12604//CCR4-NOT transcription complex subunit 1	gi|572273035|gb|ETR96733.1|//putative MFS multidrug transporter [Trichoderma reesei RUT C-30]
88479	2.44963	6.35e-09	Up	GO:0016021//integral component of membrane	NA	GO:0055085//transmembrane transport	K01939//adenylosuccinate synthase [EC:6.3.4.4];K13336//peroxin-3;K11369//retrograde regulation protein 2	gi|572275157|gb|ETR98607.1|//MFS transporter [Trichoderma reesei RUT C-30]
136988	2.44079	1.96e-16	Up	GO:0016021//integral component of membrane	GO:0022891//substrate-specific transmembrane transporter activity	GO:0008643//carbohydrate transport;GO:0055085//transmembrane transport	K08139//MFS transporter, SP family, sugar:H+ symporter	gi|572279396|gb|ETS02518.1|//general substrate transporter [Trichoderma reesei RUT C-30]
90069	2.36972	2.17e-10	Up	GO:0016021//integral component of membrane	GO:0015171//amino acid transmembrane transporter activity	GO:0003333//amino acid transmembrane transport	K19564//choline transport protein	gi|572274341|gb|ETR97871.1|//amino acid transporter [Trichoderma reesei RUT C-30]
77979	2.35914	4.93e-05	Up	GO:0016021//integral component of membrane	NA	GO:0055085//transmembrane transport	K01939//adenylosuccinate synthase [EC:6.3.4.4];K13336//peroxin-3	gi|572279429|gb|ETS02551.1|//MFS transporter [Trichoderma reesei RUT C-30]
127668	2.05412	4.94e-15	Up	GO:0016021//integral component of membrane	GO:0005524//ATP binding;GO:0042626//ATPase activity, coupled to transmembrane movement of substances	GO:0055085//transmembrane transport	K05665//ATP-binding cassette, subfamily C (CFTR/MRP), member 1;K05658//ATP-binding cassette, subfamily B (MDR/TAP), member 1 [EC:3.6.3.44]	gi|572281523|gb|ETS04547.1|//P-loop containing nucleoside triphosphate hydrolase protein [Trichoderma reesei RUT C-30]
86501	1.94743	0.00977476	Up	GO:0016021//integral component of membrane	GO:0015171//amino acid transmembrane transporter activity	GO:0003333//amino acid transmembrane transport	K19801//phosphatidylinositol 4-kinase B [EC:2.7.1.67]	gi|572276023|gb|ETR99391.1|//high affinity methionine permease [Trichoderma reesei RUT C-30]
25505	1.86597	8.72e-11	Up	GO:0016021//integral component of membrane	GO:0005524//ATP binding;GO:0042626//ATPase activity, coupled to transmembrane movement of substances	GO:0055085//transmembrane transport	K05663//mitochondrial ABC transporter ATM;K05665//ATP-binding cassette, subfamily C (CFTR/MRP), member 1	gi|572277367|gb|ETS00625.1|//putative ABC bile acid transporter [Trichoderma reesei RUT C-30]
69625	1.84645	0.023816	Up	GO:0016021//integral component of membrane	NA	GO:0055085//transmembrane transport	K08165//MFS transporter, DHA2 family, multidrug resistance protein	gi|572283768|gb|ETS06742.1|//drug resistance protein [Trichoderma reesei RUT C-30]
104814	1.84145	6.45e-07	Up	GO:0016021//integral component of membrane	NA	GO:0055085//transmembrane transport	K08158//MFS transporter, DHA1 family, multidrug resistance protein;K17617//CTD nuclear envelope phosphatase 1 [EC:3.1.3.16];K01647//citrate synthase [EC:2.3.3.1]	gi|572273539|gb|ETR97160.1|//MFS general substrate transporter [Trichoderma reesei RUT C-30]
86938	1.83371	3.48e-05	Up	GO:0016021//integral component of membrane	GO:0005524//ATP binding;GO:0042626//ATPase activity, coupled to transmembrane movement of substances	GO:0055085//transmembrane transport;GO:0006814//sodium ion transport	K05658//ATP-binding cassette, subfamily B (MDR/TAP), member 1 [EC:3.6.3.44]	gi|572275651|gb|ETR99056.1|//ABC multidrug transporter [Trichoderma reesei RUT C-30]
82343	1.83344	2.94e-12	Up	GO:0016021//integral component of membrane	GO:0000287//magnesium ion binding;GO:0005524//ATP binding;GO:0004012//phospholipid-translocating ATPase activity	GO:0045332//phospholipid translocation	K01530//phospholipid-translocating ATPase [EC:3.6.3.1]	gi|572277714|gb|ETS00949.1|//phospholipid-translocating P-type ATPase domain-containing protein [Trichoderma reesei RUT C-30]
114328	1.77207	5.32e-12	Up	GO:0016021//integral component of membrane;GO:0005886//plasma membrane;GO:0005773//vacuole	GO:0005524//ATP binding;GO:0042626//ATPase activity, coupled to transmembrane movement of substances	GO:0006855//drug transmembrane transport	K05658//ATP-binding cassette, subfamily B (MDR/TAP), member 1 [EC:3.6.3.44]	gi|589111915|ref|XP_006967980.1|//abc transporter [Trichoderma reesei QM6a]
141428	1.6782	1.01e-07	Up	GO:0016021//integral component of membrane;GO:0033017//sarcoplasmic reticulum membrane	GO:0046872//metal ion binding;GO:0005524//ATP binding;GO:0005388//calcium-transporting ATPase activity	GO:0070588//calcium ion transmembrane transport	K05853//Ca2+ transporting ATPase, sarcoplasmic/endoplasmic reticulum [EC:3.6.3.8]	gi|589102327|ref|XP_006963186.1|//calcium P-type ATPase-like protein [Trichoderma reesei QM6a]
91551	1.58419	0.000107329	Up	GO:0030173//integral component of Golgi membrane	GO:0005459//UDP-galactose transmembrane transporter activity;GO:0005351//sugar:proton symporter activity	GO:0097624//UDP-galactose transmembrane import into Golgi lumen;GO:0015992//proton transport	K15272//solute carrier family 35 (UDP-sugar transporter), member A1/2/3	gi|572273862|gb|ETR97448.1|//nucleotide-sugar transporter [Trichoderma reesei RUT C-30]
142607	1.50682	0.00678752	Up	GO:0016021//integral component of membrane	GO:0005524//ATP binding;GO:0042626//ATPase activity, coupled to transmembrane movement of substances	GO:0055085//transmembrane transport	K08712//ATP-binding cassette, subfamily G (WHITE), member 2, SNQ2	gi|589112309|ref|XP_006968177.1|//predicted protein [Trichoderma reesei QM6a]
108381	1.48807	7.17e-07	Up	GO:0016021//integral component of membrane	GO:0046872//metal ion binding;GO:0005524//ATP binding;GO:0008553//hydrogen-exporting ATPase activity, phosphorylative mechanism	GO:0006754//ATP biosynthetic process;GO:1902600//hydrogen ion transmembrane transport	K01535//H+-transporting ATPase [EC:3.6.3.6]	gi|572280589|gb|ETS03649.1|//plasma membrane H+-ATPase [Trichoderma reesei RUT C-30]
121436	1.48563	1.14e-06	Up	GO:0016021//integral component of membrane	NA	GO:0055085//transmembrane transport	K08157//MFS transporter, DHA1 family, multidrug resistance protein	gi|572283319|gb|ETS06293.1|//MFS general substrate transporter [Trichoderma reesei RUT C-30];gi|589098081|ref|XP_006961063.1|//predicted protein [Trichoderma reesei QM6a]
80314	1.48146	0.000120638	Up	GO:0016021//integral component of membrane	GO:0005524//ATP binding;GO:0042626//ATPase activity, coupled to transmembrane movement of substances	GO:0055085//transmembrane transport	K05665//ATP-binding cassette, subfamily C (CFTR/MRP), member 1;K05658//ATP-binding cassette, subfamily B (MDR/TAP), member 1 [EC:3.6.3.44]	gi|589112725|ref|XP_006968385.1|//predicted protein [Trichoderma reesei QM6a]
137795	1.45626	1.08e-08	Up	GO:0016021//integral component of membrane	NA	GO:0055085//transmembrane transport	NA	gi|589109145|ref|XP_006966595.1|//predicted protein [Trichoderma reesei QM6a]
90216	1.44688	0.000317532	Up	GO:0016021//integral component of membrane	GO:0005509//calcium ion binding	GO:0055085//transmembrane transport	K15105//solute carrier family 25 (mitochondrial aspartate/glutamate transporter), member 12/13	gi|589114057|ref|XP_006969051.1|//mitochondrial carrier protein [Trichoderma reesei QM6a]
76562	1.43726	0.00110446	Up	GO:0016021//integral component of membrane	GO:0022891//substrate-specific transmembrane transporter activity	GO:0008643//carbohydrate transport;GO:0055085//transmembrane transport	K03021//DNA-directed RNA polymerase III subunit RPC2 [EC:2.7.7.6];K08139//MFS transporter, SP family, sugar:H+ symporter	gi|572279667|gb|ETS02786.1|//hexose transporter [Trichoderma reesei RUT C-30]
103722	1.43609	6.41e-08	Up	GO:0016021//integral component of membrane	GO:0046872//metal ion binding;GO:0005524//ATP binding;GO:0016887//ATPase activity	GO:0006812//cation transport	K14950//cation-transporting ATPase 13A1 [EC:3.6.3.-]	gi|589113339|ref|XP_006968692.1|//cation pump, Ca2+ pump [Trichoderma reesei QM6a];gi|818167086|gb|KKP06469.1|//ATPase [Trichoderma harzianum]
77945	1.42899	8.55e-05	Up	GO:0016021//integral component of membrane	NA	GO:0055085//transmembrane transport	K01939//adenylosuccinate synthase [EC:6.3.4.4];K13336//peroxin-3	gi|589105865|ref|XP_006964955.1|//predicted protein [Trichoderma reesei QM6a]
11806	1.41809	7.52e-05	Up	GO:0016021//integral component of membrane	GO:0005524//ATP binding;GO:0042626//ATPase activity, coupled to transmembrane movement of substances;GO:0050662//coenzyme binding;GO:0016491//oxidoreductase activity	GO:0055085//transmembrane transport	K05665//ATP-binding cassette, subfamily C (CFTR/MRP), member 1;K05658//ATP-binding cassette, subfamily B (MDR/TAP), member 1 [EC:3.6.3.44]	gi|572275017|gb|ETR98484.1|//ABC transporter [Trichoderma reesei RUT C-30]
24703	1.36381	0.000223889	Up	GO:0016021//integral component of membrane	GO:0005524//ATP binding;GO:0042626//ATPase activity, coupled to transmembrane movement of substances	GO:0055085//transmembrane transport	K05665//ATP-binding cassette, subfamily C (CFTR/MRP), member 1;K05658//ATP-binding cassette, subfamily B (MDR/TAP), member 1 [EC:3.6.3.44]	gi|572279374|gb|ETS02496.1|//ABC transporter [Trichoderma reesei RUT C-30]
24377	1.3522	5.19e-05	Up	GO:0016021//integral component of membrane	GO:0005215//transporter activity	GO:0055085//transmembrane transport	K08178//MFS transporter, SHS family, lactate transporter	gi|572280303|gb|ETS03400.1|//MFS general substrate transporter [Trichoderma reesei RUT C-30]
24454	1.29185	0.00511949	Up	GO:0016021//integral component of membrane	NA	NA	K00606//3-methyl-2-oxobutanoate hydroxymethyltransferase [EC:2.1.2.11];K15015//solute carrier family 32 (vesicular inhibitory amino acid transporter)	gi|589105527|ref|XP_006964786.1|//transmembrane amino acid transporter [Trichoderma reesei QM6a]
90430	1.18886	0.00102579	Up	GO:0000799//nuclear condensin complex	GO:0005524//ATP binding;GO:0003682//chromatin binding;GO:0003680//AT DNA binding;GO:0000217//DNA secondary structure binding	GO:0007130//synaptonemal complex assembly;GO:0070550//rDNA condensation;GO:0051307//meiotic chromosome separation;GO:0010032//meiotic chromosome condensation;GO:0070058//tRNA gene clustering;GO:0007076//mitotic chromosome condensation	K06674//structural maintenance of chromosome 2	gi|572274215|gb|ETR97762.1|//condensin complex component SMC2 [Trichoderma reesei RUT C-30]
34717	1.1507	0.0325825	Up	GO:0016021//integral component of membrane	NA	GO:0055085//transmembrane transport	K08192//MFS transporter, ACS family, allantoate permease	gi|572279914|gb|ETS03033.1|//major facilitator superfamily transporter [Trichoderma reesei RUT C-30]
26906	1.14554	0.000264767	Up	GO:0016021//integral component of membrane	NA	GO:0055085//transmembrane transport	K08158//MFS transporter, DHA1 family, multidrug resistance protein;K08157//MFS transporter, DHA1 family, multidrug resistance protein	gi|589103511|ref|XP_006963778.1|//predicted protein [Trichoderma reesei QM6a]
110883	1.13519	0.0129381	Up	GO:0016021//integral component of membrane	GO:0022857//transmembrane transporter activity	GO:0055085//transmembrane transport	K08176//MFS transporter, PHS family, inorganic phosphate transporter	gi|572278559|gb|ETS01729.1|//MFS general substrate transporter [Trichoderma reesei RUT C-30]
68089	1.11171	0.0462653	Up	GO:0016021//integral component of membrane	GO:0022891//substrate-specific transmembrane transporter activity	GO:0008643//carbohydrate transport;GO:0055085//transmembrane transport	K15196//transcription factor IIIB 90 kDa subunit;K08139//MFS transporter, SP family, sugar:H+ symporter;K00382//dihydrolipoamide dehydrogenase [EC:1.8.1.4]	gi|572284054|gb|ETS07028.1|//general substrate transporter [Trichoderma reesei RUT C-30]
79490	1.10613	0.00297694	Up	GO:0016021//integral component of membrane	GO:0046873//metal ion transmembrane transporter activity	GO:0055085//transmembrane transport;GO:0030001//metal ion transport	K14713//solute carrier family 39 (zinc transporter), member 7	gi|572278883|gb|ETS02034.1|//Zip-domain-containing protein [Trichoderma reesei RUT C-30]
23314	1.07182	0.00326161	Up	NA	GO:0005524//ATP binding;GO:0003746//translation elongation factor activity;GO:0016887//ATPase activity	GO:0006414//translational elongation	K03235//elongation factor 3	gi|572283706|gb|ETS06680.1|//elongation factor 3 [Trichoderma reesei RUT C-30]
109810	1.0566	0.000222733	Up	GO:0016021//integral component of membrane	GO:0005524//ATP binding;GO:0042626//ATPase activity, coupled to transmembrane movement of substances	GO:0055085//transmembrane transport	K08711//ATP-binding cassette, subfamily G (WHITE), member 2, PDR	gi|572279184|gb|ETS02306.1|//ABC transporter ABCl1 [Trichoderma reesei RUT C-30]
143214	1.03926	0.00185412	Up	GO:0016021//integral component of membrane	NA	GO:0055085//transmembrane transport	K15110//solute carrier family 25 (mitochondrial 2-oxodicarboxylate transporter), member 21	gi|589115089|ref|XP_006969567.1|//mitochondrial 2-oxoglutarate/2-oxoadipate transporter-like protein [Trichoderma reesei QM6a]
136520	1.00751	0.000564907	Up	GO:0005829//cytosol	GO:0003743//translation initiation factor activity;GO:0005524//ATP binding;GO:0016887//ATPase activity	GO:0006413//translational initiation	K06174//ATP-binding cassette, sub-family E, member 1	gi|818168242|gb|KKP07530.1|//translation initiation factor RLI1 [Trichoderma harzianum];gi|572280966|gb|ETS04026.1|//P-loop containing nucleoside triphosphate hydrolase protein [Trichoderma reesei RUT C-30]
32968	1.00295	0.0494158	Up	GO:0016021//integral component of membrane	GO:0015171//amino acid transmembrane transporter activity	GO:0006865//amino acid transport;GO:0003333//amino acid transmembrane transport	K19564//choline transport protein	gi|572282655|gb|ETS05669.1|//gaba permease [Trichoderma reesei RUT C-30]
26932	-5.75765	6.66e-56	Down	GO:0016021//integral component of membrane	GO:0022891//substrate-specific transmembrane transporter activity	GO:0008643//carbohydrate transport;GO:0055085//transmembrane transport	K15196//transcription factor IIIB 90 kDa subunit;K08139//MFS transporter, SP family, sugar:H+ symporter;K00382//dihydrolipoamide dehydrogenase [EC:1.8.1.4]	gi|589115161|ref|XP_006969603.1|//predicted protein [Trichoderma reesei QM6a]
124396	-5.63427	1.86e-59	Down	GO:0016021//integral component of membrane	GO:0022891//substrate-specific transmembrane transporter activity	GO:0008643//carbohydrate transport;GO:0055085//transmembrane transport	K08139//MFS transporter, SP family, sugar:H+ symporter	gi|572276218|gb|ETR99567.1|//MFS general substrate transporter, partial [Trichoderma reesei RUT C-30]
33630	-4.5202	1.84e-10	Down	GO:0016021//integral component of membrane	GO:0022891//substrate-specific transmembrane transporter activity	GO:0055085//transmembrane transport	K08139//MFS transporter, SP family, sugar:H+ symporter	gi|927405083|ref|XP_013948387.1|//hypothetical protein TRIATDRAFT_81355 [Trichoderma atroviride IMI 206040];gi|572281847|gb|ETS04871.1|//putative xylose permease [Trichoderma reesei RUT C-30]
72410	-4.51977	7.3e-15	Down	GO:0000329//fungal-type vacuole membrane;GO:0016021//integral component of membrane	GO:0015489//putrescine transmembrane transporter activity;GO:0015495//gamma-aminobutyric acid:proton symporter activity	GO:0015847//putrescine transport;GO:0003333//amino acid transmembrane transport;GO:0015812//gamma-aminobutyric acid transport	K19564//choline transport protein;K09885//aquaporin rerated protein, other eukaryote	gi|572281854|gb|ETS04878.1|//GABA permease [Trichoderma reesei RUT C-30];gi|818163738|gb|KKP03478.1|//amino acid permease-2 [Trichoderma harzianum]
74437	-3.73778	2.98e-20	Down	GO:0016021//integral component of membrane	GO:0022891//substrate-specific transmembrane transporter activity	GO:0008643//carbohydrate transport;GO:0055085//transmembrane transport	K08150//MFS transporter, SP family, solute carrier family 2 (myo-inositol transporter), member 13	gi|572280563|gb|ETS03623.1|//proton myo-inositol cotransporter [Trichoderma reesei RUT C-30]
91594	-3.47019	1.01e-05	Down	GO:0016021//integral component of membrane	GO:0022891//substrate-specific transmembrane transporter activity	GO:0008643//carbohydrate transport;GO:0055085//transmembrane transport	K08141//MFS transporter, SP family, general alpha glucoside:H+ symporter	gi|572273841|gb|ETR97427.1|//putative maltose permease [Trichoderma reesei RUT C-30]
68698	-3.39577	1.84e-36	Down	GO:0016021//integral component of membrane	NA	GO:0055085//transmembrane transport	K08157//MFS transporter, DHA1 family, multidrug resistance protein	gi|572284196|gb|ETS07170.1|//MSF membrane transporter [Trichoderma reesei RUT C-30]
131359	-2.83534	2.99e-16	Down	GO:0016021//integral component of membrane	NA	GO:0055085//transmembrane transport	K01952//phosphoribosylformylglycinamidine synthase [EC:6.3.5.3];K20308//trafficking protein particle complex subunit 11;K16066//3-hydroxy acid dehydrogenase / malonic semialdehyde reductase [EC:1.1.1.381 1.1.1.-];K13095//splicing factor 1;K10866//DNA repa	gi|572277450|gb|ETS00708.1|//MFS toxin efflux pump [Trichoderma reesei RUT C-30];gi|572277451|gb|ETS00709.1|//hypothetical protein M419DRAFT_112481 [Trichoderma reesei RUT C-30]
131826	-2.77804	3.73e-24	Down	GO:0016021//integral component of membrane	GO:0005381//iron ion transmembrane transporter activity	GO:0034755//iron ion transmembrane transport	K14685//solute carrier family 40 (iron-regulated transporter), member 1	gi|572276920|gb|ETS00227.1|//iron transporter [Trichoderma reesei RUT C-30]
142164	-2.60274	6.89e-05	Down	GO:0016021//integral component of membrane	GO:0005215//transporter activity	GO:0006810//transport	K03305//proton-dependent oligopeptide transporter, POT family	gi|572276988|gb|ETS00295.1|//PTR2-domain-containing protein [Trichoderma reesei RUT C-30]
126873	-2.53531	3.76e-05	Down	GO:0016021//integral component of membrane	GO:0003677//DNA binding;GO:0005216//ion channel activity	GO:0034220//ion transmembrane transport	K03282//large conductance mechanosensitive channel	gi|572282302|gb|ETS05316.1|//gated mechanosensitive channel [Trichoderma reesei RUT C-30]
85254	-2.42841	2.83e-13	Down	GO:0016021//integral component of membrane	GO:0022891//substrate-specific transmembrane transporter activity	GO:0055085//transmembrane transport	K08073//bifunctional polynucleotide phosphatase/kinase [EC:3.1.3.32 2.7.1.78];K08139//MFS transporter, SP family, sugar:H+ symporter	gi|572276418|gb|ETR99764.1|//general substrate transporter [Trichoderma reesei RUT C-30];gi|818155457|gb|KKO97069.1|//hypothetical protein THAR02_10822 [Trichoderma harzianum]
85251	-2.24215	0.00639072	Down	GO:0016021//integral component of membrane	GO:0022857//transmembrane transporter activity	GO:0008643//carbohydrate transport;GO:0055085//transmembrane transport	K01487//guanine deaminase [EC:3.5.4.3];K08139//MFS transporter, SP family, sugar:H+ symporter	gi|572276388|gb|ETR99734.1|//putative sugar transporter [Trichoderma reesei RUT C-30]
79544	-2.16398	0.00144544	Down	GO:0016021//integral component of membrane	NA	GO:0055085//transmembrane transport	NA	gi|572278772|gb|ETS01942.1|//MFS general substrate transporter [Trichoderma reesei RUT C-30]
73367	-2.09978	0.00376939	Down	GO:0016021//integral component of membrane	NA	GO:0055085//transmembrane transport	K08192//MFS transporter, ACS family, allantoate permease	gi|572281867|gb|ETS04891.1|//MFS general substrate transporter [Trichoderma reesei RUT C-30]
136619	-2.04876	2.9e-06	Down	GO:0005887//integral component of plasma membrane	GO:0005355//glucose transmembrane transporter activity;GO:0005351//sugar:proton symporter activity	GO:0046323//glucose import;GO:0015793//glycerol transport;GO:0015992//proton transport;GO:1904659//glucose transmembrane transport	K15196//transcription factor IIIB 90 kDa subunit;K00382//dihydrolipoamide dehydrogenase [EC:1.8.1.4];K08139//MFS transporter, SP family, sugar:H+ symporter	gi|572280297|gb|ETS03394.1|//general substrate transporter [Trichoderma reesei RUT C-30]
66301	-1.93326	1.05e-09	Down	GO:0016020//membrane	NA	GO:0006810//transport;GO:0015802//basic amino acid transport;GO:0055085//transmembrane transport	K19475//WAS/WASL-interacting protein;K19851//flocculation protein FLO11	gi|927429834|ref|XP_013960748.1|//hypothetical protein TRIVIDRAFT_52486 [Trichoderma virens Gv29-8];gi|572275581|gb|ETR99001.1|//MFS general substrate transporter, partial [Trichoderma reesei RUT C-30]
102774	-1.89747	5.65e-12	Down	GO:0016021//integral component of membrane;GO:0005737//cytoplasm	NA	GO:0055085//transmembrane transport	NA	gi|572275466|gb|ETR98886.1|//MFS general substrate transporter [Trichoderma reesei RUT C-30]
92315	-1.85102	0.000782773	Down	GO:0016021//integral component of membrane	NA	GO:0055085//transmembrane transport	K08158//MFS transporter, DHA1 family, multidrug resistance protein	gi|589103935|ref|XP_006963990.1|//predicted protein [Trichoderma reesei QM6a]
132743	-1.80122	0.00212826	Down	GO:0016021//integral component of membrane	NA	GO:0055085//transmembrane transport	K08157//MFS transporter, DHA1 family, multidrug resistance protein	gi|572276041|gb|ETR99409.1|//MFS general substrate transporter [Trichoderma reesei RUT C-30]
68277	-1.72494	2.27e-05	Down	GO:0016021//integral component of membrane	GO:0022891//substrate-specific transmembrane transporter activity	GO:0055085//transmembrane transport	K08139//MFS transporter, SP family, sugar:H+ symporter	gi|572283221|gb|ETS06195.1|//general substrate transporter [Trichoderma reesei RUT C-30]
11899	-1.70466	0.00689482	Down	GO:0016021//integral component of membrane	NA	GO:0055085//transmembrane transport	K08192//MFS transporter, ACS family, allantoate permease	gi|572274832|gb|ETR98318.1|//MFS general substrate transporter [Trichoderma reesei RUT C-30]
104234	-1.65307	8e-08	Down	GO:0016021//integral component of membrane	GO:0022857//transmembrane transporter activity;GO:0016491//oxidoreductase activity	GO:0055085//transmembrane transport;GO:0055114//oxidation-reduction process	K08176//MFS transporter, PHS family, inorganic phosphate transporter	gi|572274115|gb|ETR97671.1|//MFS phospholipid transporter Git1 [Trichoderma reesei RUT C-30]
104881	-1.57736	9.95e-07	Down	GO:0016021//integral component of membrane	GO:0005524//ATP binding;GO:0042626//ATPase activity, coupled to transmembrane movement of substances	GO:0055085//transmembrane transport	K08712//ATP-binding cassette, subfamily G (WHITE), member 2, SNQ2	gi|572273497|gb|ETR97127.1|//ABC-2 type transporter [Trichoderma reesei RUT C-30]
83372	-1.49439	0.000581962	Down	GO:0016021//integral component of membrane	GO:0046872//metal ion binding;GO:0005524//ATP binding;GO:0019829//cation-transporting ATPase activity	GO:0098655//cation transmembrane transport	K01537//Ca2+-transporting ATPase [EC:3.6.3.8];K01536//Na+-exporting ATPase [EC:3.6.3.7]	gi|572277258|gb|ETS00540.1|//sodium transport ATPase 5 [Trichoderma reesei RUT C-30]
83244	-1.4669	0.0058305	Down	GO:0016021//integral component of membrane	NA	GO:0055085//transmembrane transport	K00276//primary-amine oxidase [EC:1.4.3.21];K11231//osomolarity two-component system, sensor histidine kinase SLN1 [EC:2.7.13.3];K02835//peptide chain release factor 1;K01533//Cu2+-exporting ATPase [EC:3.6.3.4]	gi|589109669|ref|XP_006966857.1|//predicted protein [Trichoderma reesei QM6a]
69901	-1.46022	0.00727166	Down	GO:0016021//integral component of membrane	GO:0008271//secondary active sulfate transmembrane transporter activity	GO:1902358//sulfate transmembrane transport	K14708//solute carrier family 26 (sodium-independent sulfate anion transporter), member 11	gi|572283941|gb|ETS06915.1|//sulfate permease [Trichoderma reesei RUT C-30]
7422	-1.44072	1.6e-05	Down	GO:0016021//integral component of membrane;GO:0005886//plasma membrane	GO:0016787//hydrolase activity;GO:0015169//glycerol-3-phosphate transmembrane transporter activity;GO:0001406//glycerophosphodiester transmembrane transporter activity	GO:0055085//transmembrane transport;GO:0015794//glycerol-3-phosphate transport;GO:0001407//glycerophosphodiester transport	K08176//MFS transporter, PHS family, inorganic phosphate transporter	gi|572280406|gb|ETS03503.1|//MFS general substrate transporter [Trichoderma reesei RUT C-30]
87685	-1.42357	1.1e-05	Down	GO:0016021//integral component of membrane	GO:0022891//substrate-specific transmembrane transporter activity	GO:0008643//carbohydrate transport;GO:0055085//transmembrane transport	K08141//MFS transporter, SP family, general alpha glucoside:H+ symporter	gi|589112353|ref|XP_006968199.1|//maltose permease [Trichoderma reesei QM6a]
11734	-1.39691	0.007006	Down	GO:0016021//integral component of membrane	GO:0022891//substrate-specific transmembrane transporter activity	GO:0055085//transmembrane transport	K08139//MFS transporter, SP family, sugar:H+ symporter	gi|572274935|gb|ETR98402.1|//general substrate transporter [Trichoderma reesei RUT C-30]
96986	-1.3578	3.68e-06	Down	GO:0016021//integral component of membrane	GO:0046873//metal ion transmembrane transporter activity	GO:0055085//transmembrane transport;GO:0030001//metal ion transport	NA	gi|589103375|ref|XP_006963710.1|//predicted protein [Trichoderma reesei QM6a]
94416	-1.3417	5.76e-05	Down	GO:0016021//integral component of membrane;GO:0005739//mitochondrion;GO:0005886//plasma membrane	GO:0015355//secondary active monocarboxylate transmembrane transporter activity;GO:0097079//selenite:proton symporter activity	GO:0008643//carbohydrate transport;GO:0097080//plasma membrane selenite transport;GO:0035879//plasma membrane lactate transport;GO:0006849//plasma membrane pyruvate transport;GO:0015992//proton transport	K08178//MFS transporter, SHS family, lactate transporter	gi|589098121|ref|XP_006961083.1|//lactate/pyruvate transporter [Trichoderma reesei QM6a]
133544	-1.30434	0.000575907	Down	GO:0016021//integral component of membrane	GO:0022891//substrate-specific transmembrane transporter activity	GO:0055085//transmembrane transport	K19849//signaling mucin MSB2;K19851//flocculation protein FLO11;K08150//MFS transporter, SP family, solute carrier family 2 (myo-inositol transporter), member 13	gi|589113699|ref|XP_006968872.1|//predicted protein [Trichoderma reesei QM6a];gi|818167617|gb|KKP06956.1|//sugar transporter [Trichoderma harzianum]
126586	-1.24864	3.73e-05	Down	GO:0051286//cell tip;GO:0016021//integral component of membrane;GO:0005737//cytoplasm;GO:0032153//cell division site	GO:0005524//ATP binding;GO:0015421//oligopeptide-transporting ATPase activity	GO:0035672//oligopeptide transmembrane transport;GO:1990847//peptide pheromone transmembrane export involved in conjugation with cellular fusion	K05658//ATP-binding cassette, subfamily B (MDR/TAP), member 1 [EC:3.6.3.44]	gi|589107681|ref|XP_006965863.1|//ABC-transporter [Trichoderma reesei QM6a]
38765	-1.24414	0.00472085	Down	GO:0016021//integral component of membrane	GO:0022891//substrate-specific transmembrane transporter activity	GO:0008643//carbohydrate transport;GO:0055085//transmembrane transport	K08139//MFS transporter, SP family, sugar:H+ symporter	gi|589113831|ref|XP_006968938.1|//sugar transporter [Trichoderma reesei QM6a]
104604	-1.23112	0.00146923	Down	GO:0016021//integral component of membrane;GO:0005886//plasma membrane	GO:0046872//metal ion binding;GO:0015099//nickel cation transmembrane transporter activity	GO:0035444//nickel cation transmembrane transport	K07241//high-affinity nickel-transport protein	gi|589112659|ref|XP_006968352.1|//high affinity nickel permease [Trichoderma reesei QM6a]
46955	-1.19695	8.1e-05	Down	GO:0005783//endoplasmic reticulum;GO:0016021//integral component of membrane	NA	NA	K14997//solute carrier family 38 (sodium-coupled neutral amino acid transporter), member 11	gi|572275085|gb|ETR98552.1|//transmembrane amino acid transporter family protein, partial [Trichoderma reesei RUT C-30];gi|908392238|gb|KND92860.1|//Vacuolar amino acid transporter 2, partial [Tolypocladium ophioglossoides CBS 100239]
127038	-1.19327	0.000163606	Down	GO:0016020//membrane;GO:0016021//integral component of membrane	GO:0005524//ATP binding;GO:0000166//nucleotide binding;GO:0042626//ATPase activity, coupled to transmembrane movement of substances;GO:0016887//ATPase activity	GO:0006810//transport;GO:0055085//transmembrane transport	K05665//ATP-binding cassette, subfamily C (CFTR/MRP), member 1;K05658//ATP-binding cassette, subfamily B (MDR/TAP), member 1 [EC:3.6.3.44]	gi|572282467|gb|ETS05481.1|//P-loop containing nucleoside triphosphate hydrolase protein [Trichoderma reesei RUT C-30]
68445	-1.13696	0.00965056	Down	GO:0000329//fungal-type vacuole membrane;GO:0016021//integral component of membrane	GO:0015489//putrescine transmembrane transporter activity;GO:0015495//gamma-aminobutyric acid:proton symporter activity	GO:0015847//putrescine transport;GO:0003333//amino acid transmembrane transport;GO:0015812//gamma-aminobutyric acid transport	K19564//choline transport protein;K09885//aquaporin rerated protein, other eukaryote;K03243//translation initiation factor 5B	gi|589098209|ref|XP_006961127.1|//amino acid transporter [Trichoderma reesei QM6a]
26904	-1.07375	0.00923798	Down	GO:0016021//integral component of membrane	GO:0005215//transporter activity	GO:0006857//oligopeptide transport	K03305//proton-dependent oligopeptide transporter, POT family	gi|589103145|ref|XP_006963595.1|//predicted protein [Trichoderma reesei QM6a]
82104	-1.06281	0.00987021	Down	GO:0016021//integral component of membrane	NA	GO:0055085//transmembrane transport	K01952//phosphoribosylformylglycinamidine synthase [EC:6.3.5.3];K08165//MFS transporter, DHA2 family, multidrug resistance protein;K13095//splicing factor 1;K10866//DNA repair protein RAD50 [EC:3.6.-.-];K14708//solute carrier family 26 (sodium-independent	gi|572277590|gb|ETS00825.1|//multidrug resistance protein fnx1 [Trichoderma reesei RUT C-30]
109739	-1.0443	0.00499431	Down	NA	NA	NA	NA	gi|589104857|ref|XP_006964451.1|//predicted protein [Trichoderma reesei QM6a]
88826	-3.33532	2.35e-07	Down	GO:0016021//integral component of membrane	NA	GO:0055085//transmembrane transport	K14640//solute carrier family 20 (sodium-dependent phosphate transporter);K15449//tRNA wybutosine-synthesizing protein 1 [EC:4.1.3.44]	gi|572275072|gb|ETR98539.1|//C4-dicarboxylate transporter/malic acid transport protein [Trichoderma reesei RUT C-30]
68843	-3.17964	0.000876276	Down	GO:0016021//integral component of membrane	NA	GO:0055085//transmembrane transport	NA	gi|589107085|ref|XP_006965565.1|//Ca2+ transporter [Trichoderma reesei QM6a]
12336	-2.85128	2.28e-26	Down	GO:0005768//endosome;GO:0000324//fungal-type vacuole;GO:0016021//integral component of membrane	GO:0015184//L-cystine transmembrane transporter activity	GO:0015811//L-cystine transport	K19849//signaling mucin MSB2;K12386//cystinosin	gi|589114095|ref|XP_006969070.1|//hypothetical protein TRIREDRAFT_111600 [Trichoderma reesei QM6a];gi|919303052|gb|KOH50138.1|//FLO11p GPI-anchored cell surface glycoprotein (flocculin) [Saccharomyces sp. 'boulardii']
45640	-1.73074	9.8e-06	Down	NA	GO:0005524//ATP binding	NA	NA	gi|572281474|gb|ETS04498.1|//hypothetical protein M419DRAFT_45640, partial [Trichoderma reesei RUT C-30];gi|589101879|ref|XP_006962962.1|//predicted protein [Trichoderma reesei QM6a]
5883	-1.52347	6.06e-06	Down	GO:0016021//integral component of membrane	NA	NA	K14347//solute carrier family 10 (sodium/bile acid cotransporter), member 7	gi|589102467|ref|XP_006963256.1|//predicted protein [Trichoderma reesei QM6a];gi|572282544|gb|ETS05558.1|//hypothetical protein M419DRAFT_5884 [Trichoderma reesei RUT C-30]
72006	-1.26586	0.00077443	Down	GO:0016021//integral component of membrane	GO:0005216//ion channel activity	GO:0034220//ion transmembrane transport	NA	gi|589102751|ref|XP_006963398.1|//predicted protein [Trichoderma reesei QM6a]
87338	-1.06257	0.0141208	Down	GO:0016021//integral component of membrane	NA	GO:0055085//transmembrane transport	K02429//MFS transporter, FHS family, L-fucose permease	gi|572275580|gb|ETR99000.1|//fucose permease [Trichoderma reesei RUT C-30]
82998	-1.04518	0.0113473	Down	GO:0016021//integral component of membrane	NA	NA	NA	gi|572277321|gb|ETS00579.1|//vacuolar iron transporter [Trichoderma reesei RUT C-30]
124808	-2.11526	0.0162841	Down	NA	NA	NA	NA	gi|589099651|ref|XP_006961848.1|//predicted protein [Trichoderma reesei QM6a]
78376	-1.14107	0.0463541	Down	NA	GO:0008237//metallopeptidase activity	NA	NA	gi|589106279|ref|XP_006965162.1|//predicted protein [Trichoderma reesei QM6a]
131579	-1.06545	0.0029395	Down	NA	NA	NA	NA	gi|589110611|ref|XP_006967328.1|//predicted protein [Trichoderma reesei QM6a]
