# Supplementary material for: Comparative transcriptome analysis of Trichoderma reesei reveals different gene regulatory networks induced by synthetic mixtures of glucose and β-disaccharide
Source: Bioresour Bioprocess. 2021 Jul 3;8(1):57. doi: 10.1186/s40643-021-00411-4 (PMC10991369; doi:10.1186/s40643-021-00411-4)
Supplement: Supplementary file 10 — Additional file 10: Table S8. Upregulated genes related to the folding and processing of nascent proteins in the presence of MGD/lactose. [file 40643_2021_411_MOESM10_ESM.xls]

## Sheet: Sheet1
Table S8 Upregulated genes related to folding and processing nascent proteins in presence of MGD/lactose.
GeneID	log2FoldChange(MGD/Lac)	Padj	Up/Down-Regulation	Cellular Component	Molecular Function	Biological Process	Kegg Orthology	Nr Description
OSTs
107533	1.6285	6.54e-10	Up	GO:0008250//oligosaccharyltransferase complex;GO:0016021//integral component of membrane	GO:0004579//dolichyl-diphosphooligosaccharide-protein glycotransferase activity	GO:0006487//protein N-linked glycosylation	K07151//dolichyl-diphosphooligosaccharide--protein glycosyltransferase [EC:2.4.99.18]	gi|589102921|ref|XP_006963483.1|//glycosyltransferase family 66 [Trichoderma reesei QM6a]
142450	1.45515	3.25e-07	Up	GO:0008250//oligosaccharyltransferase complex;GO:0005635//nuclear envelope;GO:0016021//integral component of membrane	GO:0016757//transferase activity, transferring glycosyl groups	GO:0000278//mitotic cell cycle;GO:0018279//protein N-linked glycosylation via asparagine	K12670//oligosaccharyltransferase complex subunit beta	gi|572275948|gb|ETR99316.1|//Dolichyl-diphosphooligosaccharide-protein glycosyltransferase 48kDa subunit [Trichoderma reesei RUT C-30]
93903	1.25704	9.08e-06	Up	GO:0016021//integral component of membrane;GO:0005789//endoplasmic reticulum membrane	GO:0004579//dolichyl-diphosphooligosaccharide-protein glycotransferase activity	GO:0006486//protein glycosylation	K12666//oligosaccharyltransferase complex subunit alpha (ribophorin I)	gi|572283348|gb|ETS06322.1|//oligosaccharyltransferase alpha subunit [Trichoderma reesei RUT C-30]
GlcⅠ
98040	1.52227	1.57e-06	Up	GO:0005789//endoplasmic reticulum membrane	GO:0004573//mannosyl-oligosaccharide glucosidase activity	GO:0009311//oligosaccharide metabolic process;GO:0006487//protein N-linked glycosylation;GO:0009272//fungal-type cell wall biogenesis	K01228//mannosyl-oligosaccharide glucosidase [EC:3.2.1.106]	gi|589104743|ref|XP_006964394.1|//glycoside hydrolase family 63 [Trichoderma reesei QM6a]
Sec62/63
111204	1.06544	0.00031191	Up	GO:0016021//integral component of membrane;GO:0005737//cytoplasm	NA	GO:0006614//SRP-dependent cotranslational protein targeting to membrane;GO:0046967//cytosol to ER transport	K09540//translocation protein SEC63	gi|589106835|ref|XP_006965440.1|//protein translocation complex component [Trichoderma reesei QM6a]
NEF
99698	1.87378	3.48e-10	Up	NA	GO:0005524//ATP binding	NA	K09486//hypoxia up-regulated 1	gi|572278288|gb|ETS01480.1|//heat shock protein 70-like protein [Trichoderma reesei RUT C-30]
BiP
25648	1.48721	1.01e-07	Up	GO:0031965//nuclear membrane;GO:0005794//Golgi apparatus;GO:0034099//luminal surveillance complex	GO:0005524//ATP binding;GO:0051082//unfolded protein binding;GO:0016887//ATPase activity	GO:0006986//response to unfolded protein;GO:0006616//SRP-dependent cotranslational protein targeting to membrane, translocation;GO:0030433//ER-associated ubiquitin-dependent protein catabolic process;GO:0051084//'de novo' posttranslational protein folding;GO:0000742//karyogamy involved in conjugation with cellular fusion;GO:0031204//posttranslational protein targeting to membrane, translocation	K09490//heat shock 70kDa protein 5	gi|729185344|emb|CEJ91198.1|//Putative Hsp70 chaperone BiP/Kar2 [Torrubiella hemipterigena];gi|572277162|gb|ETS00444.1|//heat shock protein 70 [Trichoderma reesei RUT C-30]
Hsp40
103637	1.30345	0.000123858	Up	GO:0005788//endoplasmic reticulum lumen	GO:0046872//metal ion binding;GO:0051082//unfolded protein binding;GO:0031072//heat shock protein binding;GO:0051087//chaperone binding	GO:0006986//response to unfolded protein;GO:0034975//protein folding in endoplasmic reticulum;GO:0030433//ER-associated ubiquitin-dependent protein catabolic process	K14002//DnaJ-related protein SCJ1	gi|572274703|gb|ETR98206.1|//DnaJ-domain-containing protein [Trichoderma reesei RUT C-30]
CNX
135283	1.73752	1.87e-11	Up	GO:0005783//endoplasmic reticulum;GO:0030176//integral component of endoplasmic reticulum membrane;GO:0016021//integral component of membrane	GO:0005509//calcium ion binding;GO:0051082//unfolded protein binding	GO:0006457//protein folding;GO:0030433//ER-associated ubiquitin-dependent protein catabolic process	K08054//calnexin	gi|589098297|ref|XP_006961171.1|//calnexin [Trichoderma reesei QM6a];gi|818166871|gb|KKP06274.1|//hypothetical protein THAR02_01612 [Trichoderma harzianum]
GlcⅡ
136825	1.96756	9.16e-10	Up	GO:0005788//endoplasmic reticulum lumen	GO:0030246//carbohydrate binding;GO:0033919//glucan 1,3-alpha-glucosidase activity	GO:0005975//carbohydrate metabolic process;GO:0009272//fungal-type cell wall biogenesis	K05546//alpha 1,3-glucosidase [EC:3.2.1.84]	gi|572279910|gb|ETS03029.1|//glucosidase II alpha subunit [Trichoderma reesei RUT C-30]
141131	1.58985	4.26e-09	Up	GO:0005788//endoplasmic reticulum lumen;GO:0017177//glucosidase II complex	GO:0004558//alpha-1,4-glucosidase activity	GO:0000271//polysaccharide biosynthetic process;GO:0006491//N-glycan processing	K08288//protein kinase C substrate 80K-H	gi|572279408|gb|ETS02530.1|//glucosidase 2 subunit beta precursor [Trichoderma reesei RUT C-30]
UGGT
68830	1.90791	7.56e-10	Up	NA	GO:0003980//UDP-glucose:glycoprotein glucosyltransferase activity	GO:0097359//UDP-glucosylation;GO:0006486//protein glycosylation	K11718//UDP-glucose:glycoprotein glucosyltransferase [EC:2.4.1.-]	gi|589107463|ref|XP_006965754.1|//glycosyltransferase family 24 [Trichoderma reesei QM6a]
ERGIC53
139361	1.14337	0.000397639	Up	GO:0016021//integral component of membrane	GO:0030246//carbohydrate binding	NA	K10080//lectin, mannose-binding 1	gi|589106425|ref|XP_006965235.1|//predicted protein [Trichoderma reesei QM6a]
Sec12
99637	1.50448	4.9e-08	Up	GO:0016021//integral component of membrane	NA	NA	K14003//prolactin regulatory element-binding protein;K01880//glycyl-tRNA synthetase [EC:6.1.1.14]	gi|589106857|ref|XP_006965451.1|//guanine nucleotide exchange factor-like protein [Trichoderma reesei QM6a]
Sec13/31
105903	1.90339	4.88e-12	Up	NA	NA	NA	K14005//protein transport protein SEC31	gi|572283629|gb|ETS06603.1|//transport protein [Trichoderma reesei RUT C-30];gi|589099339|ref|XP_006961692.1|//Hypothetical protein TRIREDRAFT_119742 [Trichoderma reesei QM6a]
131122	1.01957	0.0312209	Up	GO:0016021//integral component of membrane	NA	NA	K14005//protein transport protein SEC31;K19475//WAS/WASL-interacting protein;K05747//Wiskott-Aldrich syndrome protein	gi|589109023|ref|XP_006966534.1|//predicted protein [Trichoderma reesei QM6a]
Sec23/24
98502	1.59396	0.000204359	Up	GO:0005874//microtubule	GO:0005524//ATP binding;GO:0003777//microtubule motor activity;GO:0008017//microtubule binding	GO:0007018//microtubule-based movement	K14007//protein transport protein SEC24;K10403//kinesin family member 22	gi|572279472|gb|ETS02594.1|//kinesin-domain-containing protein [Trichoderma reesei RUT C-30]
136978	1.56344	4.92e-08	Up	GO:0030127//COPII vesicle coat	GO:0008270//zinc ion binding	GO:0006886//intracellular protein transport;GO:0006888//ER to Golgi vesicle-mediated transport	K14007//protein transport protein SEC24	gi|589105889|ref|XP_006964967.1|//predicted protein [Trichoderma reesei QM6a]
98597	1.34003	3.76e-06	Up	GO:0070971//endoplasmic reticulum exit site;GO:0005829//cytosol;GO:0030127//COPII vesicle coat	GO:0008270//zinc ion binding	GO:0006886//intracellular protein transport;GO:0006888//ER to Golgi vesicle-mediated transport	K14007//protein transport protein SEC24	gi|572279527|gb|ETS02649.1|//protein transport protein SEC24 [Trichoderma reesei RUT C-30]
103910	1.47194	3.37e-08	Up	GO:0005840//ribosome;GO:0030127//COPII vesicle coat	GO:0008270//zinc ion binding;GO:0003735//structural constituent of ribosome	GO:0006886//intracellular protein transport;GO:0006412//translation;GO:0006888//ER to Golgi vesicle-mediated transport	K14006//protein transport protein SEC23	gi|589114279|ref|XP_006969162.1|//predicted protein [Trichoderma reesei QM6a]
ERMan1
24645	1.45452	3.47e-07	Up	GO:0016020//membrane	GO:0005509//calcium ion binding;GO:0004571//mannosyl-oligosaccharide 1,2-alpha-mannosidase activity	GO:0008152//metabolic process	K01230//mannosyl-oligosaccharide alpha-1,2-mannosidase [EC:3.2.1.113]	gi|572279227|gb|ETS02349.1|//seven-hairpin glycosidase [Trichoderma reesei RUT C-30]
6341	1.4953	5.08e-07	Up	GO:0005783//endoplasmic reticulum;GO:0016021//integral component of membrane	GO:0004571//mannosyl-oligosaccharide 1,2-alpha-mannosidase activity;GO:0005509//calcium ion binding	GO:0006487//protein N-linked glycosylation;GO:0030433//ER-associated ubiquitin-dependent protein catabolic process;GO:0035977//protein deglycosylation involved in glycoprotein catabolic process	K01230//mannosyl-oligosaccharide alpha-1,2-mannosidase [EC:3.2.1.113]	gi|572281464|gb|ETS04488.1|//mannosyl-oligosaccharide 1,2-alpha-mannosidase [Trichoderma reesei RUT C-30]
91275	1.15088	0.00675212	Up	GO:0016020//membrane	GO:0005509//calcium ion binding;GO:0004571//mannosyl-oligosaccharide 1,2-alpha-mannosidase activity	GO:0008152//metabolic process	K01230//mannosyl-oligosaccharide alpha-1,2-mannosidase [EC:3.2.1.113]	gi|572273989|gb|ETR97557.1|//seven-hairpin glycosidase [Trichoderma reesei RUT C-30]
PDIs
32116	3.58821	9.43e-19	Up	NA	GO:0010181//FMN binding;GO:0016491//oxidoreductase activity	GO:0055114//oxidation-reduction process	K00354//NADPH2 dehydrogenase [EC:1.6.99.1];K09580//protein disulfide-isomerase A1 [EC:5.3.4.1]	gi|572283868|gb|ETS06842.1|//FMN-linked oxidoreductase [Trichoderma reesei RUT C-30]
26666	1.24736	5.94e-05	Up	GO:0005623//cell;GO:0016021//integral component of membrane	NA	GO:0045454//cell redox homeostasis	K13996//protein disulfide-isomerase [EC:5.3.4.1]	gi|572274260|gb|ETR97807.1|//thioredoxin-like protein [Trichoderma reesei RUT C-30]
p97
142542	1.80358	6.64e-13	Up	GO:1990112//RQC complex;GO:0043332//mating projection tip;GO:1990023//mitotic spindle midzone;GO:0000839//Hrd1p ubiquitin ligase ERAD-L complex;GO:0000790//nuclear chromatin;GO:0034098//VCP-NPL4-UFD1 AAA ATPase complex;GO:0036266//Cdc48p-Npl4p-Vms1p AAA ATPase complex;GO:0005829//cytosol;GO:0000837//Doa10p ubiquitin ligase complex	GO:0043130//ubiquitin binding;GO:0005524//ATP binding;GO:0016887//ATPase activity	GO:0030970//retrograde protein transport, ER to cytosol;GO:1990116//ribosome-associated ubiquitin-dependent protein catabolic process;GO:2001168//positive regulation of histone H2B ubiquitination;GO:0033047//regulation of mitotic sister chromatid segregation;GO:0031134//sister chromatid biorientation;GO:0071629//cytoplasm-associated proteasomal ubiquitin-dependent protein catabolic process;GO:001…	K13525//transitional endoplasmic reticulum ATPase	gi|572275765|gb|ETR99170.1|//AAA ATPase [Trichoderma reesei RUT C-30]
Npl4
81981	1.03178	0.000401007	Up	GO:0042175//nuclear outer membrane-endoplasmic reticulum membrane network;GO:1990112//RQC complex;GO:0036266//Cdc48p-Npl4p-Vms1p AAA ATPase complex	GO:0031593//polyubiquitin binding	GO:1900182//positive regulation of protein localization to nucleus;GO:0030970//retrograde protein transport, ER to cytosol;GO:0070651//nonfunctional rRNA decay;GO:1990116//ribosome-associated ubiquitin-dependent protein catabolic process;GO:0071712//ER-associated misfolded protein catabolic process;GO:0006511//ubiquitin-dependent protein catabolic process;GO:0051228//mitotic spindle disassembly	K14015//nuclear protein localization protein 4 homolog	gi|589108499|ref|XP_006966272.1|//nuclear pore complex, npl4 component [Trichoderma reesei QM6a]
RAD23
73603	1.00411	0.00710709	Up	NA	NA	NA	K10839//UV excision repair protein RAD23;K14306//nuclear pore complex protein Nup62	gi|927419784|ref|XP_013955723.1|//hypothetical protein TRIVIDRAFT_213129 [Trichoderma virens Gv29-8];gi|572281309|gb|ETS04333.1|//DUF1750-domain-containing protein [Trichoderma reesei RUT C-30]
Ufd2
99049	1.23126	1.52e-05	Up	GO:0005634//nucleus;GO:0000151//ubiquitin ligase complex;GO:0005737//cytoplasm	GO:0034450//ubiquitin-ubiquitin ligase activity;GO:0008270//zinc ion binding	GO:0006511//ubiquitin-dependent protein catabolic process;GO:0016567//protein ubiquitination	K10597//ubiquitin conjugation factor E4 B [EC:2.3.2.27]	gi|572279049|gb|ETS02200.1|//hypothetical protein M419DRAFT_99049 [Trichoderma reesei RUT C-30];gi|927398231|ref|XP_013944961.1|//hypothetical protein TRIATDRAFT_161215 [Trichoderma atroviride IMI 206040]
